# Supplementary material for: Azithromycin resistance in Escherichia coli and Salmonella from food-producing animals and meat in Europe
Source: J Antimicrob Chemother. 2024 May 22;79(7):1657–67. doi: 10.1093/jac/dkae161 (PMC11215539; doi:10.1093/jac/dkae161)
Supplement: dkae161_Supplementary_Data [file dkae161_supplementary_data.xlsx]

## Sheet: Table S1 QUAST_1276
Project acc.	ENA accession number	Assembly/sample ID	Surveillance Program	# contigs	Largest contig	Total length	GC (%)	N50	N75	L50	L75
PRJEB63535	ERS19866098	10_R1_001	EU AMR monitoring	185	366143	5430210	50.36	165570	66733	11	24
PRJEB63683	ERR13034396	103956SalmEnt_R1_001	EU AMR monitoring	33	675180	4648108	52.14	310675	178010	5	10
PRJEB63535	ERS19866099	11_R1_001	EU AMR monitoring	78	688752	5321446	50.5	277646	154090	6	12
PRJEB63535	ERR11640908	12_R1_001	EU AMR monitoring	103	273150	5185615	50.46	142513	71649	13	27
PRJEB63535	ERS19866100	14_R1_001	EU AMR monitoring	35	688089	4901537	52.19	456696	196991	5	9
PRJEB63535	ERS19866101	15_R1_001	EU AMR monitoring	35	521177	4886826	52.03	376070	164704	6	10
PRJEB63683	ERR13034397	18006664Salm_R1_001	EU AMR monitoring	108	330305	4918932	52.2	91904	56869	16	32
PRJEB63683	ERR13034398	18006668Salm_R1_001	EU AMR monitoring	79	458978	4943570	52.09	141531	65027	11	24
PRJEB63683	ERR13034399	18007954Salm_R1_001	EU AMR monitoring	169	229558	4950549	52.14	61141	30025	26	56
PRJEB63683	ERR13034400	18011642_R1_001	EU AMR monitoring	200	210412	5019984	50.6	67804	33001	23	49
PRJEB63683	ERR13034401	18012873Salm_R1_001	EU AMR monitoring	238	230155	4935498	52.19	35798	20618	40	84
PRJEB63683	ERR13034402	18012875Salm_R1_001	EU AMR monitoring	93	817535	4965324	52.08	97517	58161	11	27
PRJEB63683	ERR13034403	18012876Salm_R1_001	EU AMR monitoring	108	384410	4966581	52.08	88472	56611	19	37
PRJEB63683	ERR13034404	18012877Salm_R1_001	EU AMR monitoring	93	473253	4912744	52.16	118699	63166	10	25
PRJEB63683	ERR13034405	18012879Salm_R1_001	EU AMR monitoring	69	630855	4975566	52.06	174344	105993	9	17
PRJEB63683	ERR13034406	18014399_R1_001	EU AMR monitoring	179	296885	5195490	50.4	70489	40070	18	43
PRJEB63683	ERR11640990	18020436EC_R1_001	EU AMR monitoring	180	257936	5036416	50.64	95636	41800	17	37
PRJEB63683	ERR11640641	18031863_R1_001	EU AMR monitoring	117	461020	5160745	50.64	173299	99139	10	21
PRJEB63683	ERR13034407	18031992_R1_001	EU AMR monitoring	163	400082	5364447	50.57	125094	82375	12	25
PRJEB63683	ERR11640645	18032023_R1_001	EU AMR monitoring	76	1159083	5194973	50.38	367654	192964	4	8
PRJEB63683	ERR13034408	18042148_R1_001	EU AMR monitoring	107	575818	5539008	50.15	194493	121860	7	16
PRJEB63683	ERR13034409	18052084_R1_001	EU AMR monitoring	99	328206	5181136	50.54	192894	102879	11	20
PRJEB63683	ERR11640890	18057943Ecoli_R1_001	EU AMR monitoring	223	200877	5124726	50.7	62656	26615	24	55
PRJEB63683	ERR13034410	18066849_R1_001	EU AMR monitoring	148	482734	5116032	50.49	168164	90376	10	20
PRJEB63683	ERR13034411	18072036_R1_001	EU AMR monitoring	94	533088	5090174	50.57	259444	150748	7	14
PRJEB63683	ERR13034736	18081776_R1_001	EU AMR monitoring	115	592082	5571965	50.5	208018	103975	8	18
PRJEB63683	ERR13034741	18090666_R1_001	EU AMR monitoring	330	204273	5579398	50.73	80364	37661	22	49
PRJEB63683	ERR11640893	18090961_R1_001	EU AMR monitoring	138	545356	5216520	50.53	155022	74974	10	22
PRJEB63683	ERR13034746	18092225_R1_001	EU AMR monitoring	115	455345	4961665	50.46	195916	98314	9	19
PRJEB63683	ERR13034755	18092737_R1_001	EU AMR monitoring	118	451084	4944910	50.47	188965	97872	9	19
PRJEB63683	ERR13034760	18093488_R1_001	EU AMR monitoring	157	469853	5311115	50.74	179347	76204	10	20
PRJEB63683	ERR13034763	18094544_R1_001	EU AMR monitoring	110	630166	5111209	50.41	180622	90560	9	19
PRJEB63683	ERR13034766	18099479_R1_001	EU AMR monitoring	101	614533	5140692	50.62	229890	122208	8	16
PRJEB63535	ERS19866102	191127_1986_R1_001	EU AMR monitoring	128	738828	5118025	50.63	288550	160957	6	12
PRJEB63535	ERS19866103	191203_1989_R1_001	EU AMR monitoring	86	812535	5465410	50.46	346065	129275	5	11
PRJEB63535	ERS19866104	191203_1990_R1_001	EU AMR monitoring	78	683308	4955549	50.54	215580	109662	9	17
PRJEB63535	ERS19866105	191203_1991_R1_001	EU AMR monitoring	222	522790	5714599	50.41	130074	73966	14	28
PRJEB63535	ERS19866106	191203_1992_R1_001	EU AMR monitoring	124	460139	5389425	50.56	225347	107404	9	17
PRJEB63535	ERS19866107	191203_1993_R1_001	EU AMR monitoring	144	520433	5437278	50.56	167191	61647	10	23
PRJEB63535	ERR11640933	191203_1994_R1_001	EU AMR monitoring	127	545351	5069719	50.68	127228	74990	11	23
PRJEB63535	ERS19866108	191203_1995_R1_001	EU AMR monitoring	112	359657	4999981	50.64	119170	57994	14	29
PRJEB63535	ERS19866109	191203_1996_R1_001	EU AMR monitoring	50	702177	4990011	51.93	403970	277324	5	9
PRJEB63535	ERS19866110	191203_1997_R1_001	EU AMR monitoring	25	1508459	4699395	52.14	490721	228136	3	6
PRJEB63535	ERS19866111	191203_1998_R1_001	EU AMR monitoring	37	713859	5054854	52.15	266813	174422	5	12
PRJEB63535	ERS19866112	191203_1999_R1_001	EU AMR monitoring	21	1550340	4643243	52.14	491777	401050	3	5
PRJEB63535	ERS19866113	2_R1_001	EU AMR monitoring	167	349302	5229693	50.43	167082	82287	12	23
PRJEB63535	ERR11640895	200819_3052_R1_001	EU AMR monitoring	90	714531	5420572	50.44	320478	134927	6	13
PRJEB63535	ERS19866114	200819_3053_R1_001	EU AMR monitoring	57	739616	5223196	50.42	474073	289670	5	8
PRJEB63535	ERS19866115	200819_3054_R1_001	EU AMR monitoring	48	832716	4867384	50.67	284143	160559	6	12
PRJEB63535	ERS19866116	200819_3055_R1_001	EU AMR monitoring	105	649505	5700078	50.4	308307	117011	7	14
PRJEB63683	ERR11640929	200819_3056_R1_001	EU AMR monitoring	84	400254	4709983	50.78	139901	89196	10	21
PRJEB63535	ERS19866117	200819_3057_R1_001	EU AMR monitoring	93	391376	5139361	50.61	175875	86688	11	21
PRJEB63535	ERS19866118	200819_3061_R1_001	EU AMR monitoring	150	232236	5238365	50.56	93359	48060	20	39
PRJEB63535	ERS19866119	200819_3062_R1_001	EU AMR monitoring	87	331982	5290499	50.35	179446	113343	11	20
PRJEB63535	ERS19866120	200819_3063_R1_001	EU AMR monitoring	122	522458	5206235	50.45	183572	88774	10	20
PRJEB63535	ERS19866121	200819_3064_R1_001	EU AMR monitoring	159	359472	4922425	50.75	125395	62337	13	27
PRJEB63535	ERS19866122	200819_3065_R1_001	EU AMR monitoring	126	764982	5304397	50.5	163554	82269	9	21
PRJEB63535	ERS19866123	200819_3066_R1_001	EU AMR monitoring	176	201007	4759545	50.65	69362	39064	21	43
PRJEB63683	ERR13034770	306778SalmNap_R1_001	EU AMR monitoring	172	206881	4590192	52.25	60418	27649	25	53
PRJEB63683	ERR13034770	306778SalmNapoli_R1_001	EU AMR monitoring	172	206881	4590192	52.25	60418	27649	25	53
PRJEB63535	ERR11640909	5_R1_001	EU AMR monitoring	220	291778	5295733	50.44	127568	49755	15	32
PRJEB63535	ERS19866124	6_R1_001	EU AMR monitoring	65	575524	5132911	50.72	255794	147939	7	13
PRJEB63535	ERS19866125	7_R1_001	EU AMR monitoring	93	650920	5132157	50.67	188568	99683	8	16
PRJEB63683	ERR11640930	8_R1_001	EU AMR monitoring	108	419774	5317331	50.56	154677	90926	12	23
PRJEB63535	ERS19866126	9_R1_001	EU AMR monitoring	131	540893	5217231	50.56	134066	69153	11	24
PRJEB43584	ERR5443076	DTU2017_1256_PRJ1121_Escherichia_coli_U1606697_001_R1_001	EU AMR monitoring	101	436672	5179425	50.52	119893	85155	12	25
PRJEB43584	ERR5443099	DTU2017_1258_PRJ1121_Escherichia_coli_BA_5292_16_R1_001	EU AMR monitoring	147	300758	5319296	50.64	87968	45804	21	41
PRJEB43584	ERR5443096	DTU2017_1259_PRJ1121_Escherichia_coli_BA_1402_16_R1_001	EU AMR monitoring	288	370483	5847416	50.26	145219	68497	14	27
PRJEB43584	ERR5443102	DTU2017_1260_PRJ1121_Escherichia_coli_BA_647_16_R1_001	EU AMR monitoring	343	115029	5316282	50.49	29693	16157	54	116
PRJEB43584	ERR5443103	DTU2017_1263_PRJ1121_Escherichia_coli_BA_6603_16_R1_001	EU AMR monitoring	335	126125	5541702	50.63	34117	16800	55	112
PRJEB43584	ERR5443097	DTU2017_1264_PRJ1121_Salmonella_enteritidis_BA_283_R1_001	EU AMR monitoring	76	231795	4727580	52.06	142530	75061	14	25
PRJEB43584	ERR5443104	DTU2017_1265_PRJ1121_Salmonella_enteritidis_S4426_R1_001	EU AMR monitoring	29	1549500	4647140	52.13	489970	283684	3	6
PRJEB43584	ERR5443105	DTU2017_1266_PRJ1121_Salmonella_enteritidis_Ve48_R1_001	EU AMR monitoring	250	111172	4686965	52.12	33074	17684	46	93
PRJEB43584	ERR5443113	DTU2017_1269_PRJ1121_Escherichia_coli_17F003331_R1_001	EU AMR monitoring	207	153891	5106367	50.51	51762	26907	32	66
PRJEB43584	ERR5443111	DTU2017_1271_PRJ1121_Escherichia_coli_17A000205_R1_001	EU AMR monitoring	130	271170	5005424	50.86	103347	65858	17	31
PRJEB43584	ERR5443112	DTU2017_1272_PRJ1121_Escherichia_coli_17A000347_R1_001	EU AMR monitoring	84	565466	5262086	50.57	209794	113378	8	16
PRJEB43584	ERR5443115	DTU2017_1273_PRJ1121_Salmonella_coli_17Q000200_R1_001	EU AMR monitoring	26	1549476	4647594	52.14	490295	401090	3	5
PRJEB43584	ERR5443069	DTU2018_104_PRJ1121_Salmonella_Enteritidis_MRS_16_03341	EU AMR monitoring	31	1549458	4699760	52.15	489981	269610	3	6
PRJEB43584	ERR5443062	DTU2018_105_PRJ1121_Escherichia_coli_ESBL_16_0119_R1_001	EU AMR monitoring	84	427329	4897515	50.81	195910	84412	9	19
PRJEB43584	ERR5443063	DTU2018_106_PRJ1121_Escherichia_coli_ESBL_16_0165	EU AMR monitoring	87	410309	4901570	50.8	195882	84387	9	20
PRJEB43584	ERR5443064	DTU2018_107_PRJ1121_Escherichia_coli_ESBL_16_0275	EU AMR monitoring	87	368984	4916696	50.54	169181	74672	10	22
PRJEB43584	ERR5443065	DTU2018_108_PRJ1121_Escherichia_coli_ESBL_16_0324_1	EU AMR monitoring	118	427817	5715015	50.46	232579	93357	9	17
PRJEB43584	ERR5443066	DTU2018_109_PRJ1121_Escherichia_coli_ESBL_16_0383_WH_R1_001	EU AMR monitoring	134	294081	5252328	50.49	119343	81617	14	27
PRJEB43584	ERR5443067	DTU2018_110_PRJ1121_Escherichia_coli_ESBL_16_0481_R1_001	EU AMR monitoring	84	427361	4931547	50.73	177288	102962	9	19
PRJEB43584	ERR5443068	DTU2018_111_PRJ1121_Escherichia_coli_ESBL_16_0625	EU AMR monitoring	106	467678	5351436	50.46	174460	85582	12	22
PRJEB43584	ERR5443070	DTU2018_112_PRJ1121_Salmonella_enteritidis_S16FP02204_R1_001	EU AMR monitoring	28	1509679	4698515	52.14	479352	268395	3	6
PRJEB43584	ERR5443074	DTU2018_113_PRJ1121_Salmonella_enteritidis_S16FP04624	EU AMR monitoring	48	647761	4701598	52.14	183706	103791	7	16
PRJEB43584	ERR5443073	DTU2018_114_PRJ1121_Salmonella_enteritidis_S16FP04622_R1_001	EU AMR monitoring	35	834482	4699755	52.13	277602	143988	5	11
PRJEB43584	ERR5443092	DTU2018_117_PRJ1121_Escherichia_coli_HRECCTX231P_16_R1_001	EU AMR monitoring	96	593908	4995149	50.75	224139	88812	8	16
PRJEB43584	ERR5443091	DTU2018_118_PRJ1121_Escherichia_coli_HRECCTX218P_16_R1_001	EU AMR monitoring	127	516729	5441459	50.38	201564	113551	9	18
PRJEB43584	ERR5443095	DTU2018_119_PRJ1121_Escherichia_coli_HRECCTX248P_16_R1_001	EU AMR monitoring	182	366864	4821525	50.7	123959	54006	12	29
PRJEB43584	ERR5443094	DTU2018_121_PRJ1121_Escherichia_coli_HRECCTX242P_16_R1_001	EU AMR monitoring	37	2605154	5019535	50.56	2605154	631627	1	3
PRJEB43584	ERR5443093	DTU2018_122_PRJ1121_Escherichia_coli_HRECCTX234P_16_R1_001	EU AMR monitoring	65	662751	4860847	50.64	269588	122767	6	13
PRJEB43584	ERR5443090	DTU2018_123_PRJ1121_Escherichia_coli_HRECCTX213P_16_R1_001	EU AMR monitoring	95	495169	5161207	50.61	229979	118383	8	15
PRJEB43584	ERR5443109	DTU2018_125_PRJ1121_Salmonella_enteritidis_E16_0110757_R1_001	EU AMR monitoring	29	872883	4639670	52.14	347644	196549	5	9
PRJEB43584	ERR5443110	DTU2018_126_PRJ1121_Salmonella_enteritidis_E16_0110758_R1_001	EU AMR monitoring	106	178141	4628935	52.15	89566	45181	20	39
PRJEB43584	ERR5443130	DTU2018_128_PRJ1121_Escerichia_coli_649_16_R1_001	EU AMR monitoring	253	197198	5511568	50.45	90294	37830	22	46
PRJEB43584	ERR5443106	DTU2018_1324_PRJ1121_Escherichia_coli_58392_16019726	EU AMR monitoring	134	279805	5044842	50.76	115822	65812	14	29
PRJEB43584	ERR5443107	DTU2018_1325_PRJ1121_Escherichia_coli_59497_16062144	EU AMR monitoring	124	485036	5393425	50.5	135819	56812	11	27
PRJEB43584	ERR5443133	DTU2018_1326_PRJ1121_Escherichia_coli_CE73	EU AMR monitoring	147	399486	5234255	50.66	91627	51073	17	37
PRJEB43584	ERR5443136	DTU2018_1327_PRJ1121_Escherichia_coli_PYXSCM85	EU AMR monitoring	86	325057	4941975	50.54	169180	96776	10	20
PRJEB43584	ERR5443147	DTU2018_1329_PRJ1121_Salmonella_Enteritidis_ETBI_025470_01	EU AMR monitoring	27	1549033	4704447	52.14	489979	401428	3	5
PRJEB43584	ERR5443151	DTU2018_1330_PRJ1121_Escherichia_coli_GB16_001023	EU AMR monitoring	74	374194	4940382	50.64	155405	78489	11	22
PRJEB43584	ERR5443188	DTU2018_1333_PRJ1121_Escherichia_coli_16Ec1493	EU AMR monitoring	116	394887	5208957	50.68	176211	103366	9	19
PRJEB43584	ERR5443194	DTU2018_1334_PRJ1121_Escherichia_coli_16Ec1692	EU AMR monitoring	73	760402	5263172	50.38	320296	207963	5	10
PRJEB43584	ERR5443198	DTU2018_1335_PRJ1121_Salmonella_Enteritidis_16061888	EU AMR monitoring	26	1549476	4706104	52.13	489978	401428	3	5
PRJEB43584	ERR5443234	DTU2018_1336_PRJ1121_Salmonella_Enteritidis_PAT_16_15057_SA	EU AMR monitoring	20	1549476	4647129	52.13	477645	406305	3	5
PRJEB43584	ERR5443253	DTU2018_1337_PRJ1121_Escherichia_coli_PR_IISPV_23690_2	EU AMR monitoring	289	307191	5806038	50.5	96134	41213	21	43
PRJEB43584	ERR5443139	DTU2018_134_PRJ1121_Escherichia_coli_10025540_6_E	EU AMR monitoring	111	534534	5515194	50.68	158373	93960	10	21
PRJEB43584	ERR5443282	DTU2018_1340_PRJ1121_Escherichia_coli_CCL_CTX232	EU AMR monitoring	257	258378	5801613	50.5	106818	55590	17	35
PRJEB43584	ERR5443140	DTU2018_135_PRJ1121_Escherichia_coli_10040140_E_R1_001	EU AMR monitoring	137	353897	5363850	50.51	139234	70166	13	27
PRJEB43584	ERR5443138	DTU2018_136_PRJ1121_Escherichia_coli_10025540_1_E_R1_001	EU AMR monitoring	260	175754	5027360	50.62	44971	24983	34	71
PRJEB43584	ERR5443141	DTU2018_137_PRJ1121_Escherichia_coli_10042816_3_E_R1_001	EU AMR monitoring	299	170302	5298350	50.87	49698	23188	32	71
PRJEB43584	ERR5443129	DTU2018_1373_PRJ1121_Samnonella_Blockley_5601_S24_L001	EU AMR monitoring	78	435307	4800639	52.04	129986	72337	13	26
PRJEB43584	ERR5443131	DTU2018_1374_PRJ1121_Escherichia_coli_CE_219_S25_L001	EU AMR monitoring	176	228059	5258570	50.64	96049	41213	17	39
PRJEB43584	ERR5443186	DTU2018_1375_PRJ1121_Escherichia_coli_16Ec1485_S26_L001	EU AMR monitoring	278	111277	4848597	50.66	34801	19134	41	87
PRJEB43584	ERR5443182	DTU2018_1376_PRJ1121_Escherichia_coli_16Ec1337_S27_L001	EU AMR monitoring	99	381151	4974380	50.65	131563	65278	12	26
PRJEB43584	ERR5443191	DTU2018_1377_PRJ1121_Escherichia_coli_16Ec1619_S28_L001	EU AMR monitoring	215	318801	4972885	50.67	55671	30812	24	54
PRJEB43584	ERR5443185	DTU2018_1378_PRJ1121_Escherichia_coli_16Ec1408_S29_L001	EU AMR monitoring	144	317348	5178965	50.65	111012	55173	16	32
PRJEB43584	ERR5443204	DTU2018_1379_PRJ1121_Escherichia_coli_ESBL_11_57_S30_L001	EU AMR monitoring	225	259328	5229122	50.58	89391	41248	20	41
PRJEB43584	ERR5443142	DTU2018_138_PRJ1121_Escherichia_coli_10053018_E	EU AMR monitoring	240	215237	5427067	50.6	72353	35013	22	50
PRJEB43584	ERR5443242	DTU2018_1380_PRJ1121_Escherichia_coli_11824_2BR_S31_L001	EU AMR monitoring	160	396761	5444534	50.42	126821	49135	14	31
PRJEB43584	ERR5443144	DTU2018_140_PRJ1121_Salmonella_enteritidis_ETBI_014108_01_R1_001	EU AMR monitoring	53	389916	4694767	52.14	227960	107132	8	17
PRJEB43584	ERR5443143	DTU2018_141_PRJ1121_Salmonella_infantis_ETBI_003484_01	EU AMR monitoring	101	327580	4910042	52.17	116466	67183	14	28
PRJEB43584	ERR5443145	DTU2018_142_PRJ1121_Salmonella_bredeney_ETBI_020132_01_R1_001	EU AMR monitoring	83	373278	4808487	52.06	161658	84899	9	19
PRJEB43584	ERR5443149	DTU2018_145_PRJ1121_Escherichia_coli_GB16_000410_R1_001	EU AMR monitoring	181	367462	5492083	50.55	95642	48018	18	38
PRJEB43584	ERR5443152	DTU2018_147_PRJ1121_Escherichia_coli_GB16_001050_R1_001	EU AMR monitoring	228	163266	5348976	50.71	60086	32732	30	60
PRJEB43584	ERR5443154	DTU2018_148_PRJ1121_Escherichia_coli_GB16_002728_R1_001	EU AMR monitoring	162	303349	5121024	50.54	111196	43116	17	35
PRJEB43584	ERR5443153	DTU2018_149_PRJ1121_Escherichia_coli_GB16_002119_R1_001	EU AMR monitoring	300	229762	5541467	50.45	96159	40632	20	40
PRJEB43584	ERR5443150	DTU2018_151_PRJ1121_Escherichia_coli_GB16_000936_R1_001	EU AMR monitoring	321	198481	5476732	50.63	63882	25029	30	64
PRJEB43584	ERR5443161	DTU2018_159_PRJ1121_Escherichia_coli_16050802I111X5_R1_001	EU AMR monitoring	127	517632	5112658	50.53	100118	55265	16	33
PRJEB43584	ERR5443158	DTU2018_160_PRJ1121_Escherichia_coli_16037780A201X5	EU AMR monitoring	181	244543	5142468	50.75	80146	39396	21	43
PRJEB43584	ERR5443160	DTU2018_161_PRJ1121_Escherichia_coli_16044784C321X5_R1_001	EU AMR monitoring	322	240079	5163174	50.62	54154	26095	30	64
PRJEB43584	ERR5443163	DTU2018_162_PRJ1121_Escherichia_coli_16056600F120X5_R1_001	EU AMR monitoring	379	130721	5311375	50.6	35107	14984	47	104
PRJEB43584	ERR5443164	DTU2018_163_PRJ1121_Escherichia_coli_16060621I112X5	EU AMR monitoring	165	301217	5290790	50.25	87104	43738	18	41
PRJEB43584	ERR5443165	DTU2018_164_PRJ1121_Escherichia_coli_16078495C323X5_R1_001	EU AMR monitoring	160	264207	5450783	50.41	111849	66241	18	33
PRJEB43584	ERR5443174	DTU2018_169_PRJ1121_Salmonella_enteritidis_5779LNP202X1	EU AMR monitoring	37	647255	4642912	52.13	297176	171205	6	11
PRJEB43584	ERR5443175	DTU2018_171_PRJ1121_Escherichia_coli_18456_2016_EC_R1_001	EU AMR monitoring	78	552650	5177590	50.33	135101	88200	9	21
PRJEB43584	ERR5443178	DTU2018_172_PRJ1121_Escherichia_coli_81761_5_2016_EC_R1_001	EU AMR monitoring	74	710705	5071334	50.43	188232	96293	8	18
PRJEB43584	ERR5443177	DTU2018_173_PRJ1121_Escherichia_coli_81761_1_2016_EC_R1_001	EU AMR monitoring	90	711604	5102265	50.47	188230	88200	8	19
PRJEB43584	ERR5443176	DTU2018_174_PRJ1121_Salmonella_enteritidis_5473_2016_S_R1_001	EU AMR monitoring	35	1549443	4792886	52.1	490184	180252	3	7
PRJEB43584	ERR5443179	DTU2018_175_PRJ1121_Salmonella_enteritidis_87995_1_2016_S_R1_001	EU AMR monitoring	38	1550317	4794618	52.09	491776	227985	3	6
PRJEB43584	ERR5443181	DTU2018_176_PRJ1121_Escherichia_coli_16Ec1335_R1_001	EU AMR monitoring	184	254276	4846094	50.62	90898	39211	20	42
PRJEB43584	ERR5443195	DTU2018_177_PRJ1121_Escherichia_coli_16Ec1693	EU AMR monitoring	331	128995	5019897	50.44	25315	14470	60	124
PRJEB43584	ERR5443190	DTU2018_179_PRJ1121_Escherichia_coli_16Ec1603_R1_001	EU AMR monitoring	124	208886	4611175	50.76	68015	43264	22	44
PRJEB43584	ERR5443183	DTU2018_184_PRJ1121_Escherichia_coli_16Ec1358	EU AMR monitoring	444	106355	5288037	50.66	22849	12568	67	142
PRJEB43584	ERR5443184	DTU2018_186_PRJ1121_Escherichia_coli_16Ec1359	EU AMR monitoring	154	434668	5320686	50.63	106170	54876	16	31
PRJEB43584	ERR5443193	DTU2018_187_PRJ1121_Escherichia_coli_16Ec1669	EU AMR monitoring	482	87505	5230647	50.47	19493	11100	77	166
PRJEB43584	ERR5443196	DTU2018_188_PRJ1121_Escherichia_coli_17Ec1745	EU AMR monitoring	197	184899	5261263	50.45	61716	36431	26	53
PRJEB43584	ERR5443180	DTU2018_189_PRJ1121_Escherichia_coli_16Ec1333_R1_001	EU AMR monitoring	169	413277	5381262	50.31	70975	37353	20	45
PRJEB43584	ERR5443197	DTU2018_190_PRJ1121_Escherichia_coli_17Ec1752_R1_001	EU AMR monitoring	169	267276	5142851	50.61	73723	37586	23	46
PRJEB43584	ERR5443192	DTU2018_191_PRJ1121_Escherichia_coli_16Ec1665	EU AMR monitoring	175	300848	5509168	50.38	127944	61782	16	31
PRJEB43584	ERR5443217	DTU2018_194_PRJ1121_Escherichia_coli_2016_01_1863_1_1_2_1	EU AMR monitoring	57	1024347	5227675	50.49	293255	147682	5	12
PRJEB43584	ERR5443218	DTU2018_195_PRJ1121_Escherichia_coli_2016_01_39_1_1_1_1_R1_001	EU AMR monitoring	89	551816	5082383	50.62	236818	106138	8	16
PRJEB43584	ERR5443258	DTU2018_198_PRJ1121_Salmonella_enteritidis_16097_R1_001	EU AMR monitoring	30	1549232	4707189	52.13	421777	242449	3	6
PRJEB43584	ERR5443260	DTU2018_199_PRJ1121_Salmonella_infantis_16176	EU AMR monitoring	48	1179796	4898462	52.18	416065	114919	4	10
PRJEB43584	ERR5443265	DTU2018_200_PRJ1121_Escherichia_coli_ESBL16G79_R1_001	EU AMR monitoring	103	409719	5006371	50.59	185373	83490	9	20
PRJEB43584	ERR5443264	DTU2018_201_PRJ1121_Salmonella_infantis_ESBL16G62_R1_001	EU AMR monitoring	142	683079	5455802	50.66	222994	82723	7	19
PRJEB43584	ERR5443262	DTU2018_202_PRJ1121_Salmonella_infantis_ESBL16C85_R1_001	EU AMR monitoring	136	606614	5638517	50.44	258184	93604	7	16
PRJEB43584	ERR5443287	DTU2018_203_PRJ1121_Salmonella_enteritidis_16_Ref0371_R1_001	EU AMR monitoring	51	1549498	4720602	52.13	490296	291214	3	6
PRJEB43584	ERR5443285	DTU2018_204_PRJ1121_Escherichia_coli_16_Mbl0113_R1_001	EU AMR monitoring	170	632218	5388285	50.57	164098	70194	9	21
PRJEB43584	ERR5443286	DTU2018_205_PRJ1121_Escherichia_coli_16_Mbl0580_R1_001	EU AMR monitoring	339	274657	5704030	50.43	83321	37411	22	49
PRJEB43584	ERR5443082	DTU2018_272_PRJ1121_Escherichia_coli_iso_1220_186E_R1_001	EU AMR monitoring	104	524764	5107772	50.76	165129	83792	10	21
PRJEB43584	ERR5443087	DTU2018_274_PRJ1121_Escherichia_coli_iso_857_108E_R1_001	EU AMR monitoring	124	348612	5187622	50.5	109235	56826	13	28
PRJEB43584	ERR5443080	DTU2018_275_PRJ1121_Escherichia_coli_iso_1216E_R1_001	EU AMR monitoring	108	688752	5304199	50.48	224597	95821	8	18
PRJEB43584	ERR5443081	DTU2018_276_PRJ1121_Escherichia_coli_iso_1220_184E_R1_001	EU AMR monitoring	94	428853	4823903	50.88	190639	88382	9	18
PRJEB43584	ERR5443211	DTU2018_277_PRJ1121_Salmonella_Infantis_S1182_R1_001	EU AMR monitoring	69	1029572	4889950	52.18	204016	130773	6	13
PRJEB43584	ERR5443206	DTU2018_278_PRJ1121_Escherichia_coli_ESBL_13_46_R1_001	EU AMR monitoring	131	224025	5424361	50.49	117396	68804	16	31
PRJEB43584	ERR5443212	DTU2018_279_PRJ1121_Salmonella_GallinarumbiovarPullorum_SAL_RIVM_427_68_R1_001	EU AMR monitoring	29	1016773	4747547	52.14	468269	337998	4	7
PRJEB43584	ERR5443214	DTU2018_280_PRJ1121_Salmonella_Enteritidis_SAL_RIVM_436_19_R1_001	EU AMR monitoring	26	1549476	4705312	52.14	490295	401090	3	5
PRJEB43584	ERR5443215	DTU2018_281_PRJ1121_Salmonella_Idikan_SAL_RIVM_441_27_R1_001	EU AMR monitoring	49	815852	4743452	52.15	403116	213802	4	8
PRJEB43584	ERR5443216	DTU2018_282_PRJ1121_Salmonella_Enteritidis_SAL_RIVM_442_66_R1_001	EU AMR monitoring	25	1549476	4704487	52.14	490118	284523	3	6
PRJEB43584	ERR5443252	DTU2018_283_PRJ1121_Salmonella_Enteritidis_PR_GL_10153_4_R1_001	EU AMR monitoring	25	1508460	4691462	52.14	490721	220592	3	6
PRJEB43584	ERR5443247	DTU2018_284_PRJ1121_Escherichia_coli_13055_2IDSA_R1_001	EU AMR monitoring	169	325507	5255323	50.59	61641	36921	24	51
PRJEB43584	ERR5443243	DTU2018_285_PRJ1121_Escherichia_coli_11940_2MS_R1_001	EU AMR monitoring	92	721153	5050344	50.65	350740	96479	6	12
PRJEB43584	ERR5443240	DTU2018_286_PRJ1121_Escherichia_coli_11555_2AB_R1_001	EU AMR monitoring	156	251624	5175752	50.59	103807	44670	17	35
PRJEB43584	ERR5443241	DTU2018_287_PRJ1121_Escherichia_coli_116762_AB_R1_001	EU AMR monitoring	131	263842	5344493	50.45	109236	55265	16	33
PRJEB43584	ERR5443251	DTU2018_288_PRJ1121_Escherichia_coli_PR_11SPV_27770_R1_001	EU AMR monitoring	125	404088	5229836	50.45	161297	77682	9	21
PRJEB43584	ERR5443246	DTU2018_289_PRJ1121_Escherichia_coli_12938_4PH_R1_001	EU AMR monitoring	167	500197	5409314	50.32	115048	55821	13	30
PRJEB43584	ERR5443239	DTU2018_290_PRJ1121_Escherichia_coli_11524_4PH_R1_001	EU AMR monitoring	105	442796	5129373	50.37	172056	86433	9	21
PRJEB43584	ERR5443244	DTU2018_292_PRJ1121_Escherichia_coli_12105_2IDSA_R1_001	EU AMR monitoring	173	347930	5851965	50.59	99972	46133	14	35
PRJEB43584	ERR5443245	DTU2018_293_PRJ1121_Escherichia_coli_12761_1IDSA_R1_001	EU AMR monitoring	169	248175	5101056	50.57	100013	43108	16	36
PRJEB43584	ERR5443249	DTU2018_295_PRJ1121_Salmonella_Infantis_14980_4IDSA_R1_001	EU AMR monitoring	59	1194916	4873772	52.2	397429	146102	4	11
PRJEB43584	ERR5443250	DTU2018_296_PRJ1121_Salmonella_Kentucky_50539_2VS	EU AMR monitoring	30	1302056	4864156	52.07	375879	238029	4	7
PRJEB43584	ERR5443255	DTU2018_297_PRJ1121_Salmonella_Enteritidis_PR_VL_10056_4	EU AMR monitoring	25	1386792	4704568	52.13	489979	269510	3	6
PRJEB43584	ERR5443256	DTU2018_298_PRJ1121_Salmonella_Enteritidis_PR_VL_10113_2	EU AMR monitoring	27	1549398	4709920	52.13	489979	269510	3	6
PRJEB43584	ERR5443257	DTU2018_299_PRJ1121_Salmonella_Enteritidis_PR_VL_10113_5	EU AMR monitoring	26	1549398	4711125	52.13	489979	269517	3	6
PRJEB43584	ERR5443253	DTU2018_300_PRJ1121_Escherichia_coli_23690_2	EU AMR monitoring	336	238822	5804346	50.48	92879	37535	22	46
PRJEB43584	ERR5443254	DTU2018_301_PRJ1121_Escherichia_coli_PR_IISPV_25979	EU AMR monitoring	182	232770	5226751	50.53	100466	44827	17	38
PRJEB43584	ERR5443261	DTU2018_303_PRJ1121_Salmonella_infantis_ESBL16G12	EU AMR monitoring	165	379168	5655971	50.47	112636	57695	14	31
PRJEB43584	ERR5443259	DTU2018_304_PRJ1121_Salmonella_infantis_16159	EU AMR monitoring	64	1190009	4946359	52.09	212688	92347	5	13
PRJEB43584	ERR5443267	DTU2018_305_PRJ1121_Salmonella_Infantis_S_289_16	EU AMR monitoring	66	636125	4913697	52.16	187644	110490	9	17
PRJEB43584	ERR5443266	DTU2018_306_PRJ1121_Escherichia_coli_AmpC6501TS16	EU AMR monitoring	133	325099	4988976	50.72	130089	68915	12	25
PRJEB43584	ERR5443268	DTU2018_307_PRJ1121_Salmonella_Enteritidis_26302	EU AMR monitoring	20	1386783	4645964	52.14	489978	375872	3	6
PRJEB43584	ERR5443273	DTU2018_308_PRJ1121_Escherichia_coli_162030	EU AMR monitoring	73	595759	5250795	50.56	251967	120676	8	16
PRJEB43584	ERR5443276	DTU2018_309_PRJ1121_Escherichia_coli_ZTA16_00792EB	EU AMR monitoring	156	575901	5127619	50.25	150010	54241	11	26
PRJEB43584	ERR5443275	DTU2018_310_PRJ1121_Escherichia_coli_162275	EU AMR monitoring	165	472248	5673467	50.28	141446	65231	12	25
PRJEB43584	ERR5443278	DTU2018_311_PRJ1121_Escherichia_coli_ZTA16_01327EB	EU AMR monitoring	223	312798	5420274	50.41	108473	52296	16	32
PRJEB43584	ERR5443271	DTU2018_312_PRJ1121_Escherichia_coli_160698	EU AMR monitoring	180	238448	5490906	50.29	86267	39341	23	46
PRJEB43584	ERR5443280	DTU2018_313_PRJ1121_Escherichia_coli_ZTA16_02300EB	EU AMR monitoring	85	501311	5075126	50.54	185020	84451	8	18
PRJEB43584	ERR5443078	DTU2018_317_PRJ1121_Escherichia_coli_iso_1030_160E	EU AMR monitoring	108	762054	5302081	50.58	167174	87512	10	21
PRJEB43584	ERR5443085	DTU2018_318_PRJ1121_Escherichia_coli_iso_782_2E	EU AMR monitoring	152	338071	5032479	50.76	106402	60414	15	31
PRJEB43584	ERR5443084	DTU2018_319_PRJ1121_Escherichia_coli_iso_538E	EU AMR monitoring	65	864269	5243753	50.58	256685	109529	6	14
PRJEB43584	ERR5443079	DTU2018_320_PRJ1121_Escherichia_coli_iso_1139_168E	EU AMR monitoring	97	377093	4757732	50.72	123463	59355	12	25
PRJEB43584	ERR5443086	DTU2018_321_PRJ1121_Escherichia_coli_iso_820E	EU AMR monitoring	84	573595	5120920	50.58	223812	100254	8	15
PRJEB43584	ERR5443108	DTU2018_324_PRJ1121_Escherichia_coli_185_EST2016	EU AMR monitoring	84	381151	4974121	50.65	149986	78663	10	21
PRJEB43584	ERR5443124	DTU2018_325_PRJ1121_Salmonella_Enteritidis_16_SA00544_0	EU AMR monitoring	278	137293	4709415	52.13	28530	16233	50	105
PRJEB43584	ERR5443122	DTU2018_326_PRJ1121_Escherichia_coli_16_AB03421_0	EU AMR monitoring	163	242871	5021720	50.56	80928	45351	19	38
PRJEB43584	ERR5443121	DTU2018_327_PRJ1121_Escherichia_coli_16_AB01863_0	EU AMR monitoring	101	369104	4933612	50.55	127896	75136	11	23
PRJEB43584	ERR5443119	DTU2018_329_PRJ1121_Escherichia_coli_16_AB01217_0	EU AMR monitoring	148	407125	5471498	50.5	186715	50134	10	25
PRJEB43584	ERR5443120	DTU2018_330_PRJ1121_Escherichia_coli_16_AB01698_0	EU AMR monitoring	115	296669	4955615	50.68	135224	54919	12	26
PRJEB43584	ERR5443118	DTU2018_331_PRJ1121_Escherichia_coli_16_AB01022_0	EU AMR monitoring	220	301105	5255290	50.46	79964	39178	20	42
PRJEB43584	ERR5443123	DTU2018_332_PRJ1121_Salmonella_Enteritidis_16_SA00493_0	EU AMR monitoring	27	1549398	4798149	52.11	401255	269510	3	6
PRJEB43584	ERR5443125	DTU2018_333_PRJ1121_Salmonella_Enteritidis_16_SA01179_0	EU AMR monitoring	25	904957	4646248	52.13	441501	406074	4	6
PRJEB43584	ERR5443126	DTU2018_334_PRJ1121_Salmonella_Enteritidis_16_SA01206_0	EU AMR monitoring	27	1382520	4704506	52.13	489979	269510	3	6
PRJEB43584	ERR5443127	DTU2018_335_PRJ1121_Salmonella_Infantis_16_SA03285_0	EU AMR monitoring	113	490725	4969379	52.13	178683	89949	10	20
PRJEB43584	ERR5443200	DTU2018_338_PRJ1121_Escherichia_coli_ESBL3340	EU AMR monitoring	95	405152	5286788	50.58	208432	137539	10	17
PRJEB43584	ERR5443201	DTU2018_339_PRJ1121_Escherichia_coli_ESBL3350	EU AMR monitoring	142	257717	4964083	50.7	93681	46400	17	35
PRJEB43584	ERR5443202	DTU2018_340_PRJ1121_Escherichia_coli_ESBL3358	EU AMR monitoring	118	336986	5323873	50.6	185656	81252	10	22
PRJEB43584	ERR5443208	DTU2018_341_PRJ1121_Escherichia_coli_E3669	EU AMR monitoring	171	267830	5120523	50.42	101760	51864	17	33
PRJEB43584	ERR5443209	DTU2018_342_PRJ1121_Escherichia_coli_E3829	EU AMR monitoring	119	286969	5074129	50.47	116798	47151	15	32
PRJEB43584	ERR5443205	DTU2018_344_PRJ1121_Escherichia_coli_ESBL_12_73	EU AMR monitoring	225	238983	5244951	50.51	102117	41098	19	40
PRJEB43584	ERR5443203	DTU2018_345_PRJ1121_Escherichia_coli_ESBL_12_53	EU AMR monitoring	89	453376	4917906	50.57	164050	91874	10	20
PRJEB43584	ERR5443207	DTU2018_346_PRJ1121_Escherichia_coli_ESBL_16_43	EU AMR monitoring	315	117788	5065898	50.62	39008	23036	36	76
PRJEB43584	ERR5443213	DTU2018_347_PRJ1121_Salmonella_Enteritidis_SAL_RIVM_435_69	EU AMR monitoring	29	1386771	4704585	52.13	489978	269509	3	6
PRJEB43584	ERR5443199	DTU2018_348_PRJ1121_Escherichia_coli_16148529	EU AMR monitoring	138	321126	5257604	50.65	148102	63449	13	26
PRJEB63535	ERS19876447	DTU2018_350_PRJ1121_Escherichia_coli_2015_01_2096_1_1_2_1	EU AMR monitoring	90	517973	5130635	50.61	188835	80998	9	19
PRJEB43584	ERR5443238	DTU2018_351_PRJ1121_Escherichia_coli_PT2016_INIAV_29537_ECX	EU AMR monitoring	109	500802	5113469	50.57	154012	62391	12	23
PRJEB43584	ERR5443237	DTU2018_352_PRJ1121_Escherichia_coli_PT2016_INIAV_27508_ECX	EU AMR monitoring	161	391285	5120933	50.38	132980	46639	12	27
PRJEB43584	ERR5443235	DTU2018_353_PRJ1121_Salmonella_Enteritidis_PT2016_INIAV_19297_SA	EU AMR monitoring	23	1386741	4645498	52.13	489980	375866	3	6
PRJEB43584	ERR5443100	DTU2018_354_PRJ1121_Escherichia_coli_BA_572_16	EU AMR monitoring	78	769409	5223639	50.69	280122	196396	6	12
PRJEB43584	ERR5443137	DTU2018_355_PRJ1121_Escerichia_coli_XSCM45	EU AMR monitoring	172	314757	5178907	50.57	109900	61639	15	31
PRJEB43584	ERR5443210	DTU2018_483_PRJ1121_Escherichia_coli_ESBL3354	EU AMR monitoring	161	248756	4907649	50.57	68080	41831	20	43
PRJEB43584	ERR5443224	DTU2018_484_PRJ1121_Enteritidis_salmonella_S16_1694	EU AMR monitoring	28	1508484	4698619	52.14	490407	268383	3	6
PRJEB43584	ERR5443219	DTU2018_485_PRJ1121_Escherichia_coli_U16_0812X	EU AMR monitoring	129	317822	5489395	50.27	140348	72463	13	25
PRJEB43584	ERR5443232	DTU2018_486_PRJ1121_Escherichia_coli_ZHZ_1556	EU AMR monitoring	90	362331	5109700	50.79	232568	90370	9	19
PRJEB43584	ERR5443228	DTU2018_487_PRJ1121_Escherichia_coli_U16_0229X	EU AMR monitoring	92	337272	4878181	50.58	169180	77397	10	21
PRJEB43584	ERR5443226	DTU2018_488_PRJ1121_Escherichia_coli_U16_0145X	EU AMR monitoring	92	369107	4887774	50.56	163694	86548	10	21
PRJEB43584	ERR5443225	DTU2018_489_PRJ1121_Escherichia_coli_U160005X	EU AMR monitoring	99	310574	4895162	50.57	127883	74671	11	24
PRJEB43584	ERR5443227	DTU2018_490_PRJ1121_Escherichia_coli_U16_0213X	EU AMR monitoring	82	715662	5221865	50.5	257091	93503	6	14
PRJEB43584	ERR5443230	DTU2018_491_PRJ1121_Escherichia_coli_U16_0318X	EU AMR monitoring	108	298304	5058250	50.6	140481	84375	12	24
PRJEB43584	ERR5443229	DTU2018_492_PRJ1121_Escherichia_coli_U16_0303X	EU AMR monitoring	123	437522	5136173	50.49	117537	70925	13	27
PRJEB43584	ERR5443222	DTU2018_493_PRJ1121_Enteritidis_salmonella_S16_0794	EU AMR monitoring	26	1503205	4695810	52.14	490406	304539	3	6
PRJEB43584	ERR5443223	DTU2018_494_PRJ1121_Enteritidis_salmonella_S16_1162	EU AMR monitoring	22	1549181	4677106	52.12	489980	375909	3	5
PRJEB43584	ERR5443221	DTU2018_495_PRJ1121_Escherichia_coli_U16_0269	EU AMR monitoring	108	373419	5045583	50.84	232568	115105	9	16
PRJEB43584	ERR5443231	DTU2018_496_PRJ1121_Escherichia_coli_ZHZ_1283	EU AMR monitoring	143	372627	5266150	50.75	118113	57799	11	25
PRJEB43584	ERR5443233	DTU2018_497_PRJ1121_Escherichia_coli_ZHZ_1931	EU AMR monitoring	151	373323	5611042	50.5	154457	78337	11	24
PRJEB43584	ERR5443220	DTU2018_498_PRJ1121_Escherichia_coli_ZHZ_1932	EU AMR monitoring	73	595759	5252022	50.56	193503	137324	8	16
PRJEB43584	ERR5443269	DTU2018_499_PRJ1121_Enteritidis_salmonella_26335	EU AMR monitoring	41	423663	4702934	52.13	262684	113167	7	15
PRJEB43584	ERR5443277	DTU2018_500_PRJ1121_Escherichia_coli_ZTA16_01079	EU AMR monitoring	164	239802	5264075	50.32	124523	60104	16	31
PRJEB43584	ERR5443279	DTU2018_501_PRJ1121_Escherichia_coli_ZTA16_02175	EU AMR monitoring	104	709450	5212914	50.77	195924	132943	8	16
PRJEB43584	ERR5443281	DTU2018_502_PRJ1121_Escherichia_coli_ZTA16_03254EB	EU AMR monitoring	109	440452	5329721	50.4	136331	88553	13	25
PRJEB43584	ERR5443274	DTU2018_503_PRJ1121_Escherichia_coli_162221	EU AMR monitoring	160	251384	5296904	50.46	91894	54590	19	38
PRJEB43584	ERR5443270	DTU2018_504_PRJ1121_Enteritidis_salmonella_160556	EU AMR monitoring	24	1386822	4704384	52.13	489882	284623	3	6
PRJEB43584	ERR5443272	DTU2018_505_PRJ1121_Escherichia_coli_160796	EU AMR monitoring	82	599829	5288641	50.56	261022	189703	8	14
PRJEB43584	ERR5443283	DTU2018_507_PRJ1121_Escherichia_coli_CCL_CTX268_CKL268_CTX	EU AMR monitoring	283	259483	5383096	50.6	82866	36647	20	45
PRJEB43584	ERR5443284	DTU2018_508_PRJ1121_Escherichia_coli_ECC_CTX276_CK276_CTX	EU AMR monitoring	98	299842	5145398	50.52	149428	88349	12	24
PRJEB43584	ERR5443288	DTU2018_509_PRJ1121_Escherichia_coli_16BEC2019_CTX	EU AMR monitoring	225	390885	5618241	50.42	145409	66096	14	28
PRJEB43584	ERR5443290	DTU2018_510_PRJ1121_Escherichia_coli_16BREC1364310	EU AMR monitoring	321	194723	5812102	50.45	62629	30991	26	59
PRJEB43584	ERR5443289	DTU2018_511_PRJ1121_Escherichia_coli_16BREC1364308	EU AMR monitoring	124	610054	5209208	50.69	191832	82418	9	20
PRJEB43584	ERR5443075	DTU2018_521_PRJ1121_Escherichia_coli_U1601670_001	EU AMR monitoring	227	239016	5295368	50.56	98753	44777	19	39
PRJEB43584	ERR5443101	DTU2018_522_PRJ1121_Escherichia_coli_BA_5937_16	EU AMR monitoring	82	708688	5254893	50.6	196765	107047	8	17
PRJEB43584	ERR5443098	DTU2018_523_PRJ1121_Escherichia_coli_BA_4534_16	EU AMR monitoring	255	545314	5808161	50.31	149574	68752	12	25
PRJEB43584	ERR5443117	DTU2018_524_PRJ1121_Escherichia_coli_17F003271	EU AMR monitoring	127	370048	5092243	50.7	165097	73534	10	21
PRJEB43584	ERR5443088	DTU2018_527_PRJ1121_Escherichia_coli_68546_75676_211125	EU AMR monitoring	273	265633	5779633	50.36	85133	42584	22	47
PRJEB43584	ERR5443089	DTU2018_528_PRJ1121_Escherichia_coli_HRECCTX198P_16	EU AMR monitoring	374	212838	5889287	50.36	65952	39877	28	55
PRJEB43584	ERR5443146	DTU2018_531_PRJ1121_Salmonella_enteritidis_ETBI_023304_01_R1_001	EU AMR monitoring	388	67223	4634024	52.41	26295	16763	57	112
PRJEB43584	ERR5443159	DTU2018_537_PRJ1121_Escherichia_coli_16043801I109X5_R1_001	EU AMR monitoring	217	164665	5076479	50.54	62498	29457	28	58
PRJEB43584	ERR5443156	DTU2018_538_PRJ1121_Escherichia_coli_16019648C326X5_R1_001	EU AMR monitoring	270	130050	5017102	50.65	44408	20522	38	81
PRJEB43584	ERR5443171	DTU2018_540_PRJ1121_Salmonella_cerro_262340IZS011_R1_001	EU AMR monitoring	54	706543	4889054	51.95	258958	184916	6	11
PRJEB43584	ERR5443157	DTU2018_541_PRJ1121_Escherichia_coli_16031023F106X5_R1_001	EU AMR monitoring	222	267197	5422288	50.64	96302	53962	18	36
PRJEB43584	ERR5443189	DTU2018_542_PRJ1121_Escherichia_coli_16Ec1563_R1_001	EU AMR monitoring	360	111934	4632675	50.74	27079	13875	59	117
PRJEB43584	ERR5443187	DTU2018_545_PRJ1121_Escherichia_coli_16Ec1490_R1_001	EU AMR monitoring	375	99586	5184840	50.53	29274	16526	57	115
PRJEB43584	ERR5443236	DTU2018_547_PRJ1121_Salmonella_Enteritidis_PT2016_INIAV_20510_SA_R1_001	EU AMR monitoring	91	367405	4697375	52.14	89991	54497	16	33
PRJEB43584	ERR5443116	DTU2018_551_PRJ1121_Salmonella_enteritidis_17Q001013	EU AMR monitoring	38	469922	4745567	52.12	236187	212492	7	12
PRJEB43584	ERR5443114	DTU2018_552_PRJ1121_Salmonella_enteritidis_17Q000195	EU AMR monitoring	86	413367	4822865	52.21	146213	77549	10	22
PRJEB43584	ERR5443135	DTU2018_553_PRJ1121_Escerichia_coli_PYXSCM55	EU AMR monitoring	91	624104	5227070	50.47	182436	115948	10	20
PRJEB43584	ERR5443083	DTU2018_554_PRJ1121_Escherichia_coli_iso_1234E	EU AMR monitoring	74	727619	5107302	50.55	320167	106111	6	14
PRJEB43584	ERR5443128	DTU2018_555_PRJ1121_Salmonella_enteritidis_5428	EU AMR monitoring	28	1182726	4700171	52.14	490289	325866	3	6
PRJEB43584	ERR5443134	DTU2018_732_PRJ1121_Escerichia_coli_CE80	EU AMR monitoring	165	243638	5271997	50.64	80903	44774	21	42
PRJEB43584	ERR5443148	DTU2018_733_PRJ1121_Salmonella_infantis_ETBI_035999_02	EU AMR monitoring	51	756228	4949355	52.05	212690	148259	6	13
PRJEB43584	ERR5443155	DTU2018_734_PRJ1121_Escherichia_coli_GB16_003145	EU AMR monitoring	192	442114	5918245	50.62	155913	93698	12	23
PRJEB43584	ERR5443169	DTU2018_735_PRJ1121_Salmonella_enteritidis_2543891ZS011	EU AMR monitoring	29	1549479	4708674	52.13	489979	263414	3	6
PRJEB43584	ERR5443172	DTU2018_736_PRJ1121_Salmonella_enteritidis_3766IZS011	EU AMR monitoring	37	685574	4699103	52.14	380904	166040	5	10
PRJEB43584	ERR5443173	DTU2018_737_PRJ1121_Salmonella_enteritidis_47333F101X1	EU AMR monitoring	48	561570	4772798	52.04	375552	147553	6	12
PRJEB43584	ERR5443132	DTU2018_739_PRJ1121_Escerichia_coli_CE_303	EU AMR monitoring	114	407140	5446677	50.66	243269	88283	9	18
PRJEB43584	ERR5443071	DTU2018_742_PRJ1121_Escherichia_coli_S16FP02640	EU AMR monitoring	34	1308800	4741171	52.04	247582	147338	5	11
PRJEB43584	ERR5443072	DTU2018_743_PRJ1121_Escherichia_coli_S16FP02641	EU AMR monitoring	76	724220	5311098	52.08	301460	117100	6	14
PRJEB43436	ERR5414423	DTU2019_2403_PRJproj1199_Escherichia_coli_ESBL_180203	EU AMR monitoring	94	308210	4928549	50.54	134167	76382	13	25
PRJEB43436	ERR5414424	DTU2019_2404_PRJproj1199_Escherichia_coli_ESBL_180376	EU AMR monitoring	95	337711	4891015	50.58	158238	86548	11	22
PRJEB43436	ERR5414426	DTU2019_2405_PRJproj1199_Escherichia_coli_ESBL_180512	EU AMR monitoring	105	297235	4722713	50.59	123463	63743	12	24
PRJEB43436	ERR5414427	DTU2019_2406_PRJproj1199_Escherichia_coli_ESBL_180598	EU AMR monitoring	97	794706	5160941	50.53	322822	141879	6	12
PRJEB43436	ERR5414428	DTU2019_2407_PRJproj1199_Escherichia_coli_ESBL_180756	EU AMR monitoring	102	301775	4933397	50.55	120453	72208	13	26
PRJEB43436	ERR5414425	DTU2019_2408_PRJproj1199_Escherichia_coli_ESBL_180367	EU AMR monitoring	117	631596	5115389	50.76	174549	68814	8	19
PRJEB43436	ERR5414429	DTU2019_2409_PRJproj1199_Escherichia_coli_ESBL_180668	EU AMR monitoring	291	101182	4834155	50.69	36508	18618	43	89
PRJEB43436	ERR5414430	DTU2019_2410_PRJproj1199_Salmonella_Enteritidis_MRS_1801106	EU AMR monitoring	36	694995	4705441	52.13	284517	153195	6	11
PRJEB43436	ERR5414431	DTU2019_2411_PRJproj1199_Salmonella_Enteritidis_MRS_1803499	EU AMR monitoring	24	1508547	4698550	52.14	490407	304539	3	6
PRJEB43436	ERR5414432	DTU2019_2412_PRJproj1199_Salmonella_Infantis_MRS_1803337	EU AMR monitoring	53	915863	4881837	52.15	279322	129725	5	12
PRJEB43436	ERR5414433	DTU2019_2413_PRJproj1199_Salmonella_Infantis_MRS_1804219	EU AMR monitoring	64	1195270	4992818	51.99	203915	114933	7	15
PRJEB43436	ERR5414434	DTU2019_2414_PRJproj1199_Escherichia_coli_S18FP00987	EU AMR monitoring	122	419015	5245525	50.52	197549	77638	9	20
PRJEB43436	ERR5414435	DTU2019_2415_PRJproj1199_Escherichia_coli_S18FP01415	EU AMR monitoring	114	558591	5119923	50.67	133102	71052	11	24
PRJEB43436	ERR5414436	DTU2019_2416_PRJproj1199_Escherichia_coli_S18FP02982	EU AMR monitoring	113	385709	5056045	50.64	144424	76327	12	24
PRJEB43436	ERR5414437	DTU2019_2417_PRJproj1199_Escherichia_coli_S18FP06600	EU AMR monitoring	216	297809	5489995	50.32	104348	48299	17	35
PRJEB43436	ERR5414438	DTU2019_2418_PRJproj1199_Escherichia_coli_S18FP04299	EU AMR monitoring	127	202954	5059398	50.57	95484	43114	20	40
PRJEB43436	ERR5414439	DTU2019_2419_PRJproj1199_Escherichia_coli_S18FP05021B	EU AMR monitoring	152	246505	5137333	50.69	98619	43176	18	38
PRJEB43436	ERR5414440	DTU2019_2420_PRJproj1199_Escherichia_coli_S18FP05797	EU AMR monitoring	77	431313	4962597	50.69	194726	109593	9	18
PRJEB43436	ERR5414441	DTU2019_2421_PRJproj1199_Escherichia_coli_S18FP06737	EU AMR monitoring	84	400722	4951700	50.63	135231	83892	11	22
PRJEB43436	ERR5414442	DTU2019_2423_PRJproj1199_Escherichia_coli_S18FP03343	EU AMR monitoring	76	625923	5020214	50.69	238610	100094	8	15
PRJEB43436	ERR5414443	DTU2019_2424_PRJproj1199_Escherichia_coli_S18FP10751	EU AMR monitoring	76	397123	4901241	50.76	185119	111924	10	18
PRJEB43436	ERR5414444	DTU2019_2425_PRJproj1199_Escherichia_coli_S18FP03557	EU AMR monitoring	86	451762	5403621	50.16	193799	96343	12	21
PRJEB43436	ERR5414445	DTU2019_2426_PRJproj1199_Escherichia_coli_S18FP04289	EU AMR monitoring	113	367788	5358715	50.51	148026	53684	11	25
PRJEB43436	ERR5414446	DTU2019_2427_PRJproj1199_Escherichia_coli_S18FP04290	EU AMR monitoring	92	511122	5384385	50.43	255778	112609	7	15
PRJEB43436	ERS19876449	DTU2019_2428_PRJproj1199_Escherichia_coli_S18FP04291	EU AMR monitoring	188	274734	5303775	50.57	76664	41051	20	43
PRJEB43436	ERR5414447	DTU2019_2429_PRJproj1199_Escherichia_coli_S18FP04686B	EU AMR monitoring	195	193467	5246108	50.57	87847	37801	21	43
PRJEB43436	ERR5414448	DTU2019_2430_PRJproj1199_Escherichia_coli_S18FP05517	EU AMR monitoring	83	510032	4659693	50.81	147379	80807	9	19
PRJEB43436	ERR5414449	DTU2019_2431_PRJproj1199_Salmonella_Subspi_S18FP00936	EU AMR monitoring	64	428597	4795522	52.08	304822	164988	7	12
PRJEB43436	ERR5414450	DTU2019_2432_PRJproj1199_Salmonella_Monophasic_TM_1_415_12_S18FP02638	EU AMR monitoring	64	618855	4918617	52.15	251407	108382	7	14
PRJEB43436	ERR5414451	DTU2019_2433_PRJproj1199_Salmonella_Infantis_S18FP00196	EU AMR monitoring	67	385292	4662962	52.32	171238	67184	9	21
PRJEB43436	ERR5414452	DTU2019_2434_PRJproj1199_Salmonella_Infantis_S18FP03862	EU AMR monitoring	248	181125	4952147	52.08	42109	21105	36	78
PRJEB43436	ERR5414453	DTU2019_2435_PRJproj1199_Salmonella_Infantis_S18FP05358	EU AMR monitoring	66	838344	4915335	52.16	192235	95561	8	16
PRJEB43436	ERR5414454	DTU2019_2436_PRJproj1199_Salmonella_Kedougou_S18FP08859	EU AMR monitoring	32	1555342	4760097	52.07	469683	314880	3	6
PRJEB43436	ERR5414455	DTU2019_2437_PRJproj1199_Salmonella_Minnesota_S18FP08861	EU AMR monitoring	47	429923	4643897	52.14	248878	111110	8	15
PRJEB43436	ERR5414456	DTU2019_2438_PRJproj1199_Salmonella_Newport_S18FP07764	EU AMR monitoring	27	704561	4651653	52.25	369065	226926	5	9
PRJEB43436	ERS19876450	DTU2019_2439_PRJproj1199_Salmonella_Paratyphy_B_S18FP08773	EU AMR monitoring	77	398596	5060578	51.81	247903	133050	8	15
PRJEB43436	ERR5414457	DTU2019_2440_PRJproj1199_Salmonella_Paratyphy_B_S18FP08775	EU AMR monitoring	87	398364	5018528	51.87	225656	87208	8	17
PRJEB43436	ERS19876451	DTU2019_2441_PRJproj1199_Salmonella_Paratyphy_B_S18FP10244	EU AMR monitoring	64	645565	4897085	51.86	260473	110041	7	15
PRJEB43436	ERR5414458	DTU2019_2442_PRJproj1199_Salmonella_Paratyphy_B_S18FP08835	EU AMR monitoring	85	385381	4806206	52.1	133008	81084	11	22
PRJEB43436	ERR5414459	DTU2019_2443_PRJproj1199_Salmonella_Typhimurium_S18FP08627	EU AMR monitoring	73	420837	4682454	52.19	234168	143507	7	14
PRJEB43436	ERR5414460	DTU2019_2444_PRJproj1199_Escherichia_coli_1289_2C	EU AMR monitoring	119	354384	5359529	50.48	172061	72884	12	24
PRJEB43436	ERR5414461	DTU2019_2445_PRJproj1199_Escherichia_coli_178C	EU AMR monitoring	311	161906	5135336	50.64	46798	24754	32	69
PRJEB43436	ERR5414462	DTU2019_2446_PRJproj1199_Escherichia_coli_26_1FE	EU AMR monitoring	188	302434	5455604	50.5	75723	36706	23	52
PRJEB43436	ERR5414463	DTU2019_2447_PRJproj1199_Escherichia_coli_1090M	EU AMR monitoring	95	653913	5224033	50.5	206314	100072	7	15
PRJEB43436	ERR5414464	DTU2019_2448_PRJproj1199_Escherichia_coli_130M	EU AMR monitoring	92	643281	5097227	50.5	192752	96512	8	16
PRJEB43436	ERR5414465	DTU2019_2449_PRJproj1199_Escherichia_coli_92M	EU AMR monitoring	178	385120	5398098	50.37	104735	49941	17	34
PRJEB43436	ERR5414466	DTU2019_2450_PRJproj1199_Escherichia_coli_180_3FE	EU AMR monitoring	111	428892	5436110	50.43	255778	93503	8	18
PRJEB43436	ERR5414467	DTU2019_2451_PRJproj1199_Escherichia_coli_1383_1FE_11	EU AMR monitoring	167	372686	5435777	50.32	123270	48673	14	30
PRJEB43436	ERR5414468	DTU2019_2452_PRJproj1199_Escherichia_coli_891M	EU AMR monitoring	125	430310	5372515	50.38	137365	61383	10	23
PRJEB43436	ERR5414469	DTU2019_2476_PRJproj1199_Salmonella_enteritidis_50_1S	EU AMR monitoring	113	204974	4696035	52.14	73977	46737	20	40
PRJEB43436	ERS19876452	DTU2019_2477_PRJproj1199_Escherichia_coli_128476_22	EU AMR monitoring	183	486919	5574552	50.39	100561	40061	16	39
PRJEB43436	ERS19876453	DTU2019_2478_PRJproj1199_Escherichia_coli_56923_22	EU AMR monitoring	104	475713	5357066	50.51	223383	134097	8	15
PRJEB43436	ERS19876454	DTU2019_2479_PRJproj1199_Escherichia_coli_70499_22	EU AMR monitoring	194	204463	5120363	50.64	72859	39708	21	44
PRJEB43436	ERS19876455	DTU2019_2480_PRJproj1199_Escherichia_coli_78662_22	EU AMR monitoring	77	549732	5329267	50.35	264235	129250	7	13
PRJEB43436	ERS19876456	DTU2019_2481_PRJproj1199_Escherichia_coli_85684_22	EU AMR monitoring	85	472405	5192203	50.36	182837	89099	10	20
PRJEB43436	ERS19876457	DTU2019_2482_PRJproj1199_Escherichia_coli_43554_22	EU AMR monitoring	336	203141	5568362	50.6	101083	41399	20	43
PRJEB43436	ERR5414470	DTU2019_2483_PRJproj1199_Escherichia_coli_EST2018_ESBLtapa_132	EU AMR monitoring	86	625429	5090615	50.57	188583	93382	8	17
PRJEB43436	ERR5414471	DTU2019_2484_PRJproj1199_Escherichia_coli_EST2018_ESBLtapa_232	EU AMR monitoring	182	227756	4982191	50.54	82866	39525	19	43
PRJEB43436	ERR5414473	DTU2019_2486_PRJproj1199_Escherichia_coli_EST2018_ESBLjae_1	EU AMR monitoring	86	250896	4940055	50.63	116818	68814	15	28
PRJEB43436	ERR5414474	DTU2019_2487_PRJproj1199_Escherichia_coli_FIAR_230	EU AMR monitoring	467	87633	5137118	50.63	23511	11023	70	155
PRJEB43436	ERR5414475	DTU2019_2490_PRJproj1199_Escherichia_coli_18F001625	EU AMR monitoring	264	208101	5572463	50.54	80418	39050	23	48
PRJEB43436	ERR5414476	DTU2019_2491_PRJproj1199_Escherichia_coli_18F000766	EU AMR monitoring	87	734910	5316282	50.55	190211	118670	8	17
PRJEB43436	ERR5414477	DTU2019_2493_PRJproj1199_Escherichia_coli_18F001091	EU AMR monitoring	91	465691	5319741	50.55	186848	98460	11	20
PRJEB43436	ERR5414478	DTU2019_2494_PRJproj1199_Escherichia_coli_18F001251	EU AMR monitoring	332	107582	5317520	50.8	36006	17416	47	100
PRJEB43436	ERS19876458	DTU2019_2703_PRJproj1199_Escherichia_coli_Nr_53_mcr_1	EU AMR monitoring	87	565652	5368125	50.36	247574	85761	8	16
PRJEB43436	ERS19876459	DTU2019_2704_PRJproj1199_Escherichia_coli_Nr_67_mcr_1	EU AMR monitoring	106	384171	4993945	50.44	123994	72920	14	26
PRJEB43436	ERR5414479	DTU2019_2705_PRJproj1199_Escherichia_coli_18F000369	EU AMR monitoring	68	485834	5273171	50.41	274493	132545	7	14
PRJEB43436	ERR5414480	DTU2019_2706_PRJproj1199_Escherichia_coli_18F001005	EU AMR monitoring	74	1214169	5123221	50.67	708100	199945	3	6
PRJEB43436	ERR5414481	DTU2019_2707_PRJproj1199_Escherichia_coli_18F000257	EU AMR monitoring	117	347960	5059213	50.6	117498	64547	13	26
PRJEB43436	ERR5414482	DTU2019_2708_PRJproj1199_Escherichia_coli_18F001648	EU AMR monitoring	188	352538	5635006	50.39	98584	49567	18	37
PRJEB43436	ERR5414483	DTU2019_2709_PRJproj1199_Escherichia_coli_18F001608	EU AMR monitoring	73	514531	4807055	50.65	205214	95156	8	17
PRJEB43436	ERS19876460	DTU2019_2710_PRJproj1199_Escherichia_coli_18F000806	EU AMR monitoring	227	319886	5504813	50.7	100842	42578	18	38
PRJEB43436	ERR5414484	DTU2019_2711_PRJproj1199_Escherichia_coli_18F001797	EU AMR monitoring	123	461991	5440517	50.36	187288	79833	10	20
PRJEB43436	ERS19876461	DTU2019_2712_PRJproj1199_Escherichia_coli_19F000055	EU AMR monitoring	133	480354	5436097	50.48	115235	69555	13	28
PRJEB43436	ERR5414485	DTU2019_2713_PRJproj1199_Salmonella_Bredeney_18F001713	EU AMR monitoring	49	669700	4881378	51.94	217945	121119	7	15
PRJEB43436	ERR5414486	DTU2019_2714_PRJproj1199_Salmonella_Coeln_18F001707	EU AMR monitoring	32	1156672	4875546	52.15	439743	315167	4	7
PRJEB43436	ERR5414487	DTU2019_2715_PRJproj1199_Salmonella_Hadar_18F001663	EU AMR monitoring	25	1889853	4675383	52.27	714371	354482	2	4
PRJEB43436	ERR5414488	DTU2019_2716_PRJproj1199_Salmonella_Typhimurium_18F001493	EU AMR monitoring	39	627237	4763385	52.17	378551	156984	5	10
PRJEB43436	ERR5414489	DTU2019_2717_PRJproj1199_Salmonella_Typhimurium_18F000315	EU AMR monitoring	49	682738	4963317	52.18	225806	149882	6	12
PRJEB43436	ERR5414490	DTU2019_2718_PRJproj1199_Escherichia_coli_CE_211	EU AMR monitoring	76	688728	5278072	50.58	320167	137941	6	12
PRJEB43436	ERR5414491	DTU2019_2719_PRJproj1199_Escherichia_coli_CE_27	EU AMR monitoring	94	305361	5327924	50.64	157539	87954	12	24
PRJEB43436	ERR5414492	DTU2019_2720_PRJproj1199_Escherichia_coli_201814	EU AMR monitoring	46	1090896	5257522	50.58	405384	189702	4	9
PRJEB43436	ERR5414493	DTU2019_2721_PRJproj1199_Escherichia_coli_CE_91	EU AMR monitoring	59	411494	5126454	50.64	248211	184955	8	14
PRJEB43436	ERR5414494	DTU2019_2722_PRJproj1199_Escherichia_coli_AMRG2018_00006	EU AMR monitoring	125	432095	5405975	50.27	127649	63589	13	27
PRJEB43436	ERS19876462	DTU2019_2723_PRJproj1199_Escherichia_coli_AMRG2018_01224	EU AMR monitoring	67	717933	4907752	50.57	336372	149782	5	10
PRJEB43436	ERS19876463	DTU2019_2724_PRJproj1199_Salmonella_Gloucester_AMRG2018_011526	EU AMR monitoring	50	1179879	4910780	52.18	444113	152336	4	10
PRJEB43436	ERR5414495	DTU2019_2725_PRJproj1199_Escherichia_coli_2018_10019330_2_ESBL	EU AMR monitoring	281	264303	5575858	50.54	91728	39048	21	44
PRJEB43436	ERR5414496	DTU2019_2726_PRJproj1199_Escherichia_coli_2018_10025050_3_ESBL	EU AMR monitoring	85	549731	5463445	50.3	244261	107971	8	16
PRJEB43436	ERR5414497	DTU2019_2727_PRJproj1199_Escherichia_coli_2018_10035040_4_ESBL	EU AMR monitoring	86	624229	5220301	50.61	171839	125223	11	19
PRJEB43436	ERR5414498	DTU2019_2728_PRJproj1199_Escherichia_coli_2018_10039816_1_ESBL	EU AMR monitoring	123	249528	5118442	50.57	103400	62231	15	31
PRJEB43436	ERR5414499	DTU2019_2729_PRJproj1199_Escherichia_coli_2018_10065988_1_ESBL	EU AMR monitoring	188	326841	5497997	50.46	105614	48299	17	37
PRJEB43436	ERS19876464	DTU2019_2730_PRJproj1199_Escherichia_coli_2018_10002188_2_ESBL	EU AMR monitoring	111	427139	5370434	50.46	192529	83502	9	19
PRJEB43436	ERR5414500	DTU2019_2731_PRJproj1199_Escherichia_coli_2018_10002754_2_ESBL	EU AMR monitoring	73	404552	5130405	50.6	227379	174347	9	15
PRJEB43436	ERR5414501	DTU2019_2733_PRJproj1199_Escherichia_coli_2018_10038536_1_ESBL	EU AMR monitoring	126	435722	5908092	50.37	249946	93239	9	18
PRJEB43436	ERR5414502	DTU2019_2735_PRJproj1199_Escherichia_coli_2018_10040800_3_ESBL	EU AMR monitoring	112	399875	5277874	50.42	164072	88696	10	22
PRJEB43436	ERR5414503	DTU2019_2736_PRJproj1199_Salmonella_Infantis_M2018_ETBI_001132_01	EU AMR monitoring	47	1195270	4913678	52.16	443844	130678	4	10
PRJEB43436	ERR5414504	DTU2019_2737_PRJproj1199_Salmonella_Infantis_M2018_ETBI_008788_01	EU AMR monitoring	54	1145093	4914656	52.16	444118	114970	4	12
PRJEB43436	ERR5414505	DTU2019_2738_PRJproj1199_Salmonella_Kentucky_M2018_ETBI_003557_01	EU AMR monitoring	33	616596	4913391	52.08	481404	282513	5	8
PRJEB43436	ERR5414506	DTU2019_2739_PRJproj1199_Salmonella_Bredeney_M2018_ETBI_005189_03	EU AMR monitoring	94	364351	4894036	51.91	120248	68983	13	26
PRJEB43436	ERR5414507	DTU2019_2740_PRJproj1199_Salmonella_Enteritidis_M2018_ETBI_014170_01	EU AMR monitoring	33	734568	4702080	52.14	269604	197557	5	10
PRJEB43436	ERR5414508	DTU2019_2741_PRJproj1199_Salmonella_Infantis_M2018_ETBI_001459_01	EU AMR monitoring	65	1029663	4907035	52.16	152323	80861	7	17
PRJEB43436	ERR5414509	DTU2019_2742_PRJproj1199_Salmonella_Infantis_M2018_ETBI_008050_01	EU AMR monitoring	117	218306	4908598	52.16	89774	50523	19	37
PRJEB43436	ERR5414510	DTU2019_2743_PRJproj1199_Salmonella_Infantis_M2018_ELBC_005564_01	EU AMR monitoring	76	438963	4929196	52.07	138113	74020	11	23
PRJEB43436	ERR5414511	DTU2019_2744_PRJproj1199_Salmonella_Infantis_M2018_ELBC_007872_01	EU AMR monitoring	53	1195270	4914104	52.16	212693	148259	5	11
PRJEB43436	ERR5414512	DTU2019_2745_PRJproj1199_Salmonella_Infantis_M2018_ETBI_004862_01	EU AMR monitoring	59	1195261	4998330	52.01	324567	104820	5	12
PRJEB43436	ERR5414513	DTU2019_2746_PRJproj1199_Salmonella_Newport_M2018_ETBI_011263_03	EU AMR monitoring	45	490078	4864037	52.1	203298	118159	8	15
PRJEB43436	ERR5414514	DTU2019_2747_PRJproj1199_Salmonella_Typhimurium_M2018_ETBI_002660_01	EU AMR monitoring	107	371183	4798571	52.13	90691	49968	15	33
PRJEB43436	ERS19876465	DTU2019_2748_PRJproj1199_Esherichia_coli_GB18_000533_R1_001	EU AMR monitoring	318	474006	5533141	50.52	96739	47533	17	35
PRJEB43436	ERS19876466	DTU2019_2749_PRJproj1199_Esherichia_coli_GB18_001672_R1_001	EU AMR monitoring	152	330010	5155229	50.75	151048	59383	12	24
PRJEB43436	ERS19876467	DTU2019_2750_PRJproj1199_Esherichia_coli_GB18_003039_R1_001	EU AMR monitoring	261	203408	5569393	50.4	65589	26367	26	60
PRJEB43436	ERS19876468	DTU2019_2751_PRJproj1199_Esherichia_coli_GB18_003550_R1_001	EU AMR monitoring	157	237976	5032225	50.59	84122	39314	19	42
PRJEB43436	ERS19876470	DTU2019_2752_PRJproj1199_Esherichia_coli_GB18_003555_R1_001	EU AMR monitoring	159	371876	5069814	50.54	114827	49213	16	33
PRJEB43436	ERS19876471	DTU2019_2753_PRJproj1199_Esherichia_coli_GB18_003750_R1_001	EU AMR monitoring	204	164901	5381246	50.69	93260	55478	23	41
PRJEB43436	ERS19876472	DTU2019_2754_PRJproj1199_Esherichia_coli_GB18_004605_R1_001	EU AMR monitoring	153	605973	5213777	50.54	158664	57687	11	25
PRJEB43436	ERS19876473	DTU2019_2755_PRJproj1199_Esherichia_coli_GB18_004908_R1_001	EU AMR monitoring	117	331777	5049559	50.58	152527	62781	12	24
PRJEB43436	ERS19876474	DTU2019_2756_PRJproj1199_Esherichia_coli_GB18_005053_R1_001	EU AMR monitoring	124	507105	5109273	50.54	149541	62417	13	25
PRJEB43436	ERS19876475	DTU2019_2757_PRJproj1199_Esherichia_coli_GB18_005281_R1_001	EU AMR monitoring	216	163525	5386220	50.68	93260	55478	23	40
PRJEB43436	ERS19876476	DTU2019_2758_PRJproj1199_Esherichia_coli_GB18_005341_R1_001	EU AMR monitoring	111	688037	5042121	50.59	159199	72445	11	21
PRJEB43436	ERS19876477	DTU2019_2759_PRJproj1199_Esherichia_coli_GB18_005390_R1_001	EU AMR monitoring	219	207088	5396129	50.67	94150	59949	22	38
PRJEB43436	ERS19876478	DTU2019_2760_PRJproj1199_Esherichia_coli_GB18_000219_R1_001	EU AMR monitoring	342	330127	5719671	50.56	76873	34906	23	51
PRJEB43436	ERS19876479	DTU2019_2761_PRJproj1199_Esherichia_coli_GB18_000679_R1_001	EU AMR monitoring	154	424713	5330505	50.57	127844	65229	14	28
PRJEB43436	ERS19876480	DTU2019_2762_PRJproj1199_Esherichia_coli_GB18_001955_R1_001	EU AMR monitoring	93	688145	5222333	50.4	183242	95603	9	19
PRJEB43436	ERS19876481	DTU2019_2763_PRJproj1199_Esherichia_coli_GB18_002238_R1_001	EU AMR monitoring	241	337756	5145390	50.38	90427	41855	19	38
PRJEB43436	ERS19876482	DTU2019_2764_PRJproj1199_Esherichia_coli_GB18_003686_R1_001	EU AMR monitoring	121	407361	5089865	50.51	122997	51475	13	29
PRJEB43436	ERS19876483	DTU2019_2765_PRJproj1199_Esherichia_coli_GB18_004315_R1_001	EU AMR monitoring	297	250351	5840863	50.52	89576	43577	23	45
PRJEB43436	ERS19876484	DTU2019_2766_PRJproj1199_Esherichia_coli_GB18_004462_R1_001	EU AMR monitoring	206	214300	5385534	50.69	91392	54804	22	40
PRJEB43436	ERS19876485	DTU2019_2767_PRJproj1199_Esherichia_coli_GB18_004644_R1_001	EU AMR monitoring	232	249627	5497947	50.66	94145	60447	21	38
PRJEB43436	ERS19876486	DTU2019_2768_PRJproj1199_Esherichia_coli_GB18_005140_R1_001	EU AMR monitoring	198	225768	5430986	50.71	93853	54399	21	39
PRJEB43436	ERS19876487	DTU2019_2769_PRJproj1199_Salmonella_orion_S18_004092_R1_001	EU AMR monitoring	74	1458093	5022594	51.97	446249	259311	3	7
PRJEB43436	ERR5414515	DTU2019_2770_PRJproj1199_Escherichia_coli_18234_5_2018_EC	EU AMR monitoring	137	203766	4861838	50.8	76643	49968	22	41
PRJEB43436	ERR5414519	DTU2019_2771_PRJproj1199_Escherichia_coli_18EC122	EU AMR monitoring	153	304912	5106559	50.51	88994	44561	18	38
PRJEB43436	ERR5414520	DTU2019_2772_PRJproj1199_Escherichia_coli_18EC134	EU AMR monitoring	131	396869	5000183	50.57	131984	52984	13	29
PRJEB43436	ERR5414521	DTU2019_2773_PRJproj1199_Escherichia_coli_18EC268	EU AMR monitoring	148	430876	5483157	50.38	129037	55525	14	30
PRJEB43436	ERR5414516	DTU2019_2774_PRJproj1199_Escherichia_coli_18EC85	EU AMR monitoring	120	554603	5248234	50.61	147532	72603	11	23
PRJEB43436	ERR5414517	DTU2019_2775_PRJproj1199_Escherichia_coli_18EC88	EU AMR monitoring	123	464188	5321559	50.38	122958	67926	12	26
PRJEB43436	ERR5414518	DTU2019_2776_PRJproj1199_Escherichia_coli_18EC106	EU AMR monitoring	160	467775	5514202	50.45	141753	50343	12	28
PRJEB43436	ERR5414522	DTU2019_2777_PRJproj1199_Escherichia_coli_18EC295	EU AMR monitoring	207	203258	5361063	50.39	74548	39633	21	46
PRJEB43436	ERR5414523	DTU2019_2778_PRJproj1199_Escherichia_coli_2018_01_875_1_1_2_1	EU AMR monitoring	106	266023	4926622	50.69	131411	61596	15	28
PRJEB43436	ERR5414524	DTU2019_2779_PRJproj1199_Escherichia_coli_2018_01_4197_1_1_1_1	EU AMR monitoring	104	281392	4858819	50.7	147525	66132	13	24
PRJEB43436	ERR5414525	DTU2019_2780_PRJproj1199_Escherichia_coli_PAT_18_27359_ECX	EU AMR monitoring	48	583406	4985799	50.52	297737	165242	6	11
PRJEB43436	ERS19876488	DTU2019_2781_PRJproj1199_Escherichia_coli_PAT_18_27360_ECX	EU AMR monitoring	92	394445	5177060	50.6	155804	98842	10	20
PRJEB43436	ERR5414526	DTU2019_2782_PRJproj1199_Escherichia_coli_PAT_18_28539_ECX	EU AMR monitoring	170	205143	5265350	50.28	77267	34363	20	46
PRJEB43436	ERR5414527	DTU2019_2783_PRJproj1199_Escherichia_coli_PAT_18_30310_ECX	EU AMR monitoring	165	199608	5272113	50.27	76965	34363	21	47
PRJEB43436	ERR5414528	DTU2019_2784_PRJproj1199_Escherichia_coli_PAT_18_35462_ECX	EU AMR monitoring	150	284274	5036902	50.63	105752	53386	16	33
PRJEB43436	ERR5414529	DTU2019_2785_PRJproj1199_Escherichia_coli_PAT_18_39081_ECX	EU AMR monitoring	83	776883	5031002	50.59	256800	142895	7	14
PRJEB43436	ERR5414530	DTU2019_2786_PRJproj1199_Escherichia_coli_PAT_18_34839_ECX	EU AMR monitoring	91	433309	5091628	50.66	166376	95944	10	20
PRJEB43436	ERR5414531	DTU2019_2787_PRJproj1199_Escherichia_coli_PAT_18_26924_ECX	EU AMR monitoring	196	245148	5074916	50.7	72447	30937	21	46
PRJEB43436	ERR5414532	DTU2019_2788_PRJproj1199_Escherichia_coli_PAT_18_28388_ECX	EU AMR monitoring	85	411726	5318453	50.32	210512	70988	9	21
PRJEB43436	ERR5414533	DTU2019_2789_PRJproj1199_Escherichia_coli_PT2018_INIAV_40293_ECX2	EU AMR monitoring	84	496939	5135813	50.62	179205	91947	8	19
PRJEB43436	ERR5414534	DTU2019_2790_PRJproj1199_Escherichia_coli_PAT_18_39082_ECX	EU AMR monitoring	208	283591	5275391	50.56	72262	35225	22	48
PRJEB43436	ERR5414535	DTU2019_2791_PRJproj1199_Escherichia_coli_PAT_18_28534_EC	EU AMR monitoring	90	436603	5178040	50.6	205698	99664	8	17
PRJEB43436	ERR5414536	DTU2019_2792_PRJproj1199_Escherichia_coli_PAT_18_30308_ECX	EU AMR monitoring	150	233678	5003876	50.55	79617	48161	20	40
PRJEB43436	ERR5414537	DTU2019_2793_PRJproj1199_Escherichia_coli_PAT_18_31395_EC	EU AMR monitoring	155	353976	5067693	50.46	80660	47150	18	38
PRJEB43436	ERR5414541	DTU2019_2794_PRJproj1199_Escherichia_coli_PAT_18_31395_ECX	EU AMR monitoring	156	233678	5058840	50.45	81955	50284	19	38
PRJEB43436	ERR5414542	DTU2019_2795_PRJproj1199_Escherichia_coli_PAT_18_34695_ECX	EU AMR monitoring	97	470002	5480567	50.31	174944	94869	11	23
PRJEB43436	ERR5414543	DTU2019_2796_PRJproj1199_Escherichia_coli_PAT_18_38535_ECX	EU AMR monitoring	181	233679	4960269	50.63	74770	33063	21	43
PRJEB43436	ERR5414544	DTU2019_2797_PRJproj1199_Escherichia_coli_PAT_18_40531_ECX	EU AMR monitoring	139	371436	5381903	50.36	121063	60232	16	32
PRJEB43436	ERR5414545	DTU2019_2798_PRJproj1199_Escherichia_coli_PAT_18_40982_ECX	EU AMR monitoring	125	262194	5247128	50.51	134560	84764	13	25
PRJEB43436	ERR5414546	DTU2019_2799_PRJproj1199_Escherichia_coli_PT2018_INIAV_34839_EC2	EU AMR monitoring	94	437023	4767962	50.6	129466	79182	12	24
PRJEB43436	ERR5414547	DTU2019_2800_PRJproj1199_Salmonella_Paratyphi_B_var_Java_PAT_18_06811_SA	EU AMR monitoring	46	695974	4706769	52.25	314152	217535	6	10
PRJEB43436	ERR5414548	DTU2019_2801_PRJproj1199_Salmonella_Havana_PAT_18_35498_SA	EU AMR monitoring	40	901045	5040927	51.83	387193	204489	5	9
PRJEB43436	ERR5414550	DTU2019_2803_PRJproj1199_Salmonella_salmonella_spp_2018_12_186	EU AMR monitoring	54	557565	4941547	52.16	233379	118359	8	15
PRJEB43436	ERR5414551	DTU2019_2804_PRJproj1199_Escherichia_coli_12216_2BZ	EU AMR monitoring	156	453249	5493367	50.6	100285	62162	17	33
PRJEB43436	ERR5414552	DTU2019_2806_PRJproj1199_Escherichia_coli_12364_2BZ	EU AMR monitoring	119	363275	5185228	50.75	163655	83806	10	22
PRJEB43436	ERR5414553	DTU2019_2807_PRJproj1199_Escherichia_coli_13033_2BR	EU AMR monitoring	142	372627	5264670	50.73	116278	65883	11	24
PRJEB43436	ERR5414554	DTU2019_2808_PRJproj1199_Escherichia_coli_13302_2PH	EU AMR monitoring	148	388525	5255991	50.64	112330	65330	15	30
PRJEB43436	ERR5414555	DTU2019_2809_PRJproj1199_Escherichia_coli_13305_2PH	EU AMR monitoring	223	371788	5416706	50.4	90390	42869	19	40
PRJEB43436	ERR5414556	DTU2019_2810_PRJproj1199_Escherichia_coli_13356_2AB	EU AMR monitoring	93	492372	5128728	50.54	193428	97254	10	19
PRJEB43436	ERR5414557	DTU2019_2811_PRJproj1199_Escherichia_coli_13417_2BR	EU AMR monitoring	162	561966	5197256	50.35	134804	73091	11	25
PRJEB43436	ERR5414558	DTU2019_2812_PRJproj1199_Escherichia_coli_14241_2PH	EU AMR monitoring	152	402692	5285653	50.66	112025	64124	14	28
PRJEB43436	ERR5414559	DTU2019_2813_PRJproj1199_Escherichia_coli_14242_2PH	EU AMR monitoring	158	402692	5245270	50.65	112330	55502	15	31
PRJEB43436	ERR5414560	DTU2019_2814_PRJproj1199_Escherichia_coli_17130_2IDSA	EU AMR monitoring	211	252107	5303218	50.52	84166	43862	21	42
PRJEB43436	ERR5414561	DTU2019_2815_PRJproj1199_Escherichia_coli_11097_2GR	EU AMR monitoring	84	549528	5381626	50.32	253587	105613	8	16
PRJEB43436	ERR5414562	DTU2019_2816_PRJproj1199_Escherichia_coli_11371_2BR	EU AMR monitoring	125	688727	5409639	50.42	257217	81461	7	17
PRJEB43436	ERR5414563	DTU2019_2817_PRJproj1199_Escherichia_coli_12980_1BR	EU AMR monitoring	93	409022	4911904	50.47	125894	73324	12	24
PRJEB43436	ERR5414564	DTU2019_2818_PRJproj1199_Escherichia_coli_12354_2DB	EU AMR monitoring	116	458069	5135473	50.67	161359	82072	10	22
PRJEB43436	ERR5414565	DTU2019_2819_PRJproj1199_Escherichia_coli_13245_2BR	EU AMR monitoring	141	215306	5105239	50.66	97342	44739	19	38
PRJEB43436	ERR5414566	DTU2019_2820_PRJproj1199_Escherichia_coli_13250_2BR	EU AMR monitoring	130	304191	5106964	50.66	96048	54220	17	35
PRJEB43436	ERR5414567	DTU2019_2821_PRJproj1199_Escherichia_coli_12931_2MS	EU AMR monitoring	87	370486	5019448	50.54	173770	91727	10	20
PRJEB43436	ERR5414571	DTU2019_2823_PRJproj1199_Escherichia_coli_23169_PR_IISPV	EU AMR monitoring	116	525573	5387534	50.49	192529	96985	8	18
PRJEB43436	ERR5414570	DTU2019_2824_PRJproj1199_Escherichia_coli_29809_PR_IISPV	EU AMR monitoring	114	700779	5141032	50.54	156987	62391	11	24
PRJEB43436	ERR5414569	DTU2019_2825_PRJproj1199_Escherichia_coli_29853_PR_IISPV	EU AMR monitoring	95	710312	5263515	50.75	202939	114093	8	17
PRJEB43436	ERR5414572	DTU2019_2826_PRJproj1199_Escherichia_coli_28683_PR_IISPV	EU AMR monitoring	134	688727	5528729	50.48	201677	82236	9	20
PRJEB43436	ERR5414573	DTU2019_2827_PRJproj1199_Salmonella_hadar_20537_2_PR_IISPV	EU AMR monitoring	29	1004605	4740814	52.21	683539	354382	3	6
PRJEB43436	ERR5414576	DTU2019_2828_PRJproj1199_Escherichia_coli_ESBL18G021	EU AMR monitoring	142	501185	5245201	50.49	135476	49526	13	29
PRJEB43436	ERR5414577	DTU2019_2830_PRJproj1199_Escherichia_coli_ESBL18G067	EU AMR monitoring	314	205330	5735292	50.58	65135	29578	24	56
PRJEB43436	ERR5414578	DTU2019_2831_PRJproj1199_Escherichia_coli_ESBL18G074	EU AMR monitoring	164	295432	5235511	50.71	90906	45189	16	38
PRJEB43436	ERR5414579	DTU2019_2832_PRJproj1199_Escherichia_coli_ESBL18G053	EU AMR monitoring	136	425859	5073797	50.58	147741	57513	11	25
PRJEB43436	ERR5414574	DTU2019_2833_PRJproj1199_Salmonella_Enteritids_18108	EU AMR monitoring	36	1223191	4705579	52.13	269510	163595	4	10
PRJEB43436	ERR5414575	DTU2019_2834_PRJproj1199_Salmonella_Kentucky_18163	EU AMR monitoring	31	949497	4832103	52.14	483218	238029	4	9
PRJEB43436	ERR5414580	DTU2019_2835_PRJproj1199_Escherichia_coli_AmpC_3901_18	EU AMR monitoring	184	326116	5117634	50.52	88523	40249	17	36
PRJEB43436	ERR5414581	DTU2019_2836_PRJproj1199_Escherichia_coli_ESBL20015_18	EU AMR monitoring	120	317971	5278331	50.44	144028	76704	13	26
PRJEB43436	ERR5414582	DTU2019_2837_PRJproj1199_Escherichia_coli_ESBL3895_18	EU AMR monitoring	136	363874	4950485	50.72	85545	41531	18	39
PRJEB43436	ERR5414583	DTU2019_2838_PRJproj1199_Escherichia_coli_ESBL40721_18	EU AMR monitoring	89	610216	5220672	50.77	197281	97837	8	18
PRJEB43436	ERR5414584	DTU2019_2839_PRJproj1199_Escherichia_coli_ESBL31089_18	EU AMR monitoring	237	390939	5818271	50.3	138663	68430	14	28
PRJEB43436	ERR5414585	DTU2019_2840_PRJproj1199_Escherichia_coli_ESBL11186_18	EU AMR monitoring	90	636342	5006795	50.64	208569	100282	8	18
PRJEB43436	ERR5414587	DTU2019_2849_PRJproj1199_Escherichia_coli_ZTA18_00204EB1	EU AMR monitoring	101	450462	5134478	50.46	147451	88512	10	22
PRJEB43436	ERR5414588	DTU2019_2850_PRJproj1199_Escherichia_coli_ZTA18_01450EB1	EU AMR monitoring	163	231420	5180864	50.54	104919	49587	18	36
PRJEB43436	ERR5414589	DTU2019_2851_PRJproj1199_Escherichia_coli_ZTA18_01775EB1	EU AMR monitoring	133	341903	5091396	50.42	138990	78419	14	26
PRJEB43436	ERR5414590	DTU2019_2852_PRJproj1199_Escherichia_coli_ZTA18_01962EB1	EU AMR monitoring	84	631846	5305389	50.53	227620	123833	7	15
PRJEB43436	ERR5414591	DTU2019_2853_PRJproj1199_Escherichia_coli_ZTA18_02336EB1	EU AMR monitoring	63	451834	4944733	50.71	258233	163013	7	13
PRJEB43436	ERR5414608	DTU2019_2854_PRJproj1199_Escherichia_coli_180127	EU AMR monitoring	169	253514	5396490	50.44	107859	48299	18	36
PRJEB43436	ERR5414609	DTU2019_2855_PRJproj1199_Escherichia_coli_180196	EU AMR monitoring	115	282622	5021563	50.46	124645	66829	14	29
PRJEB43436	ERR5414610	DTU2019_2856_PRJproj1199_Escherichia_coli_181669	EU AMR monitoring	214	235434	5536634	50.46	86632	45184	22	44
PRJEB43436	ERR5414611	DTU2019_2857_PRJproj1199_Escherichia_coli_182022	EU AMR monitoring	176	329226	5381346	50.42	84533	44355	20	41
PRJEB43436	ERR5414592	DTU2019_2858_PRJproj1199_Escherichia_coli_ZTA18_00512EB2	EU AMR monitoring	189	362943	5561340	50.27	94228	54251	18	37
PRJEB43436	ERR5414593	DTU2019_2859_PRJproj1199_Escherichia_coli_ZTA18_00517EB1	EU AMR monitoring	151	483924	5141670	50.49	98896	47710	17	35
PRJEB43436	ERR5414594	DTU2019_2860_PRJproj1199_Escherichia_coli_ZTA18_00813EB1	EU AMR monitoring	125	385139	5193862	50.52	149371	109683	12	22
PRJEB43436	ERR5414595	DTU2019_2861_PRJproj1199_Escherichia_coli_ZTA18_00856EB1	EU AMR monitoring	105	498896	5081388	50.71	170237	71824	10	20
PRJEB43436	ERR5414596	DTU2019_2862_PRJproj1199_Escherichia_coli_ZTA18_01653EB1	EU AMR monitoring	82	423265	5194930	50.47	221321	90564	9	19
PRJEB43436	ERR5414597	DTU2019_2863_PRJproj1199_Escherichia_coli_ZTA18_01658EB1	EU AMR monitoring	104	215296	4910709	50.46	124776	74067	15	28
PRJEB43436	ERR5414598	DTU2019_2864_PRJproj1199_Escherichia_coli_ZTA18_01315EC	EU AMR monitoring	32	1207568	5044364	50.57	631702	348362	3	6
PRJEB43436	ERR5414599	DTU2019_2865_PRJproj1199_Escherichia_coli_ZTA18_00432EB1	EU AMR monitoring	87	241314	4775389	50.58	133368	74067	13	25
PRJEB43436	ERR5414600	DTU2019_2866_PRJproj1199_Escherichia_coli_ZTA18_00446EB1	EU AMR monitoring	149	347170	5098283	50.51	93178	41488	18	37
PRJEB43436	ERR5414601	DTU2019_2867_PRJproj1199_Escherichia_coli_ZTA18_00583EB1	EU AMR monitoring	123	338637	5267278	50.64	134844	76979	14	26
PRJEB43436	ERR5414602	DTU2019_2868_PRJproj1199_Escherichia_coli_ZTA18_01386EB1	EU AMR monitoring	77	768831	5086074	50.68	182349	119565	8	17
PRJEB43436	ERR5414603	DTU2019_2869_PRJproj1199_Escherichia_coli_ZTA18_01560EB1	EU AMR monitoring	245	212344	5670848	50.44	97668	40404	19	40
PRJEB43436	ERR5414604	DTU2019_2870_PRJproj1199_Salmonella_Enteritidis_27912	EU AMR monitoring	28	1549575	4713510	52.12	451104	305554	3	6
PRJEB43436	ERR5414606	DTU2019_2873_PRJproj1199_Salmonella_Kentucky_27914	EU AMR monitoring	22	2003197	4815361	52.17	748778	445036	2	4
PRJEB43436	ERR5414607	DTU2019_2874_PRJproj1199_Salmonella_Typhimurium_28131	EU AMR monitoring	39	626668	4764709	52.17	378558	155855	5	10
PRJEB43436	ERS19876489	DTU2019_2875_PRJproj1199_Escherichia_coli_68485	EU AMR monitoring	134	407560	5568970	50.56	202354	103769	10	20
PRJEB43436	ERS19876490	DTU2019_2876_PRJproj1199_Escherichia_coli_68987	EU AMR monitoring	230	222149	5017847	50.75	69690	32445	22	49
PRJEB43436	ERS19876491	DTU2019_2877_PRJproj1199_Escherichia_coli_69215_51840_75_1	EU AMR monitoring	107	659923	5192564	50.57	172513	105318	9	20
PRJEB43436	ERS19876493	DTU2019_2878_PRJproj1199_Salmonella_4_5_12_i_68896_52204_75_1	EU AMR monitoring	85	724105	5158678	52.11	270560	123568	6	13
PRJEB43436	ERS19876494	DTU2019_2879_PRJproj1199_Salmonella_Typhimurium_68882	EU AMR monitoring	57	737814	4978291	52.19	273963	149879	6	12
PRJEB43436	ERS19876495	DTU2019_2880_PRJproj1199_Escherichia_coli_18_AB00537_0	EU AMR monitoring	94	508604	5292219	50.52	179832	118526	10	19
PRJEB43436	ERS19876496	DTU2019_2881_PRJproj1199_Escherichia_coli_18_B00760_0	EU AMR monitoring	192	272737	5627489	50.4	149793	67827	14	28
PRJEB43436	ERS19876497	DTU2019_2882_PRJproj1199_Escherichia_coli_18_AB01965_0	EU AMR monitoring	97	428966	5168010	50.59	209242	107542	9	18
PRJEB43436	ERS19876498	DTU2019_2884_PRJproj1199_Escherichia_coli_18__B04036_0	EU AMR monitoring	61	535247	4935919	50.61	210499	125113	8	16
PRJEB43436	ERS19876499	DTU2019_2885_PRJproj1199_Escherichia_coli_18_AB00395_0	EU AMR monitoring	331	211901	5740780	50.5	86020	33252	23	51
PRJEB43436	ERS19876500	DTU2019_2886_PRJproj1199_Escherichia_coli_18_AB00930_0	EU AMR monitoring	149	469354	5324180	50.49	152574	81856	11	23
PRJEB43436	ERS19876501	DTU2019_2887_PRJproj1199_Escherichia_coli_18_AB00961_0	EU AMR monitoring	143	352372	5726620	50.29	154467	87349	12	23
PRJEB43436	ERS19876502	DTU2019_2888_PRJproj1199_Escherichia_coli_18_AB02035_0	EU AMR monitoring	218	284290	5288879	50.21	85493	42432	21	44
PRJEB43436	ERS19876503	DTU2019_2889_PRJproj1199_Escherichia_coli_18_AB02375_0	EU AMR monitoring	160	269606	5014746	50.65	100559	40916	18	37
PRJEB43436	ERS19876504	DTU2019_2890_PRJproj1199_Escherichia_coli_18_AB03784_0	EU AMR monitoring	217	197800	5329151	50.5	92400	35593	21	46
PRJEB43436	ERS19876505	DTU2019_2891_PRJproj1199_Escherichia_coli_18_AB01179_0	EU AMR monitoring	90	460466	5208927	50.57	220670	111619	8	16
PRJEB43436	ERS19876506	DTU2019_2892_PRJ1199_EC18_AB01180_0	EU AMR monitoring	106	332685	5062119	50.68	166401	70255	11	25
PRJEB43436	ERS19876507	DTU2019_2893_PRJ1199_EC18_AB01193_0	EU AMR monitoring	100	344662	5249611	50.48	187235	98026	11	20
PRJEB43436	ERS19876508	DTU2019_2894_PRJ1199_EC18_AB01684_0	EU AMR monitoring	101	307349	4992893	50.65	131267	70746	12	24
PRJEB43436	ERS19876509	DTU2019_2895_PRJ1199_EC18_AB01745_0	EU AMR monitoring	63	862747	5160827	50.51	324656	203690	5	10
PRJEB43436	ERS19876510	DTU2019_2896_PRJ1199_EC18_AB01749_0	EU AMR monitoring	171	244018	5077318	50.5	97501	41547	18	38
PRJEB43436	ERS19876511	DTU2019_2897_PRJ1199_EC18_AB00495_0	EU AMR monitoring	142	198561	4960924	50.57	78148	41548	21	43
PRJEB43436	ERS19876512	DTU2019_2898_PRJ1199_EC18_AB01948_0	EU AMR monitoring	96	641262	5209303	50.3	208776	96805	8	18
PRJEB43436	ERS19876513	DTU2019_2899_PRJ1199_EC18_AB01067_0	EU AMR monitoring	93	347969	4990520	50.41	125894	88473	12	24
PRJEB43436	ERS19876515	DTU2019_2900_PRJ1199_EC18_AB03604_0	EU AMR monitoring	145	337329	5558678	50.29	129854	55236	13	27
PRJEB43436	ERS19876516	DTU2019_2901_PRJ1199_SI_19_SA00114	EU AMR monitoring	50	1078092	4799472	52.02	212689	123967	6	13
PRJEB43436	ERS19876517	DTU2019_2902_PRJ1199_SI_18_SA00900_0	EU AMR monitoring	58	766731	4915096	52.16	385459	99141	5	13
PRJEB43436	ERR5414630	DTU2019_2903_PRJ1199_ECECC_CTX34	EU AMR monitoring	263	153272	5443626	50.67	59810	35075	30	60
PRJEB43436	ERR5414631	DTU2019_2904_PRJ1199_EC18_Mbl1871	EU AMR monitoring	112	340876	5086860	50.58	147820	68195	12	25
PRJEB43436	ERR5414632	DTU2019_2905_PRJ1199_EC18_Mbl2729	EU AMR monitoring	149	274858	5101422	50.56	90269	46138	18	36
PRJEB43436	ERR5414633	DTU2019_2906_PRJ1199_EC18_Mbl2765	EU AMR monitoring	129	293280	5059248	50.57	112887	65651	15	30
PRJEB43436	ERR5414634	DTU2019_2907_PRJ1199_EC18_Mbl2912	EU AMR monitoring	133	245688	5140231	50.56	106512	52235	17	34
PRJEB43436	ERR5414635	DTU2019_2908_PRJ1199_EC18_Mbl2913	EU AMR monitoring	132	293280	5149688	50.56	100942	60945	16	32
PRJEB43436	ERR5414636	DTU2019_2909_PRJ1199_EC18_Mbl0388	EU AMR monitoring	76	845656	5083614	50.39	257506	196252	6	11
PRJEB43436	ERR5414637	DTU2019_2910_PRJ1199_STm17_Ref0543	EU AMR monitoring	47	924186	4845061	52.17	280001	197935	6	11
PRJEB43436	ERR5414627	DTU2019_2911_PRJ1199_ECNRS_2018_ESBL	EU AMR monitoring	127	510311	5053762	50.68	117834	53106	14	30
PRJEB43436	ERR5414622	DTU2019_2912_PRJ1199_ECESBL3751	EU AMR monitoring	104	630194	5064931	50.44	133518	72464	10	23
PRJEB43436	ERR5414625	DTU2019_2913_PRJ1199_SI_NCP_NL_2018_09	EU AMR monitoring	26	1508561	4697147	52.14	421621	268395	3	6
PRJEB43436	ERR5414626	DTU2019_2914_PRJ1199_SI_NCP_NL_2018_33	EU AMR monitoring	28	1386223	4739220	52.05	421639	227962	3	7
PRJEB43436	ERR5414623	DTU2019_2915_PRJ1199_SI_S1927	EU AMR monitoring	59	944436	4920334	52.14	212709	114036	6	14
PRJEB43436	ERR5414624	DTU2019_2916_PRJ1199_SP_B_Java_S1886	EU AMR monitoring	68	428588	5019354	51.87	368625	143243	7	12
PRJEB43436	ERR5414638	DTU2019_2917_PRJ1199_ECBR_581_MCCTC_18	EU AMR monitoring	74	441450	5136713	50.75	148730	108177	9	19
PRJEB43436	ERR5414639	DTU2019_2918_PRJ1199_ECTU_210_MCCTX_18	EU AMR monitoring	68	574578	4780487	50.58	208512	88033	8	18
PRJEB43436	ERR5414640	DTU2019_2919_PRJ1199_SI_S05066_18	EU AMR monitoring	22	1385113	4644486	52.14	489979	297419	3	6
PRJEB43436	ERR5414614	DTU2019_2920_PRJ1199_ECHP_4490_18	EU AMR monitoring	220	325044	5257507	50.54	94362	41406	19	41
PRJEB43436	ERR5414615	DTU2019_2921_PRJ1199_ECHPK_7185_18	EU AMR monitoring	166	237870	5110593	50.54	66610	39384	19	43
PRJEB43436	ERR5414616	DTU2019_2922_PRJ1199_SI_Ve_1577	EU AMR monitoring	24	1549476	4705164	52.13	489978	269609	3	6
PRJEB43436	ERR5414617	DTU2019_2923_PRJ1199_SI_S_3569	EU AMR monitoring	53	1195153	4926191	52.15	330024	113761	4	12
PRJEB43436	ERR5414618	DTU2019_2924_PRJ1199_SI_Ve2624	EU AMR monitoring	59	719936	4962037	52.07	332970	96858	6	13
PRJEB63535	ERR11629162	Ec015_swine_DK_2019_R1	Danish surveillance program	92		4983223	50.6	186706
PRJEB63535	ERR11629170	Ec151_cattle_DK_2019_R1	Danish surveillance program	37		5064184	50.64	398922
PRJEB63535	ERR11629167	Ec602_cattle_DK_2019_R1	Danish surveillance program	112		4908475	50.63	113445
PRJEB18618	ERR1759056	ERR1759056	EU AMR monitoring	75	1179420	4909899	52.19	225730	112160	5	12
PRJEB18618	ERR1759057	ERR1759057	EU AMR monitoring	27	1215854	4646572	52.13	438914	227961	3	7
PRJEB18618	ERR1759058	ERR1759058	EU AMR monitoring	60	616511	4803321	52.06	383169	221439	6	10
PRJEB18618	ERR1759059	ERR1759059	EU AMR monitoring	59	616511	4805758	52.06	399208	221439	6	10
PRJEB18618	ERR1759060	ERR1759060	EU AMR monitoring	33	1549466	4699345	52.15	438920	165760	3	7
PRJEB18618	ERR1759061	ERR1759061	EU AMR monitoring	66	473444	4815310	52.07	196603	105432	8	15
PRJEB18618	ERR1759063	ERR1759063	EU AMR monitoring	55	732777	4765377	52.12	399142	266444	5	8
PRJEB18618	ERR1759064	ERR1759064	EU AMR monitoring	105	383169	4991340	51.84	177076	89969	10	21
PRJEB18618	ERR1759065	ERR1759065	EU AMR monitoring	95	383169	4986816	51.83	196467	89969	10	20
PRJEB18618	ERR1759066	ERR1759066	EU AMR monitoring	59	503778	4952743	52.04	277147	130948	7	14
PRJEB18618	ERR1759067	ERR1759067	EU AMR monitoring	70	679354	5051682	50.51	256988	100544	6	14
PRJEB18618	ERR1759068	ERR1759068	EU AMR monitoring	115	360271	5037736	50.72	185615	79875	10	21
PRJEB18618	ERR1759069	ERR1759069	EU AMR monitoring	75	1195352	4946538	52.14	415747	130617	4	11
PRJEB18618	ERR1759070	ERR1759070	EU AMR monitoring	90	1195352	4957022	52.16	263581	145486	5	11
PRJEB18618	ERR1759071	ERR1759071	EU AMR monitoring	53	1195270	4901748	52.13	444113	145486	4	11
PRJEB18618	ERR1759073	ERR1759073	EU AMR monitoring	165	398522	5342348	50.47	106739	48572	17	36
PRJEB18618	ERR1759074	ERR1759074	EU AMR monitoring	137	414349	5171486	50.65	189187	97443	10	20
PRJEB18618	ERR1759075	ERR1759075	EU AMR monitoring	398	407402	5307300	50.43	177489	79458	10	23
PRJEB18618	ERR1759076	ERR1759076	EU AMR monitoring	126	629755	5697150	50.42	239703	93238	8	17
PRJEB18618	ERR1759077	ERR1759077	EU AMR monitoring	142	636730	5408362	50.35	137737	76263	12	25
PRJEB18618	ERR1759078	ERR1759078	EU AMR monitoring	141	317035	4634449	50.8	84167	39538	17	38
PRJEB18618	ERR1759079	ERR1759079	EU AMR monitoring	63	472005	4585817	50.61	248876	124822	7	14
PRJEB18618	ERR1759080	ERR1759080	EU AMR monitoring	129	377559	5092844	50.56	114804	71037	14	28
PRJEB18618	ERR1759081	ERR1759081	EU AMR monitoring	150	473141	5579443	50.52	159898	125690	10	19
PRJEB18618	ERR1759082	ERR1759082	EU AMR monitoring	186	322146	4980974	50.47	96996	41546	19	40
PRJEB18618	ERR1759083	ERR1759083	EU AMR monitoring	127	423616	5077295	50.61	104588	56069	15	31
PRJEB18618	ERR1759084	ERR1759084	EU AMR monitoring	57	512342	4819900	50.69	324510	127926	6	12
PRJEB18618	ERR1759085	ERR1759085	EU AMR monitoring	62	709736	5098821	50.4	269396	154677	6	12
PRJEB18618	ERR1759086	ERR1759086	EU AMR monitoring	91	638749	5007964	50.41	195243	100623	8	17
PRJEB18618	ERR1759088	ERR1759088	EU AMR monitoring	69	719545	4968702	52.07	437326	152336	5	11
PRJEB18618	ERR1759089	ERR1759089	EU AMR monitoring	74	1195349	5008245	51.93	437326	130761	4	11
PRJEB18618	ERR1759090	ERR1759090	EU AMR monitoring	53	1195349	4954927	52.08	416071	114968	4	11
PRJEB18618	ERR1759095	ERR1759095	EU AMR monitoring	64	1195349	4960042	52.08	225481	114978	6	14
PRJEB18618	ERR1759096	ERR1759096	EU AMR monitoring	32	1549466	4730585	52.07	489981	227962	3	6
PRJEB18618	ERR1759098	ERR1759098	EU AMR monitoring	62	1195269	4930561	52.14	416231	148600	4	11
PRJEB18618	ERR1759100	ERR1759100	EU AMR monitoring	28	1549476	4702810	52.14	489979	227962	3	6
PRJEB18618	ERR1759101	ERR1759101	EU AMR monitoring	137	429499	5425233	50.32	147603	83916	11	23
PRJEB18618	ERR1759102	ERR1759102	EU AMR monitoring	134	441943	5129816	50.42	203300	92289	9	19
PRJEB18618	ERR1759103	ERR1759103	EU AMR monitoring	149	314837	5243967	50.56	111747	56521	15	33
PRJEB18618	ERR1759104	ERR1759104	EU AMR monitoring	137	318818	5243003	50.58	111747	55554	16	33
PRJEB18618	ERR1759105	ERR1759105	EU AMR monitoring	84	602963	5258380	50.55	358929	119131	6	12
PRJEB18618	ERR1759106	ERR1759106	EU AMR monitoring	105	1826534	5026229	51.92	722567	291712	2	6
PRJEB18618	ERR1759107	ERR1759107	EU AMR monitoring	115	515502	5206057	50.53	170496	64478	9	21
PRJEB18618	ERR1759108	ERR1759108	EU AMR monitoring	175	269596	5193149	50.61	97068	35467	18	43
PRJEB18618	ERR1759109	ERR1759109	EU AMR monitoring	30	1549476	4717310	52.12	489263	433314	3	5
PRJEB18618	ERR1759110	ERR1759110	EU AMR monitoring	39	937578	4725623	52.11	490407	284202	4	7
PRJEB18618	ERR1759111	ERR1759111	EU AMR monitoring	39	1549476	4809011	52.1	489979	227962	3	7
PRJEB18618	ERR1759112	ERR1759112	EU AMR monitoring	63	742309	4735086	52.22	680543	354382	4	6
PRJEB18618	ERR1759113	ERR1759113	EU AMR monitoring	64	1195270	4948622	52.03	416366	148259	4	10
PRJEB18618	ERR1759116	ERR1759116	EU AMR monitoring	66	1195270	4930222	52.14	416071	114993	4	11
PRJEB18618	ERR1759123	ERR1759123	EU AMR monitoring	59	869793	4815425	52.05	381761	138706	5	10
PRJEB18618	ERR1759124	ERR1759124	EU AMR monitoring	238	252411	5437528	50.43	122032	59696	15	32
PRJEB18618	ERR1759125	ERR1759125	EU AMR monitoring	58	1195335	4932156	52.16	263583	148259	5	11
PRJEB18618	ERR1759127	ERR1759127	EU AMR monitoring	33	1549480	4708468	52.13	489979	180460	3	7
PRJEB18618	ERR1759128	ERR1759128	EU AMR monitoring	125	247048	4850033	50.78	119546	51357	14	28
PRJEB18618	ERR1759129	ERR1759129	EU AMR monitoring	92	498765	5263509	50.62	178621	84833	9	20
PRJEB18618	ERR1759130	ERR1759130	EU AMR monitoring	118	614961	5361892	50.73	210788	66962	8	21
PRJEB18618	ERR1759131	ERR1759131	EU AMR monitoring	101	544933	4824971	50.74	198124	88373	9	18
PRJEB18618	ERR1759132	ERR1759132	EU AMR monitoring	200	564585	5350173	50.44	137932	47804	11	27
PRJEB18618	ERR1759133	ERR1759133	EU AMR monitoring	127	614961	5372098	50.72	197280	66728	9	21
PRJEB18618	ERR1759134	ERR1759134	EU AMR monitoring	227	564585	5387074	50.48	133448	47804	11	28
PRJEB18618	ERR1759135	ERR1759135	EU AMR monitoring	120	614961	5363064	50.73	200624	66962	8	21
PRJEB18618	ERR1759136	ERR1759136	EU AMR monitoring	226	398432	5347373	50.47	122669	55847	13	28
PRJEB18618	ERR1759137	ERR1759137	EU AMR monitoring	168	369851	5190611	50.32	113490	49899	15	31
PRJEB18618	ERR1759138	ERR1759138	EU AMR monitoring	139	316564	5059883	50.51	118726	52772	15	31
PRJEB18618	ERR1759139	ERR1759139	EU AMR monitoring	58	499336	4908184	50.54	221107	126788	8	15
PRJEB18618	ERR1759140	ERR1759140	EU AMR monitoring	151	310573	5101516	50.53	131277	69095	15	29
PRJEB18618	ERR1759141	ERR1759141	EU AMR monitoring	77	433400	5166514	50.41	171279	106909	9	19
PRJEB18618	ERR1759142	ERR1759142	EU AMR monitoring	95	549330	4989635	50.47	167688	88351	9	19
PRJEB18618	ERR1759144	ERR1759144	EU AMR monitoring	69	466934	4948191	50.53	206122	101964	8	16
PRJEB18618	ERR1759145	ERR1759145	EU AMR monitoring	153	244075	5150933	50.52	131277	69095	15	29
PRJEB18618	ERR1759146	ERR1759146	EU AMR monitoring	211	413933	5328665	50.46	133448	45481	13	30
PRJEB18618	ERR1759147	ERR1759147	EU AMR monitoring	176	561714	5556533	50.16	128244	60104	13	28
PRJEB18618	ERR1759148	ERR1759148	EU AMR monitoring	194	310460	5183111	50.54	128537	53525	15	30
PRJEB18618	ERR1759149	ERR1759149	EU AMR monitoring	97	553316	5279042	50.44	180699	89599	10	20
PRJEB18618	ERR1759150	ERR1759150	EU AMR monitoring	190	561940	5341586	50.25	124151	60455	14	29
PRJEB18618	ERR1759151	ERR1759151	EU AMR monitoring	213	561714	5718591	50.13	119468	60104	15	31
PRJEB18618	ERR1759152	ERR1759152	EU AMR monitoring	109	460707	5280092	50.62	188456	99220	9	17
PRJEB18618	ERR1759153	ERR1759153	EU AMR monitoring	136	244973	4772146	50.8	90926	50126	18	35
PRJEB18618	ERR1759154	ERR1759154	EU AMR monitoring	55	722876	4979537	52.06	296388	172043	6	11
PRJEB18618	ERR1759155	ERR1759155	EU AMR monitoring	66	516486	5021858	52.01	295660	160668	7	12
PRJEB18618	ERR1759156	ERR1759156	EU AMR monitoring	31	1549486	4707505	52.14	489979	227962	3	6
PRJEB18618	ERR1759157	ERR1759157	EU AMR monitoring	58	649792	4808682	52.1	401616	143243	5	10
PRJEB18618	ERR1759158	ERR1759158	EU AMR monitoring	141	1195338	4949569	52.13	263583	148259	5	12
PRJEB18618	ERR1759159	ERR1759159	EU AMR monitoring	101	372111	5291257	50.75	177315	87612	11	22
PRJEB18618	ERR1759162	ERR1759162	EU AMR monitoring	55	929652	5052341	51.76	336282	175066	5	10
PRJEB18618	ERR1759164	ERR1759164	EU AMR monitoring	29	1549476	4801820	52.09	489882	284310	3	6
PRJEB18618	ERR1759165	ERR1759165	EU AMR monitoring	32	1118740	4711733	52.13	430756	171086	4	9
PRJEB18618	ERR1759166	ERR1759166	EU AMR monitoring	272	373947	5598744	50.08	100871	50502	15	34
PRJEB18618	ERR1759167	ERR1759167	EU AMR monitoring	91	616124	5176174	50.55	224423	154138	8	14
PRJEB18618	ERR1759168	ERR1759168	EU AMR monitoring	136	304620	5140171	50.64	100908	52293	17	34
PRJEB18618	ERR1759169	ERR1759169	EU AMR monitoring	105	500692	5064075	50.65	266796	129690	8	15
PRJEB18618	ERR1759170	ERR1759170	EU AMR monitoring	76	408064	4969885	50.46	177489	88341	11	21
PRJEB18618	ERR1759171	ERR1759171	EU AMR monitoring	123	328182	4881627	50.68	101430	54113	14	30
PRJEB18618	ERR1759172	ERR1759172	EU AMR monitoring	162	444696	5781071	50.39	155225	55690	11	28
PRJEB18618	ERR1759173	ERR1759173	EU AMR monitoring	29	1549475	4699024	52.14	489979	227962	3	6
PRJEB18618	ERR1759174	ERR1759174	EU AMR monitoring	82	510571	4913272	52.09	483707	226291	5	9
PRJEB18618	ERR1759175	ERR1759175	EU AMR monitoring	68	1195335	4946663	52.14	415913	145552	4	11
PRJEB18618	ERR1759176	ERR1759176	EU AMR monitoring	168	1066010	4992416	52.15	263583	130723	5	12
PRJEB18618	ERR1759177	ERR1759177	EU AMR monitoring	63	1195348	4927144	52.16	225927	105837	6	14
PRJEB18618	ERR1759178	ERR1759178	EU AMR monitoring	64	756306	4935199	52.15	218022	130771	7	14
PRJEB18618	ERR1759179	ERR1759179	EU AMR monitoring	61	1195270	4917940	52.17	443995	145552	4	11
PRJEB18618	ERR1759180	ERR1759180	EU AMR monitoring	124	672596	4970587	52.15	263583	115856	6	14
PRJEB18618	ERR1759181	ERR1759181	EU AMR monitoring	55	1454735	4860584	52.13	546974	242857	3	6
PRJEB18618	ERR1759182	ERR1759182	EU AMR monitoring	32	1454735	4843329	52.16	548497	406558	3	6
PRJEB18618	ERR1759183	ERR1759183	EU AMR monitoring	48	627916	5018539	52.08	341620	130675	6	12
PRJEB18618	ERR1759184	ERR1759184	EU AMR monitoring	247	315483	5160337	50.46	142075	69276	13	27
PRJEB18618	ERR1759185	ERR1759185	EU AMR monitoring	71	774853	5031609	50.5	208776	121548	7	15
PRJEB18618	ERR1759186	ERR1759186	EU AMR monitoring	56	774949	5029450	50.51	259950	135059	6	14
PRJEB18618	ERR1759188	ERR1759188	EU AMR monitoring	182	375488	5778093	50.4	153425	80383	12	25
PRJEB18618	ERR1759189	ERR1759189	EU AMR monitoring	142	429051	5431209	50.31	207412	129910	9	18
PRJEB18618	ERR1759190	ERR1759190	EU AMR monitoring	258	264871	5595363	50.56	99918	44419	18	37
PRJEB18618	ERR1759191	ERR1759191	EU AMR monitoring	66	722161	5206991	50.45	362345	108801	5	12
PRJEB18618	ERR1759192	ERR1759192	EU AMR monitoring	50	793645	4908569	50.59	322776	203691	4	9
PRJEB18618	ERR1759193	ERR1759193	EU AMR monitoring	202	354863	5419686	50.47	102129	44356	17	36
PRJEB18618	ERR1759194	ERR1759194	EU AMR monitoring	188	237622	5252560	50.51	102123	44086	18	37
PRJEB18618	ERR1759195	ERR1759195	EU AMR monitoring	191	201661	5148887	50.72	74282	35161	22	48
PRJEB18618	ERR1759196	ERR1759196	EU AMR monitoring	126	441777	5144551	50.23	147527	68620	11	23
PRJEB18618	ERR1759197	ERR1759197	EU AMR monitoring	184	274077	5245758	50.31	119478	61311	16	30
PRJEB18618	ERR1759198	ERR1759198	EU AMR monitoring	178	406469	5356026	50.35	108487	54251	16	32
PRJEB18618	ERR1759199	ERR1759199	EU AMR monitoring	48	576679	4644921	52.26	336716	182054	6	11
PRJEB18618	ERR1759200	ERR1759200	EU AMR monitoring	240	1215121	4813871	52.05	401066	283520	4	7
PRJEB18618	ERR1759201	ERR1759201	EU AMR monitoring	112	494129	4747076	52.27	263579	152336	7	13
PRJEB18618	ERR1759206	ERR1759206	EU AMR monitoring	69	600681	4857888	52.14	225787	149651	7	14
PRJEB18618	ERR1759208	ERR1759208	EU AMR monitoring	134	365077	5094159	50.64	144637	79002	12	24
PRJEB18618	ERR1759209	ERR1759209	EU AMR monitoring	182	634268	5583376	50.46	262496	113177	7	15
PRJEB18618	ERR1759210	ERR1759210	EU AMR monitoring	153	415107	5175331	50.32	136652	60103	12	27
PRJEB18618	ERR1759211	ERR1759211	EU AMR monitoring	96	476598	5224839	50.52	254793	169729	7	13
PRJEB18618	ERR1759212	ERR1759212	EU AMR monitoring	48	627240	4768419	52.17	324522	149346	6	12
PRJEB18618	ERR1777489	ERR1777489	EU AMR monitoring	131	429725	5422934	50.32	147603	83916	11	23
PRJEB18618	ERR1777490	ERR1777490	EU AMR monitoring	103	441943	5117889	50.42	203300	101736	9	19
PRJEB18618	ERR1777491	ERR1777491	EU AMR monitoring	139	314837	5238899	50.56	111477	62538	15	32
PRJEB18618	ERR1777492	ERR1777492	EU AMR monitoring	123	318818	5236211	50.57	111747	47247	15	32
PRJEB18618	ERR1777493	ERR1777493	EU AMR monitoring	81	602963	5261719	50.55	301794	131392	6	12
PRJEB21546	ERR2019090	ERR2019090	EU AMR monitoring	72	592295	4958104	50.8	269233	111458	6	13
PRJEB21546	ERR2019091	ERR2019091	EU AMR monitoring	89	350561	4695114	50.78	148405	69469	11	22
PRJEB21546	ERR2019092	ERR2019092	EU AMR monitoring	64	691577	4588851	50.81	210348	121056	7	14
PRJEB21546	ERR2019093	ERR2019093	EU AMR monitoring	104	451679	5074535	50.74	177489	97996	9	19
PRJEB21546	ERR2019094	ERR2019094	EU AMR monitoring	104	702166	5214547	50.71	174729	87768	7	18
PRJEB21546	ERR2019095	ERR2019095	EU AMR monitoring	78	375564	4772807	50.63	171332	84869	10	20
PRJEB21546	ERR2019096	ERR2019096	EU AMR monitoring	110	334975	5104673	50.61	183151	83280	10	19
PRJEB21546	ERR2019097	ERR2019097	EU AMR monitoring	85	439693	4849445	50.6	135966	77115	10	21
PRJEB21546	ERR2019098	ERR2019098	EU AMR monitoring	136	452260	5374557	50.63	153703	53317	10	25
PRJEB21546	ERR2019099	ERR2019099	EU AMR monitoring	77	414337	5352663	50.35	234096	106670	8	16
PRJEB21546	ERR2019100	ERR2019100	EU AMR monitoring	110	258153	5078013	50.6	93693	62115	17	33
PRJEB21546	ERR2019101	ERR2019101	EU AMR monitoring	163	392667	5542378	50.5	156421	63998	12	26
PRJEB21546	ERR2019102	ERR2019102	EU AMR monitoring	129	452032	5181844	50.61	167949	52453	10	25
PRJEB21546	ERR2019103	ERR2019103	EU AMR monitoring	107	512465	5181137	50.98	317116	155547	7	13
PRJEB21546	ERR2019104	ERR2019104	EU AMR monitoring	89	405848	5143645	50.52	266079	108134	8	16
PRJEB21546	ERR2019105	ERR2019105	EU AMR monitoring	127	301279	4748477	50.69	89543	45515	17	35
PRJEB21546	ERR2019106	ERR2019106	EU AMR monitoring	81	356999	4860612	50.79	222708	118430	9	17
PRJEB21546	ERR2019107	ERR2019107	EU AMR monitoring	147	307026	4838754	50.79	118075	44767	15	31
PRJEB21546	ERR2019108	ERR2019108	EU AMR monitoring	115	301728	5142672	50.67	172557	86612	12	22
PRJEB21546	ERR2019109	ERR2019109	EU AMR monitoring	117	357588	4934222	50.6	162506	72532	11	23
PRJEB21546	ERR2019110	ERR2019110	EU AMR monitoring	140	356409	4990162	50.55	126457	57708	13	26
PRJEB21546	ERR2019111	ERR2019111	EU AMR monitoring	47	919005	4925319	52.17	282871	201159	5	10
PRJEB21546	ERR2019112	ERR2019112	EU AMR monitoring	77	529743	5032820	52.14	200964	98818	8	18
PRJEB21546	ERR2019113	ERR2019113	EU AMR monitoring	162	286604	5172798	50.75	111825	47173	16	34
PRJEB21546	ERR2019114	ERR2019114	EU AMR monitoring	193	184225	4495007	50.83	52831	28074	28	58
PRJEB21546	ERR2019115	ERR2019115	EU AMR monitoring	65	716687	4827834	50.52	283282	111632	6	13
PRJEB21546	ERR2019116	ERR2019116	EU AMR monitoring	131	452032	5163441	50.63	132997	52453	11	26
PRJEB21546	ERR2019117	ERR2019117	EU AMR monitoring	65	745980	4869704	50.73	195543	122788	8	16
PRJEB21546	ERR2019118	ERR2019118	EU AMR monitoring	186	201959	4992505	50.75	63093	33769	26	52
PRJEB21546	ERR2019119	ERR2019119	EU AMR monitoring	94	339533	4765615	50.67	146499	80015	11	21
PRJEB21546	ERR2019120	ERR2019120	EU AMR monitoring	105	405597	5187656	50.46	147260	86442	11	23
PRJEB21546	ERR2019121	ERR2019121	EU AMR monitoring	86	389401	4739806	50.71	155136	95156	9	18
PRJEB21546	ERR2019122	ERR2019122	EU AMR monitoring	102	321791	4773974	50.74	99745	65227	16	31
PRJEB21546	ERR2019123	ERR2019123	EU AMR monitoring	108	331608	5349788	50.46	184286	92775	11	23
PRJEB21546	ERR2019124	ERR2019124	EU AMR monitoring	101	656587	5388699	50.47	184288	96155	10	22
PRJEB21546	ERR2019125	ERR2019125	EU AMR monitoring	71	670107	5132817	50.68	169425	114718	9	18
PRJEB21546	ERR2019126	ERR2019126	EU AMR monitoring	110	459364	5011415	50.72	277636	90518	8	15
PRJEB21546	ERR2019127	ERR2019127	EU AMR monitoring	115	495318	4632118	50.69	160310	72765	9	18
PRJEB21546	ERR2019128	ERR2019128	EU AMR monitoring	98	301206	5229464	50.45	139600	70108	13	26
PRJEB21546	ERR2019129	ERR2019129	EU AMR monitoring	247	209020	5590466	50.65	92843	40602	21	43
PRJEB21546	ERR2019130	ERR2019130	EU AMR monitoring	103	299854	5226855	50.44	132157	67139	13	27
PRJEB21546	ERR2019131	ERR2019131	EU AMR monitoring	96	717481	5252162	50.7	354209	139560	6	13
PRJEB21546	ERR2019132	ERR2019132	EU AMR monitoring	51	740222	4739851	50.64	246380	156040	6	12
PRJEB21546	ERR2019133	ERR2019133	EU AMR monitoring	102	476069	4746456	50.76	138281	65231	10	22
PRJEB21546	ERR2019134	ERR2019134	EU AMR monitoring	57	820372	4721240	50.8	197633	111339	7	15
PRJEB21546	ERR2019135	ERR2019135	EU AMR monitoring	87	357714	4872178	50.57	143734	86217	11	22
PRJEB21546	ERR2019136	ERR2019136	EU AMR monitoring	132	322660	4986339	50.5	93826	47574	18	35
PRJEB21546	ERR2019137	ERR2019137	EU AMR monitoring	121	264457	4950005	50.75	110729	55301	15	31
PRJEB21546	ERR2019138	ERR2019138	EU AMR monitoring	113	340553	5253233	50.5	137276	77843	13	26
PRJEB21546	ERR2019139	ERR2019139	EU AMR monitoring	59	1010831	5197396	50.29	426389	186829	4	9
PRJEB21546	ERR2019140	ERR2019140	EU AMR monitoring	132	291305	4994538	50.49	106864	62121	17	32
PRJEB21546	ERR2019141	ERR2019141	EU AMR monitoring	198	320423	5210473	50.73	88215	40750	18	39
PRJEB21546	ERR2019142	ERR2019142	EU AMR monitoring	169	385544	5305578	50.6	117595	49651	14	31
PRJEB21546	ERR2019143	ERR2019143	EU AMR monitoring	120	371502	5111324	50.54	145426	64420	11	24
PRJEB21546	ERR2019144	ERR2019144	EU AMR monitoring	79	461279	5022862	50.65	177475	92638	9	19
PRJEB21546	ERR2019145	ERR2019145	EU AMR monitoring	38	945662	4878482	52.08	405778	208624	4	8
PRJEB21546	ERR2019146	ERR2019146	EU AMR monitoring	66	928944	5269512	51.83	239044	135193	6	13
PRJEB21546	ERR2019147	ERR2019147	EU AMR monitoring	163	255410	4787491	50.72	88472	43393	18	39
PRJEB21546	ERR2019148	ERR2019148	EU AMR monitoring	129	344436	4748039	50.74	99383	51053	15	32
PRJEB21546	ERR2019149	ERR2019149	EU AMR monitoring	63	811245	4906893	50.82	221284	119021	6	14
PRJEB21546	ERR2019150	ERR2019150	EU AMR monitoring	137	343596	5302269	50.3	181997	62120	11	25
PRJEB21546	ERR2019151	ERR2019151	EU AMR monitoring	145	408968	4936536	50.5	119250	58899	14	29
PRJEB21546	ERR2019152	ERR2019152	EU AMR monitoring	46	761925	4883148	52.06	250573	148376	5	12
PRJEB21546	ERR2019153	ERR2019153	EU AMR monitoring	48	738132	5000196	52.04	234359	148522	6	13
PRJEB21546	ERR2019154	ERR2019154	EU AMR monitoring	102	535710	5165004	51.83	142086	72749	10	23
PRJEB21546	ERR2019155	ERR2019155	EU AMR monitoring	70	821377	4898141	52.15	268457	105092	6	14
PRJEB21546	ERR2019157	ERR2019157	EU AMR monitoring	144	357714	5103425	50.49	128867	72207	13	26
PRJEB21546	ERR2019158	ERR2019158	EU AMR monitoring	88	425430	5229592	50.59	166495	90799	10	20
PRJEB21546	ERR2019159	ERR2019159	EU AMR monitoring	160	414301	5051566	50.83	113836	62601	13	27
PRJEB21546	ERR2019160	ERR2019160	EU AMR monitoring	171	405002	4945958	50.85	63269	31814	21	49
PRJEB21546	ERR2019161	ERR2019161	EU AMR monitoring	120	348137	4878145	50.68	127940	50850	13	27
PRJEB21546	ERR2019162	ERR2019162	EU AMR monitoring	167	194104	4722615	50.86	78124	43286	21	41
PRJEB21546	ERR2019163	ERR2019163	EU AMR monitoring	114	319255	4971913	50.55	106298	69581	15	29
PRJEB21546	ERR2019164	ERR2019164	EU AMR monitoring	249	148510	5132701	50.66	46264	26550	35	69
PRJEB21546	ERR2019165	ERR2019165	EU AMR monitoring	161	464838	5210381	50.61	142964	72832	10	23
PRJEB21546	ERR2019166	ERR2019166	EU AMR monitoring	180	189296	5365436	50.37	86263	43285	21	43
PRJEB21546	ERR2019167	ERR2019167	EU AMR monitoring	72	497654	5019251	52.15	278027	100115	7	16
PRJEB21546	ERR2019168	ERR2019168	EU AMR monitoring	120	294967	4948935	50.71	118225	57399	15	30
PRJEB21546	ERR2019169	ERR2019169	EU AMR monitoring	72	420900	4907099	50.68	158870	91019	9	19
PRJEB21546	ERR2019170	ERR2019170	EU AMR monitoring	71	576320	5077138	50.73	238745	133578	7	14
PRJEB21546	ERR2019171	ERR2019171	EU AMR monitoring	128	492446	5331884	50.58	173150	84712	10	22
PRJEB21546	ERR2019172	ERR2019172	EU AMR monitoring	371	177154	5854641	50.29	50219	26296	37	78
PRJEB21546	ERR2019173	ERR2019173	EU AMR monitoring	137	459063	5305579	50.7	188694	78771	9	20
PRJEB21546	ERR2019174	ERR2019174	EU AMR monitoring	74	678777	5007922	50.58	217906	115346	7	15
PRJEB21546	ERR2019175	ERR2019175	EU AMR monitoring	91	457833	5019008	50.64	183151	95174	9	18
PRJEB21546	ERR2019176	ERR2019176	EU AMR monitoring	118	384302	5353187	50.49	152522	80427	12	25
PRJEB21546	ERR2019177	ERR2019177	EU AMR monitoring	96	762682	4852898	50.6	143734	75120	9	20
PRJEB21546	ERR2019178	ERR2019178	EU AMR monitoring	82	381975	4906232	50.45	183150	86591	10	20
PRJEB21546	ERR2019179	ERR2019179	EU AMR monitoring	102	798687	5289805	50.58	171658	100687	8	18
PRJEB21546	ERR2019180	ERR2019180	EU AMR monitoring	97	520001	5184365	50.66	164013	96556	10	20
PRJEB21546	ERR2019181	ERR2019181	EU AMR monitoring	74	574523	4946362	50.84	229714	100540	8	17
PRJEB21546	ERR2019182	ERR2019182	EU AMR monitoring	92	492479	5162019	50.51	202686	104331	8	17
PRJEB21546	ERR2019183	ERR2019183	EU AMR monitoring	89	618262	4964731	50.62	157130	87981	7	18
PRJEB21546	ERR2019184	ERR2019184	EU AMR monitoring	199	618262	5093182	50.46	178087	87307	8	20
PRJEB21546	ERR2019185	ERR2019185	EU AMR monitoring	91	741351	4920716	50.79	190164	93988	7	17
PRJEB21546	ERR2019186	ERR2019186	EU AMR monitoring	110	707133	5425492	50.32	184693	113283	8	16
PRJEB21546	ERR2019187	ERR2019187	EU AMR monitoring	89	478723	5108277	50.38	194214	113485	9	18
PRJEB21546	ERR2019188	ERR2019188	EU AMR monitoring	138	375765	4882841	50.6	119251	60493	14	27
PRJEB21546	ERR2019189	ERR2019189	EU AMR monitoring	85	433769	4749256	50.68	145326	73724	11	21
PRJEB21546	ERR2019190	ERR2019190	EU AMR monitoring	123	315714	5286616	50.49	143553	63735	14	28
PRJEB21546	ERR2019192	ERR2019192	EU AMR monitoring	105	610334	5209754	50.71	174549	74164	9	20
PRJEB21546	ERR2019194	ERR2019194	EU AMR monitoring	358	186137	5171900	50.55	29697	17444	51	105
PRJEB21546	ERR2019195	ERR2019195	EU AMR monitoring	398	111439	5259843	50.21	24855	13431	67	138
PRJEB21546	ERR2019196	ERR2019196	EU AMR monitoring	159	452750	5319206	50.55	97997	50369	12	30
PRJEB21546	ERR2019197	ERR2019197	EU AMR monitoring	172	201610	4957153	50.74	76731	38612	22	46
PRJEB21546	ERR2019198	ERR2019198	EU AMR monitoring	108	621846	5063606	50.61	156539	96054	10	22
PRJEB21546	ERR2019199	ERR2019199	EU AMR monitoring	82	538030	5041601	50.58	278069	88341	7	17
PRJEB21546	ERR2019200	ERR2019200	EU AMR monitoring	128	601733	5196266	50.73	217524	79368	8	18
PRJEB21546	ERR2019201	ERR2019201	EU AMR monitoring	31	810002	4994670	50.27	511703	294388	4	8
PRJEB21546	ERR2019202	ERR2019202	EU AMR monitoring	44	834505	4677882	50.86	213804	145074	6	12
PRJEB21546	ERR2019203	ERR2019203	EU AMR monitoring	54	1071873	4914257	52.16	441007	123423	4	11
PRJEB21546	ERR2019204	ERR2019204	EU AMR monitoring	62	709830	4979892	50.72	219663	95239	7	16
PRJEB21546	ERR2019205	ERR2019205	EU AMR monitoring	115	296513	4557774	50.78	94543	52958	16	33
PRJEB21546	ERR2019206	ERR2019206	EU AMR monitoring	84	793928	5140143	50.82	217435	114838	7	15
PRJEB21546	ERR2019207	ERR2019207	EU AMR monitoring	103	300429	5168689	50.53	143968	74253	14	27
PRJEB21546	ERR2019208	ERR2019208	EU AMR monitoring	100	459260	4979938	50.72	188444	92900	9	19
PRJEB21546	ERR2019209	ERR2019209	EU AMR monitoring	104	444687	5150271	50.56	292059	110754	8	14
PRJEB21546	ERR2019210	ERR2019210	EU AMR monitoring	68	633485	5025874	50.46	268715	121659	6	13
PRJEB21546	ERR2019211	ERR2019211	EU AMR monitoring	112	351952	4849431	50.57	113048	52481	14	29
PRJEB21546	ERR2019212	ERR2019212	EU AMR monitoring	86	417001	4646653	50.78	142604	86970	9	19
PRJEB21546	ERR2019213	ERR2019213	EU AMR monitoring	108	431447	4806800	50.62	125894	69744	11	24
PRJEB21546	ERR2019214	ERR2019214	EU AMR monitoring	116	677809	5585293	50.37	136939	84245	13	26
PRJEB21546	ERR2019215	ERR2019215	EU AMR monitoring	46	1152799	4948763	51.94	341820	137936	4	10
PRJEB21546	ERR2019216	ERR2019216	EU AMR monitoring	166	230558	5108696	50.59	105152	52312	16	33
PRJEB21546	ERR2019217	ERR2019217	EU AMR monitoring	125	352044	5037713	50.4	141130	72797	12	26
PRJEB21546	ERR2019218	ERR2019218	EU AMR monitoring	53	743105	4926127	52.07	241460	118361	5	12
PRJEB21546	ERR2019219	ERR2019219	EU AMR monitoring	156	390359	5326421	50.51	118458	47774	13	31
PRJEB21546	ERR2019220	ERR2019220	EU AMR monitoring	63	516832	4939587	52	196810	119555	8	16
PRJEB21546	ERR2019221	ERR2019221	EU AMR monitoring	96	427491	4957411	50.73	211259	90361	9	18
PRJEB21546	ERR2019222	ERR2019222	EU AMR monitoring	118	676469	5137878	50.7	167795	89130	8	19
PRJEB21546	ERR2019223	ERR2019223	EU AMR monitoring	271	318198	5489760	50.42	97094	48638	18	38
PRJEB21546	ERR2019224	ERR2019224	EU AMR monitoring	153	519766	5608886	50.24	170705	93509	10	20
PRJEB21546	ERR2019225	ERR2019225	EU AMR monitoring	83	620475	5249197	50.26	210487	114198	6	14
PRJEB21546	ERR2019226	ERR2019226	EU AMR monitoring	94	445270	4977064	50.69	193440	103850	9	17
PRJEB21546	ERR2019227	ERR2019227	EU AMR monitoring	144	701534	5291225	50.6	201617	67730	8	20
PRJEB21546	ERR2019228	ERR2019228	EU AMR monitoring	104	524949	4986851	50.51	181415	86542	9	19
PRJEB21546	ERR2019229	ERR2019229	EU AMR monitoring	78	320412	4927497	50.56	188819	92262	10	19
PRJEB21546	ERR2019230	ERR2019230	EU AMR monitoring	100	357714	4885694	50.65	175541	86401	10	21
PRJEB21546	ERR2019231	ERR2019231	EU AMR monitoring	171	213249	4997995	50.67	64594	35957	23	50
PRJEB21546	ERR2019232	ERR2019232	EU AMR monitoring	479	61534	4672614	52.17	15468	9441	89	186
PRJEB21546	ERR2019234	ERR2019234	EU AMR monitoring	82	288641	4724270	50.67	141634	78781	12	23
PRJEB21546	ERR2019235	ERR2019235	EU AMR monitoring	113	483373	5124635	50.66	177613	93930	10	21
PRJEB21546	ERR2019236	ERR2019236	EU AMR monitoring	114	436073	5341809	50.54	166995	84199	9	20
PRJEB21546	ERR2019237	ERR2019237	EU AMR monitoring	107	534059	5034594	50.63	126592	62083	10	25
PRJEB21546	ERR2019238	ERR2019238	EU AMR monitoring	138	275747	4968420	50.54	133469	59510	14	27
PRJEB21546	ERR2019239	ERR2019239	EU AMR monitoring	73	486002	4892924	50.49	205991	91877	8	17
PRJEB21546	ERR2019240	ERR2019240	EU AMR monitoring	119	347963	4833994	50.68	113419	62553	13	27
PRJEB21546	ERR2019241	ERR2019241	EU AMR monitoring	168	398543	5180919	50.47	136812	53048	12	28
PRJEB21546	ERR2019242	ERR2019242	EU AMR monitoring	38	1464275	4819045	52.06	648643	397764	3	5
PRJEB21546	ERR2019243	ERR2019243	EU AMR monitoring	86	422382	5064161	50.48	187378	107115	10	19
PRJEB21546	ERR2019244	ERR2019244	EU AMR monitoring	53	1403873	4911572	52.07	738133	186300	3	7
PRJEB21546	ERR2019245	ERR2019245	EU AMR monitoring	158	349131	5136770	50.76	109212	59560	17	33
PRJEB21546	ERR2019246	ERR2019246	EU AMR monitoring	113	256258	4989027	50.67	122184	66383	14	29
PRJEB21546	ERR2019247	ERR2019247	EU AMR monitoring	175	314709	5082313	50.64	84383	42235	20	40
PRJEB21546	ERR2019248	ERR2019248	EU AMR monitoring	95	363663	5183464	50.7	170478	94645	11	21
PRJEB21546	ERR2019249	ERR2019249	EU AMR monitoring	248	201872	5548094	50.39	72812	28378	25	54
PRJEB21546	ERR2019250	ERR2019250	EU AMR monitoring	92	357707	4862604	50.57	134045	86542	11	22
PRJEB21546	ERR2019251	ERR2019251	EU AMR monitoring	134	490048	5223457	50.37	210140	93469	8	18
PRJEB21546	ERR2019252	ERR2019252	EU AMR monitoring	142	371428	5295328	50.48	124584	69818	14	27
PRJEB21546	ERR2019253	ERR2019253	EU AMR monitoring	74	678361	4764178	50.79	308576	133289	6	12
PRJEB21546	ERR2019254	ERR2019254	EU AMR monitoring	128	283092	5123185	50.71	109106	54636	15	30
PRJEB21546	ERR2019255	ERR2019255	EU AMR monitoring	145	352227	4740590	50.74	80958	46902	17	36
PRJEB21546	ERR2019256	ERR2019256	EU AMR monitoring	94	482633	5127960	50.43	185649	94874	11	20
PRJEB21546	ERR2019257	ERR2019257	EU AMR monitoring	102	601641	5237664	50.57	187379	108490	6	16
PRJEB21546	ERR2019258	ERR2019258	EU AMR monitoring	124	410354	5069568	50.64	177354	76735	10	23
PRJEB21546	ERR2019259	ERR2019259	EU AMR monitoring	184	255240	5093048	50.51	88474	48931	17	36
PRJEB21546	ERR2019260	ERR2019260	EU AMR monitoring	116	346040	5056755	50.68	185472	100538	11	20
PRJEB21546	ERR2019261	ERR2019261	EU AMR monitoring	104	401884	4998760	50.43	178544	77777	9	20
PRJEB21546	ERR2019263	ERR2019263	EU AMR monitoring	134	274282	4927458	50.6	111325	55542	16	31
PRJEB21546	ERR2019264	ERR2019264	EU AMR monitoring	143	245545	4871450	50.84	88690	44294	18	37
PRJEB21546	ERR2019265	ERR2019265	EU AMR monitoring	231	152240	5059422	50.82	71230	35757	26	52
PRJEB21546	ERR2019266	ERR2019266	EU AMR monitoring	83	447018	4931118	50.58	142635	87954	12	22
PRJEB21546	ERR2019268	ERR2019268	EU AMR monitoring	84	319253	4987988	50.56	168459	86541	11	21
PRJEB21546	ERR2019269	ERR2019269	EU AMR monitoring	107	263774	4829212	50.75	125959	79793	14	25
PRJEB21546	ERR2019270	ERR2019270	EU AMR monitoring	193	391067	5202445	50.45	94574	47968	15	33
PRJEB21546	ERR2019271	ERR2019271	EU AMR monitoring	114	361560	4758025	50.49	89508	56724	13	30
PRJEB33169	ERR3393038	ERR3393038	EU AMR monitoring	104	430281	5018082	50.57	213664	116817	8	15
PRJEB33169	ERR3393039	ERR3393039	EU AMR monitoring	169	359194	5087789	50.78	128750	52639	13	29
PRJEB33169	ERR3393040	ERR3393040	EU AMR monitoring	116	571820	5163835	50.65	164306	71881	9	21
PRJEB33169	ERR3393041	ERR3393041	EU AMR monitoring	107	385852	5022828	50.73	135816	76449	13	24
PRJEB33169	ERR3393042	ERR3393042	EU AMR monitoring	65	441174	4842309	50.82	185218	97940	10	18
PRJEB33169	ERR3393043	ERR3393043	EU AMR monitoring	85	338741	5132016	50.7	154622	80410	12	23
PRJEB33169	ERR3393044	ERR3393044	EU AMR monitoring	71	482594	4993893	50.65	219663	131042	8	16
PRJEB33169	ERR3393045	ERR3393045	EU AMR monitoring	49	746295	5105304	50.64	276377	214832	6	11
PRJEB33169	ERR3393046	ERR3393046	EU AMR monitoring	102	465203	5196598	50.53	141338	69924	13	26
PRJEB33169	ERR3393047	ERR3393047	EU AMR monitoring	234	125672	4678788	50.87	39762	23350	38	75
PRJEB33169	ERR3393048	ERR3393048	EU AMR monitoring	100	391759	4949942	50.43	154671	92036	10	21
PRJEB33169	ERR3393049	ERR3393049	EU AMR monitoring	147	202512	4979828	50.64	80668	48817	21	40
PRJEB33169	ERR3393050	ERR3393050	EU AMR monitoring	112	395822	5133331	50.71	112530	52481	12	29
PRJEB33169	ERR3393051	ERR3393051	EU AMR monitoring	154	285969	4959096	50.85	82042	44773	20	41
PRJEB33169	ERR3393052	ERR3393052	EU AMR monitoring	68	469231	4700073	50.75	156814	83173	9	19
PRJEB33169	ERR3393053	ERR3393053	EU AMR monitoring	75	491956	4631353	50.7	204653	126225	8	15
PRJEB33169	ERR3393054	ERR3393054	EU AMR monitoring	34	1660575	4880872	52.06	373129	151207	3	8
PRJEB33169	ERR3393055	ERR3393055	EU AMR monitoring	66	452463	4872047	52.04	191658	88728	9	19
PRJEB33169	ERR3393056	ERR3393056	EU AMR monitoring	135	250868	4699007	50.8	89580	41616	17	36
PRJEB33169	ERR3393057	ERR3393057	EU AMR monitoring	133	407673	5159042	50.55	127676	61713	12	24
PRJEB33169	ERR3393058	ERR3393058	EU AMR monitoring	112	313737	4882531	50.59	110752	51586	15	30
PRJEB33169	ERR3393059	ERR3393059	EU AMR monitoring	109	217983	4878369	50.64	115216	60767	15	29
PRJEB33169	ERR3393060	ERR3393060	EU AMR monitoring	33	650686	4777976	50.62	332089	192650	5	10
PRJEB33169	ERR3393061	ERR3393061	EU AMR monitoring	50	577764	4886530	52.03	207677	124167	7	15
PRJEB33169	ERR3393062	ERR3393062	EU AMR monitoring	48	737901	4877242	52.08	237908	148376	6	12
PRJEB33169	ERR3393063	ERR3393063	EU AMR monitoring	81	542394	5315350	50.56	315328	139828	7	15
PRJEB33169	ERR3393064	ERR3393064	EU AMR monitoring	118	269879	4748098	50.67	105041	57691	16	31
PRJEB33169	ERR3393065	ERR3393065	EU AMR monitoring	129	305440	5062313	50.75	111899	59559	15	31
PRJEB33169	ERR3393066	ERR3393066	EU AMR monitoring	232	264206	5187437	50.4	67571	31796	23	52
PRJEB33169	ERR3393067	ERR3393067	EU AMR monitoring	119	316403	5093523	50.54	141810	76336	12	24
PRJEB33169	ERR3393068	ERR3393068	EU AMR monitoring	105	272350	4760470	50.8	96598	45151	16	33
PRJEB33169	ERR3393069	ERR3393069	EU AMR monitoring	285	119578	4740063	50.69	36225	19651	40	85
PRJEB33169	ERR3393070	ERR3393070	EU AMR monitoring	91	416437	4721069	50.84	121832	60093	12	26
PRJEB33169	ERR3393071	ERR3393071	EU AMR monitoring	169	387060	5362075	50.5	157424	92059	11	21
PRJEB33169	ERR3393072	ERR3393072	EU AMR monitoring	227	260080	5290342	50.58	75169	37775	23	46
PRJEB33169	ERR3393073	ERR3393073	EU AMR monitoring	210	164890	4931086	50.71	66702	30096	27	54
PRJEB33169	ERR3393074	ERR3393074	EU AMR monitoring	186	143188	4514938	50.95	58292	26369	27	56
PRJEB33169	ERR3393075	ERR3393075	EU AMR monitoring	139	415623	5056518	50.84	158805	88286	10	20
PRJEB33169	ERR3393076	ERR3393076	EU AMR monitoring	149	232801	5268892	50.43	99285	56887	19	36
PRJEB33169	ERR3393077	ERR3393077	EU AMR monitoring	158	201157	4932135	50.72	69685	35676	23	46
PRJEB33169	ERR3393078	ERR3393078	EU AMR monitoring	85	347878	5341847	50.54	229597	128267	10	17
PRJEB33169	ERR3393079	ERR3393079	EU AMR monitoring	116	245424	4727756	50.78	103871	53413	16	33
PRJEB33169	ERR3393080	ERR3393080	EU AMR monitoring	118	210476	4621010	50.74	101127	51612	16	31
PRJEB33169	ERR3393081	ERR3393081	EU AMR monitoring	104	440815	5003456	50.43	133468	62166	13	26
PRJEB33169	ERR3393082	ERR3393082	EU AMR monitoring	90	325415	4823031	50.34	111349	76076	14	27
PRJEB33169	ERR3393083	ERR3393083	EU AMR monitoring	88	416272	5144954	50.35	185985	90893	10	19
PRJEB33169	ERR3393084	ERR3393084	EU AMR monitoring	151	426450	5051165	50.66	102714	49255	14	33
PRJEB33169	ERR3393085	ERR3393085	EU AMR monitoring	67	799021	4784492	50.71	183966	117507	8	16
PRJEB33169	ERR3393086	ERR3393086	EU AMR monitoring	67	609267	5019804	50.65	185436	96184	9	18
PRJEB33169	ERR3393087	ERR3393087	EU AMR monitoring	78	663510	5058198	50.58	202207	119112	8	15
PRJEB33169	ERR3393088	ERR3393088	EU AMR monitoring	143	402808	5141003	50.7	121905	78014	13	27
PRJEB33169	ERR3393089	ERR3393089	EU AMR monitoring	188	261827	5046844	50.59	74325	35340	21	46
PRJEB33169	ERR3393090	ERR3393090	EU AMR monitoring	254	137936	4839703	50.65	41656	21692	35	73
PRJEB33169	ERR3393091	ERR3393091	EU AMR monitoring	185	266369	5071898	50.63	82567	39072	20	43
PRJEB33169	ERR3393092	ERR3393092	EU AMR monitoring	348	149504	5171581	50.78	39481	21250	39	81
PRJEB33169	ERR3393093	ERR3393093	EU AMR monitoring	121	369179	4805997	50.72	117409	66502	13	27		Assemblies with > 500 contigs were removed from further analysis.
PRJEB33169	ERR3393094	ERR3393094	EU AMR monitoring	119	344112	5039518	50.69	148483	51231	13	28
PRJEB33169	ERR3393095	ERR3393095	EU AMR monitoring	76	494633	5047960	50.44	178501	86586	9	19
PRJEB33169	ERR3393096	ERR3393096	EU AMR monitoring	123	247730	4762794	50.83	85733	54567	19	36
PRJEB33169	ERR3393097	ERR3393097	EU AMR monitoring	29	1507967	4697012	52.14	479018	227957	3	7
PRJEB33169	ERR3393098	ERR3393098	EU AMR monitoring	113	316047	4886802	50.48	104177	50896	17	33
PRJEB33169	ERR3393099	ERR3393099	EU AMR monitoring	209	214510	4876719	50.75	50804	31092	30	60
PRJEB33169	ERR3393100	ERR3393100	EU AMR monitoring	99	259471	5106435	50.38	146859	84803	14	25
PRJEB33169	ERR3393102	ERR3393102	EU AMR monitoring	77	414586	5173321	50.65	322170	110987	8	15
PRJEB33169	ERR3393103	ERR3393103	EU AMR monitoring	130	207679	4632416	50.81	83143	44120	18	37
PRJEB33169	ERR3393104	ERR3393104	EU AMR monitoring	143	403559	5482862	50.47	111458	60507	14	31
PRJEB33169	ERR3393105	ERR3393105	EU AMR monitoring	114	330511	4920327	50.52	118936	54541	15	30
PRJEB33169	ERR3393106	ERR3393106	EU AMR monitoring	124	572772	5057628	50.6	222820	72559	8	19
PRJEB33169	ERR3393107	ERR3393107	EU AMR monitoring	91	320810	4874583	50.61	99353	62939	14	29
PRJEB33169	ERR3393108	ERR3393108	EU AMR monitoring	177	277979	5167317	50.62	87443	36828	21	44
PRJEB33169	ERR3393109	ERR3393109	EU AMR monitoring	186	395827	5117471	50.71	113242	64718	13	29
PRJEB33169	ERR3393110	ERR3393110	EU AMR monitoring	251	264112	5279031	50.52	62155	30873	28	58
PRJEB33169	ERR3393111	ERR3393111	EU AMR monitoring	67	601900	4968340	50.61	198552	96374	7	15
PRJEB33169	ERR3393112	ERR3393112	EU AMR monitoring	297	471392	5445399	50.54	125885	44576	15	32
PRJEB33169	ERR3393113	ERR3393113	EU AMR monitoring	23	1544054	4645962	52.13	489980	375617	3	5
PRJEB33169	ERR3393114	ERR3393114	EU AMR monitoring	52	557577	4658942	52.13	441500	165753	5	9
PRJEB33169	ERR3393115	ERR3393115	EU AMR monitoring	96	232690	4976556	50.62	131605	67371	14	27
PRJEB33169	ERR3393116	ERR3393116	EU AMR monitoring	293	243661	5595188	50.51	75715	37587	22	47
PRJEB33169	ERR3393117	ERR3393117	EU AMR monitoring	99	701309	5214554	50.65	204486	103128	7	17
PRJEB33169	ERR3393118	ERR3393118	EU AMR monitoring	174	221510	4959452	50.63	57813	31047	24	54
PRJEB33169	ERR3393119	ERR3393119	EU AMR monitoring	144	278507	5045841	50.66	105158	48524	17	33
PRJEB33169	ERR3393120	ERR3393120	EU AMR monitoring	93	360690	4872286	50.54	133520	78302	11	23
PRJEB33169	ERR3393121	ERR3393121	EU AMR monitoring	70	461431	4827837	50.83	198946	120531	8	16
PRJEB33169	ERR3393123	ERR3393123	EU AMR monitoring	88	436537	5099049	50.7	192899	137603	10	18
PRJEB33169	ERR3393124	ERR3393124	EU AMR monitoring	166	329159	5284181	50.75	118892	60407	15	31
PRJEB33169	ERR3393125	ERR3393125	EU AMR monitoring	211	223367	5424282	50.38	84620	36290	22	47
PRJEB33169	ERR3393126	ERR3393126	EU AMR monitoring	124	392976	5046586	50.65	175637	86696	10	21
PRJEB33169	ERR3393127	ERR3393127	EU AMR monitoring	136	265650	4758438	50.8	100003	47590	16	34
PRJEB33169	ERR3393128	ERR3393128	EU AMR monitoring	63	391392	5047569	50.42	170241	86990	10	20
PRJEB33169	ERR3393129	ERR3393129	EU AMR monitoring	72	676018	4967748	50.56	311375	128885	5	11
PRJEB33169	ERR3393130	ERR3393130	EU AMR monitoring	125	224417	4772541	50.63	112967	51933	16	31
PRJEB33169	ERR3393131	ERR3393131	EU AMR monitoring	201	204757	5029140	50.81	84640	43618	19	40
PRJEB33169	ERR3393132	ERR3393132	EU AMR monitoring	76	609949	4943566	50.75	197272	98014	8	17
PRJEB33169	ERR3393133	ERR3393133	EU AMR monitoring	105	294866	5326290	50.46	139922	60345	13	27
PRJEB33169	ERR3393134	ERR3393134	EU AMR monitoring	65	500032	4985252	50.64	294987	186213	7	13
PRJEB33169	ERR3393135	ERR3393135	EU AMR monitoring	89	560108	5040041	50.64	200119	92579	8	18
PRJEB33169	ERR3393136	ERR3393136	EU AMR monitoring	72	668588	5047830	50.41	244261	129244	7	13
PRJEB33169	ERR3393137	ERR3393137	EU AMR monitoring	99	689879	4965877	50.88	210519	109275	7	14
PRJEB33169	ERR3393138	ERR3393138	EU AMR monitoring	36	737903	4922477	51.98	435892	225205	5	9
PRJEB33169	ERR3393139	ERR3393139	EU AMR monitoring	41	1140907	4920008	52.08	403880	190361	4	9
PRJEB33169	ERR3393140	ERR3393140	EU AMR monitoring	108	398149	4989566	50.64	134884	69705	12	25
PRJEB33169	ERR3393141	ERR3393141	EU AMR monitoring	152	402955	5492878	50.46	181469	55725	10	24
PRJEB33169	ERR3393142	ERR3393142	EU AMR monitoring	117	191644	4692539	50.77	90236	52973	18	35
PRJEB33169	ERR3393143	ERR3393143	EU AMR monitoring	123	358519	5177453	50.31	119467	70997	14	28
PRJEB33169	ERR3393144	ERR3393144	EU AMR monitoring	121	432633	4983611	50.5	98027	48825	15	32
PRJEB33169	ERR3393145	ERR3393145	EU AMR monitoring	110	548223	5105399	50.66	148676	70684	12	26
PRJEB33169	ERR3393146	ERR3393146	EU AMR monitoring	85	393367	4789094	50.9	139150	81756	10	22
PRJEB33169	ERR3393147	ERR3393147	EU AMR monitoring	95	431851	4910313	50.72	151776	79042	11	22
PRJEB33169	ERR3393148	ERR3393148	EU AMR monitoring	141	464149	5318984	50.43	109805	69902	15	30
PRJEB33169	ERR3393149	ERR3393149	EU AMR monitoring	102	408410	5110129	50.91	192885	120723	10	17
PRJEB33169	ERR3393150	ERR3393150	EU AMR monitoring	172	231825	5177185	50.63	92389	46833	18	37
PRJEB33169	ERR3393151	ERR3393151	EU AMR monitoring	363	93647	5181739	50.49	29451	15554	59	122
PRJEB33169	ERR3393152	ERR3393152	EU AMR monitoring	77	548014	5013966	50.53	192414	113057	8	16
PRJEB33169	ERR3393153	ERR3393153	EU AMR monitoring	118	461558	5037737	50.71	147065	74894	11	24
PRJEB33169	ERR3393154	ERR3393154	EU AMR monitoring	188	244356	5317982	50.24	87579	39657	19	42
PRJEB33169	ERR3393155	ERR3393155	EU AMR monitoring	244	128708	5078579	50.66	48066	28151	35	68
PRJEB33169	ERR3393156	ERR3393156	EU AMR monitoring	116	690909	5158488	50.56	382423	141663	5	10
PRJEB33169	ERR3393157	ERR3393157	EU AMR monitoring	64	551483	4816912	50.82	207513	115470	8	15
PRJEB33169	ERR3393159	ERR3393159	EU AMR monitoring	136	320986	5041732	50.57	87997	46600	20	40
PRJEB33169	ERR3393160	ERR3393160	EU AMR monitoring	168	369552	5590435	50.37	120058	74290	14	29
PRJEB33169	ERR3393161	ERR3393161	EU AMR monitoring	140	264607	4974716	50.76	82825	53022	18	37
PRJEB33169	ERR3393162	ERR3393162	EU AMR monitoring	129	365539	5177486	50.65	150815	77188	13	25
PRJEB33169	ERR3393163	ERR3393163	EU AMR monitoring	67	416356	4967499	52.31	211032	113295	8	16
PRJEB33169	ERR3393164	ERR3393164	EU AMR monitoring	56	653644	4936293	52.15	278576	149815	6	11
PRJEB33169	ERR3393165	ERR3393165	EU AMR monitoring	60	820845	4953121	52.09	278576	135203	6	12
PRJEB33169	ERR3393166	ERR3393166	EU AMR monitoring	71	471537	4896661	52.01	216007	85038	9	19
PRJEB33169	ERR3393167	ERR3393167	EU AMR monitoring	74	460105	4974859	52.19	220638	101976	8	16
PRJEB33169	ERR3393168	ERR3393168	EU AMR monitoring	51	577052	4926075	52.11	205092	114396	8	15
PRJEB33169	ERR3393169	ERR3393169	EU AMR monitoring	47	581948	4916408	51.98	277098	151222	6	11
PRJEB33169	ERR3393170	ERR3393170	EU AMR monitoring	95	308589	4861649	50.5	92727	55077	16	31
PRJEB33169	ERR3393171	ERR3393171	EU AMR monitoring	108	417114	5306724	50.49	118535	53362	14	31
PRJEB33169	ERR3393172	ERR3393172	EU AMR monitoring	250	159940	5084438	50.8	58095	29788	28	58
PRJEB33169	ERR3393173	ERR3393173	EU AMR monitoring	261	138868	5137405	50.57	44381	23160	39	80
PRJEB33169	ERR3393174	ERR3393174	EU AMR monitoring	210	172894	5201493	50.33	59871	32166	31	61
PRJEB33169	ERR3393175	ERR3393175	EU AMR monitoring	236	219425	5135820	50.41	55292	31508	27	58
PRJEB33169	ERR3393176	ERR3393176	EU AMR monitoring	331	116641	5194075	50.54	43800	21004	39	81
PRJEB33169	ERR3393177	ERR3393177	EU AMR monitoring	139	312795	5192484	50.47	148959	52019	13	28
PRJEB33169	ERR3393178	ERR3393178	EU AMR monitoring	226	245497	5603944	50.38	105910	46275	18	40
PRJEB33169	ERR3393179	ERR3393179	EU AMR monitoring	110	423266	5212659	50.45	166588	71761	12	24
PRJEB33169	ERR3393180	ERR3393180	EU AMR monitoring	90	434367	4797048	50.85	133605	73993	12	24
PRJEB33169	ERR3393181	ERR3393181	EU AMR monitoring	127	349218	5125453	50.76	101625	55518	15	31
PRJEB33169	ERR3393182	ERR3393182	EU AMR monitoring	106	358692	5131156	50.76	112527	75991	13	27
PRJEB33169	ERR3393183	ERR3393183	EU AMR monitoring	92	474115	5343147	50.49	142495	77078	12	24
PRJEB33169	ERR3393184	ERR3393184	EU AMR monitoring	166	199468	4763151	50.76	82030	36536	19	42
PRJEB33169	ERR3393185	ERR3393185	EU AMR monitoring	116	385139	4727486	50.68	95555	47454	15	33
PRJEB33169	ERR3393186	ERR3393186	EU AMR monitoring	102	344115	5113581	50.66	129587	66396	13	26
PRJEB33169	ERR3393187	ERR3393187	EU AMR monitoring	53	1149266	5178337	50.23	287957	146033	5	11
PRJEB33169	ERR3393188	ERR3393188	EU AMR monitoring	96	456448	5401457	50.21	185394	63298	9	21
PRJEB33169	ERR3393189	ERR3393189	EU AMR monitoring	122	349213	4932814	50.62	134631	77027	12	24
PRJEB33169	ERR3393190	ERR3393190	EU AMR monitoring	93	678624	5535346	50.22	352461	105805	6	15
PRJEB33169	ERR3393191	ERR3393191	EU AMR monitoring	111	227710	4760964	50.79	102301	53008	17	33
PRJEB33169	ERR3393192	ERR3393192	EU AMR monitoring	114	739734	5129285	50.63	149919	95624	8	18
PRJEB33169	ERR3393194	ERR3393194	EU AMR monitoring	127	184481	5126168	50.69	96057	55675	20	37
PRJEB33169	ERR3393195	ERR3393195	EU AMR monitoring	50	727361	4998909	50.43	345361	198835	6	10
PRJEB33169	ERR3393196	ERR3393196	EU AMR monitoring	74	499541	4905600	50.82	210396	132686	8	15
PRJEB33169	ERR3393197	ERR3393197	EU AMR monitoring	68	623410	5182247	50.37	268965	154655	7	13
PRJEB33169	ERR3393198	ERR3393198	EU AMR monitoring	163	228666	5208360	50.52	87295	57004	19	38
PRJEB33169	ERR3393199	ERR3393199	EU AMR monitoring	76	431738	4871150	50.69	178501	99385	9	18
PRJEB33169	ERR3393200	ERR3393200	EU AMR monitoring	54	495996	4853035	52.07	240968	133091	7	15
PRJEB33169	ERR3393201	ERR3393201	EU AMR monitoring	67	399078	4829034	50.55	268998	158070	8	13
PRJEB33169	ERR3393202	ERR3393202	EU AMR monitoring	116	276270	4747550	50.73	101223	54337	15	30
PRJEB33169	ERR3393203	ERR3393203	EU AMR monitoring	89	341771	5040964	51.97	173238	92106	11	21
PRJEB33169	ERR3393204	ERR3393204	EU AMR monitoring	79	460433	4873512	52.06	155883	94327	9	19
PRJEB33169	ERR3393205	ERR3393205	EU AMR monitoring	183	390151	5468342	50.27	104798	52321	15	31
PRJEB33169	ERR3393206	ERR3393206	EU AMR monitoring	248	270676	5204840	50.44	54267	26270	26	59
PRJEB33169	ERR3393207	ERR3393207	EU AMR monitoring	134	399666	5315063	50.43	82036	53937	20	40
PRJEB33169	ERR3393208	ERR3393208	EU AMR monitoring	371	148936	5498678	50.54	36470	16361	44	98
PRJEB33169	ERR3393209	ERR3393209	EU AMR monitoring	149	255245	4622790	50.68	69169	41142	21	42
PRJEB33169	ERR3393210	ERR3393210	EU AMR monitoring	166	244229	5109504	50.77	73624	50046	21	41
PRJEB33169	ERR3393211	ERR3393211	EU AMR monitoring	119	315285	5186729	51.87	126450	70546	15	28
PRJEB33169	ERR3393212	ERR3393212	EU AMR monitoring	120	381540	5287964	50.79	171597	83895	10	22
PRJEB33169	ERR3393213	ERR3393213	EU AMR monitoring	110	329622	5135789	52.01	113831	74463	14	28
PRJEB33169	ERR3393214	ERR3393214	EU AMR monitoring	131	297060	5133241	50.41	101386	53855	16	34
PRJEB33169	ERR3393215	ERR3393215	EU AMR monitoring	144	610300	5227018	50.78	174729	66755	10	21
PRJEB33169	ERR3393216	ERR3393216	EU AMR monitoring	145	264719	5031243	50.76	101771	47590	16	33
PRJEB33169	ERR3393217	ERR3393217	EU AMR monitoring	82	313422	5069113	50.38	146149	91225	13	23
PRJEB33169	ERR3393218	ERR3393218	EU AMR monitoring	210	150718	4693261	50.79	47669	28338	28	61
PRJEB33169	ERR3393219	ERR3393219	EU AMR monitoring	339	178027	5371806	50.56	36147	18027	43	95
PRJEB33169	ERR3393220	ERR3393220	EU AMR monitoring	323	148718	5210983	50.58	41954	19666	38	83
PRJEB33169	ERR3393221	ERR3393221	EU AMR monitoring	178	191889	4915341	52.16	57289	31017	28	58
PRJEB33169	ERR3393222	ERR3393222	EU AMR monitoring	206	198483	5217439	50.63	88407	37274	21	45
PRJEB33169	ERR3393223	ERR3393223	EU AMR monitoring	305	160302	5449012	50.65	46301	23761	35	77
PRJEB33169	ERR3393224	ERR3393224	EU AMR monitoring	132	295727	4910323	50.88	113621	47543	14	30
PRJEB33169	ERR3393225	ERR3393225	EU AMR monitoring	171	303719	5274028	50.51	84907	50107	20	39
PRJEB33169	ERR3393226	ERR3393226	EU AMR monitoring	123	361995	4669441	50.78	89601	45924	16	32
PRJEB33169	ERR3393227	ERR3393227	EU AMR monitoring	129	193429	4699031	50.81	94548	50135	18	35
PRJEB33169	ERR3393228	ERR3393228	EU AMR monitoring	134	295485	5040150	50.58	116766	52563	15	32
PRJEB33169	ERR3393229	ERR3393229	EU AMR monitoring	256	147777	5235997	50.57	69082	33136	26	55
PRJEB33169	ERR3393230	ERR3393230	EU AMR monitoring	235	155456	4897149	50.45	47608	26314	30	65
PRJEB33169	ERR3393231	ERR3393231	EU AMR monitoring	205	267619	5488409	50.36	73038	39931	25	51
PRJEB33169	ERR3393232	ERR3393232	EU AMR monitoring	212	317343	5137225	50.37	83579	35372	20	45
PRJEB33169	ERR3393233	ERR3393233	EU AMR monitoring	209	346951	5315484	50.51	83572	39259	19	42
PRJEB33169	ERR3393234	ERR3393234	EU AMR monitoring	136	314030	5346536	50.58	93931	48957	17	34
PRJEB33169	ERR3393235	ERR3393235	EU AMR monitoring	119	295771	4907882	50.63	104004	57434	15	29
PRJEB33169	ERR3393236	ERR3393236	EU AMR monitoring	103	434399	5063183	50.77	134092	56420	11	27
PRJEB33169	ERR3393237	ERR3393237	EU AMR monitoring	102	323996	5266840	50.66	170954	84907	12	24
PRJEB33169	ERR3393238	ERR3393238	EU AMR monitoring	179	209190	4813006	50.57	74807	40628	20	41
PRJEB33169	ERR3393239	ERR3393239	EU AMR monitoring	107	374474	5072693	50.68	178814	81785	9	20
PRJEB33169	ERR3393240	ERR3393240	EU AMR monitoring	130	392649	5262232	50.8	111899	68034	13	28
PRJEB33169	ERR3393241	ERR3393241	EU AMR monitoring	164	325444	5212297	50.78	93632	52391	17	36
PRJEB33169	ERR3393242	ERR3393242	EU AMR monitoring	132	372366	5103571	50.69	153914	86600	10	20
PRJEB33169	ERR3393243	ERR3393243	EU AMR monitoring	128	264720	5076746	50.7	99116	54533	17	34
PRJEB33169	ERR3393244	ERR3393244	EU AMR monitoring	90	559389	5171774	50.69	148561	59682	10	24
PRJEB33169	ERR3393245	ERR3393245	EU AMR monitoring	127	306398	5266647	50.5	111461	61198	15	30
PRJEB33169	ERR3393246	ERR3393246	EU AMR monitoring	59	430851	4716106	50.67	196152	88406	8	16
PRJEB33169	ERR3393247	ERR3393247	EU AMR monitoring	87	411270	5155364	50.36	206746	85504	10	19
PRJEB33169	ERR3393248	ERR3393248	EU AMR monitoring	110	416876	4930670	50.77	147110	70211	11	22
PRJEB33169	ERR3393249	ERR3393249	EU AMR monitoring	59	708966	5105794	50.64	235017	130916	6	13
PRJEB33169	ERR3393250	ERR3393250	EU AMR monitoring	118	493232	4950493	50.75	134692	71119	12	24
PRJEB33169	ERR3393251	ERR3393251	EU AMR monitoring	197	265695	5172064	50.55	78590	36662	18	45
PRJEB33169	ERR3393252	ERR3393252	EU AMR monitoring	204	292205	4869395	50.78	56857	29975	20	49
PRJEB33169	ERR3393253	ERR3393253	EU AMR monitoring	99	368602	5107420	50.34	133192	68200	11	25
PRJEB33169	ERR3393254	ERR3393254	EU AMR monitoring	179	384142	5413322	50.36	108018	44824	15	34
PRJEB33169	ERR3393255	ERR3393255	EU AMR monitoring	84	365992	5186456	50.66	126931	88567	13	25
PRJEB33169	ERR3393256	ERR3393256	EU AMR monitoring	98	409709	4927525	50.62	190795	75407	9	20
PRJEB33169	ERR3393257	ERR3393257	EU AMR monitoring	40	1187369	4722606	52.25	216587	171288	5	11
PRJEB33169	ERR3393258	ERR3393258	EU AMR monitoring	45	1201765	4851934	52.02	418723	138922	4	9
PRJEB33169	ERR3393259	ERR3393259	EU AMR monitoring	108	407511	5130275	50.5	120493	64782	13	27
PRJEB33169	ERR3393260	ERR3393260	EU AMR monitoring	445	82147	4620971	50.75	17422	10520	83	166
PRJEB33169	ERR3393261	ERR3393261	EU AMR monitoring	87	331023	4905160	50.67	147026	76423	12	23
PRJEB33169	ERR3393262	ERR3393262	EU AMR monitoring	103	284217	5098858	50.67	126482	74411	14	27
PRJEB33169	ERR3393263	ERR3393263	EU AMR monitoring	165	272751	5353536	50.44	118158	56288	15	31
PRJEB33169	ERR3393264	ERR3393264	EU AMR monitoring	62	747022	5143964	50.53	261028	145186	5	11
PRJEB33169	ERR3393265	ERR3393265	EU AMR monitoring	219	401980	5410638	50.46	109164	40520	16	35
PRJEB33169	ERR3393266	ERR3393266	EU AMR monitoring	104	352792	4896470	50.8	152930	97518	11	21
PRJEB33169	ERR3393267	ERR3393267	EU AMR monitoring	105	426680	4956384	50.68	125683	77829	12	25
PRJEB33169	ERR3393268	ERR3393268	EU AMR monitoring	120	660553	5394820	50.41	168271	105257	9	19
PRJEB33169	ERR3393269	ERR3393269	EU AMR monitoring	64	662505	4920379	50.55	184883	95086	8	17
PRJEB33169	ERR3393270	ERR3393270	EU AMR monitoring	110	654023	5339886	50.51	302657	117759	7	15
PRJEB33169	ERR3393271	ERR3393271	EU AMR monitoring	82	340911	4804802	50.76	193428	111684	9	18
PRJEB33169	ERR3393272	ERR3393272	EU AMR monitoring	226	283086	5752947	50.47	85818	40367	22	46
PRJEB33169	ERR3393273	ERR3393273	EU AMR monitoring	121	346348	5174918	50.46	135895	57633	13	27
PRJEB33169	ERR3393274	ERR3393274	EU AMR monitoring	146	325093	5282575	50.53	119463	60956	14	30
PRJEB33169	ERR3393275	ERR3393275	EU AMR monitoring	110	344008	4991550	50.56	150948	89420	12	22
PRJEB33169	ERR3393276	ERR3393276	EU AMR monitoring	65	418424	4795745	50.74	201313	131010	10	17
PRJEB33169	ERR3393277	ERR3393277	EU AMR monitoring	138	368572	5127436	50.5	92140	50471	15	34
PRJEB33169	ERR3393278	ERR3393278	EU AMR monitoring	131	341976	5060863	50.62	124645	59156	15	29
PRJEB33169	ERR3393279	ERR3393279	EU AMR monitoring	162	230802	5132805	50.61	93130	42894	19	40
PRJEB33169	ERR3393280	ERR3393280	EU AMR monitoring	134	388922	5143096	50.76	107016	61190	14	30
PRJEB33169	ERR3393281	ERR3393281	EU AMR monitoring	205	208495	5138521	50.75	69971	36052	25	49
PRJEB33169	ERR3393282	ERR3393282	EU AMR monitoring	149	357113	5220076	50.67	95996	47616	17	35
PRJEB33169	ERR3393283	ERR3393283	EU AMR monitoring	124	375637	4844895	50.64	85200	49021	16	35
PRJEB33169	ERR3393284	ERR3393284	EU AMR monitoring	225	278940	5384809	50.51	117120	33557	15	42
PRJEB33169	ERR3393285	ERR3393285	EU AMR monitoring	83	263582	4839676	50.76	131570	55878	13	27
PRJEB33169	ERR3393286	ERR3393286	EU AMR monitoring	255	240772	5227889	50.65	96052	47834	18	37
PRJEB33169	ERR3393287	ERR3393287	EU AMR monitoring	123	321659	5149938	50.71	135007	86606	13	24
PRJEB33169	ERR3393288	ERR3393288	EU AMR monitoring	194	300979	5314155	50.58	111067	51756	15	32
PRJEB33169	ERR3393289	ERR3393289	EU AMR monitoring	94	345775	5271778	50.38	174280	80289	11	22
PRJEB33169	ERR3393290	ERR3393290	EU AMR monitoring	96	410046	5080154	50.57	154812	81393	11	22
PRJEB33169	ERR3393292	ERR3393292	EU AMR monitoring	163	363918	5068631	50.49	95155	44046	17	37
PRJEB33169	ERR3393293	ERR3393293	EU AMR monitoring	83	399001	5059961	50.42	187520	88412	10	20
PRJEB33169	ERR3393294	ERR3393294	EU AMR monitoring	102	470229	5332510	50.33	173574	93058	10	21
PRJEB33169	ERR3393296	ERR3393296	EU AMR monitoring	62	512465	5112619	50.61	239813	195142	7	13
PRJEB33169	ERR3393297	ERR3393297	EU AMR monitoring	243	203865	5203918	50.67	55235	30124	30	61
PRJEB33169	ERR3393298	ERR3393298	EU AMR monitoring	93	361754	4834426	50.9	150771	62491	12	26
PRJEB33169	ERR3393299	ERR3393299	EU AMR monitoring	152	328461	5118723	50.53	134552	53701	13	29
PRJEB33169	ERR3393300	ERR3393300	EU AMR monitoring	112	377861	4710730	50.68	131728	62313	12	24
PRJEB33169	ERR3393301	ERR3393301	EU AMR monitoring	141	423150	5155990	50.78	111899	71138	14	28
PRJEB33169	ERR3393302	ERR3393302	EU AMR monitoring	94	312534	4962097	50.65	105960	59009	13	29
PRJEB33169	ERR3393303	ERR3393303	EU AMR monitoring	132	320382	5111366	50.68	121671	82066	13	26
PRJEB33169	ERR3393304	ERR3393304	EU AMR monitoring	114	198767	5058354	50.41	115952	64836	16	31
PRJEB33169	ERR3393305	ERR3393305	EU AMR monitoring	148	564932	5223216	50.39	148322	69117	10	23
PRJEB33169	ERR3393306	ERR3393306	EU AMR monitoring	72	365061	4815932	50.61	218079	126647	9	16
PRJEB33169	ERR3393307	ERR3393307	EU AMR monitoring	73	585204	5133151	51.86	222999	104859	8	16
PRJEB33169	ERR3393308	ERR3393308	EU AMR monitoring	178	261258	5267010	50.39	106945	43922	17	37
PRJEB33169	ERR3393309	ERR3393309	EU AMR monitoring	57	420730	4925508	52.08	190361	133091	9	17
PRJEB33169	ERR3393310	ERR3393310	EU AMR monitoring	63	492180	4934497	52.07	171286	126605	9	18
PRJEB33169	ERR3393311	ERR3393311	EU AMR monitoring	169	194161	4931913	50.66	74203	40902	22	44
PRJEB33169	ERR3393312	ERR3393312	EU AMR monitoring	31	624684	4729907	52.21	400372	222458	5	9
PRJEB33169	ERR3393313	ERR3393313	EU AMR monitoring	106	405769	4718791	50.83	129046	70102	12	25
PRJEB33169	ERR3393314	ERR3393314	EU AMR monitoring	84	439318	4951954	50.6	154646	67729	11	23
PRJEB33169	ERR3393315	ERR3393315	EU AMR monitoring	183	300609	5035806	50.53	93081	42962	17	38
PRJEB33169	ERR3393316	ERR3393316	EU AMR monitoring	72	561832	5238082	50.46	196442	129704	8	15
PRJEB33169	ERR3393317	ERR3393317	EU AMR monitoring	102	357710	4865743	50.64	135064	86495	11	22
PRJEB33169	ERR3393318	ERR3393318	EU AMR monitoring	80	604429	4903276	50.75	300936	140083	6	13
PRJEB33169	ERR3393319	ERR3393319	EU AMR monitoring	142	182255	4868565	50.64	96394	44277	18	39
PRJEB33169	ERR3393320	ERR3393320	EU AMR monitoring	162	248814	5218281	50.41	88944	44779	20	41
PRJEB33169	ERR3393321	ERR3393321	EU AMR monitoring	195	323612	5247427	50.43	92136	37329	16	40
PRJEB33169	ERR3393322	ERR3393322	EU AMR monitoring	96	357090	5110836	50.68	142193	75831	12	26
PRJEB33169	ERR3393323	ERR3393323	EU AMR monitoring	56	438311	4672854	50.72	263088	123395	7	13
PRJEB33169	ERR3393324	ERR3393324	EU AMR monitoring	111	357714	5019694	50.55	127410	64458	12	27
PRJEB33169	ERR3393325	ERR3393325	EU AMR monitoring	143	200140	5196466	50.68	84356	51084	20	40
PRJEB33169	ERR3393326	ERR3393326	EU AMR monitoring	132	357688	5217255	50.51	196722	97689	10	19
PRJEB33169	ERR3393327	ERR3393327	EU AMR monitoring	128	332053	5094774	50.58	107872	61035	15	30
PRJEB33169	ERR3393328	ERR3393328	EU AMR monitoring	79	582490	4813333	50.84	168144	96832	8	17
PRJEB33169	ERR3393329	ERR3393329	EU AMR monitoring	111	349647	5269036	50.42	136544	57814	13	28
PRJEB33169	ERR3393330	ERR3393330	EU AMR monitoring	344	164863	5233148	50.64	43598	19049	35	79
PRJEB33169	ERR3393331	ERR3393331	EU AMR monitoring	109	403171	4690111	50.56	101198	62982	15	29
PRJEB33169	ERR3393333	ERR3393333	EU AMR monitoring	63	573463	5192167	50.54	315070	136597	7	12
PRJEB33169	ERR3393334	ERR3393334	EU AMR monitoring	63	461116	5052086	50.46	209522	106540	8	16
PRJEB33169	ERR3393335	ERR3393335	EU AMR monitoring	112	214788	5013421	50.74	98331	57926	17	33
PRJEB33169	ERR3393336	ERR3393336	EU AMR monitoring	87	715237	5138964	51.87	242518	117644	7	14
PRJEB33169	ERR3393337	ERR3393337	EU AMR monitoring	172	234714	5226265	50.52	76192	47669	21	41
PRJEB33169	ERR3393338	ERR3393338	EU AMR monitoring	95	411912	5174692	50.62	179873	100381	10	20
PRJEB33169	ERR3393339	ERR3393339	EU AMR monitoring	108	385859	5197668	50.61	164273	63436	11	24
PRJEB33169	ERR3393340	ERR3393340	EU AMR monitoring	133	273700	5140354	50.63	102980	59941	16	32
PRJEB33169	ERR3393341	ERR3393341	EU AMR monitoring	132	271113	5145538	50.56	104871	41988	16	35
PRJEB33169	ERR3393342	ERR3393342	EU AMR monitoring	160	203694	5114841	50.5	83575	41281	20	42
PRJEB33169	ERR3393343	ERR3393343	EU AMR monitoring	132	285602	4840536	50.74	90450	51175	17	35
PRJEB33169	ERR3393344	ERR3393344	EU AMR monitoring	144	222220	4828583	50.82	74343	40226	20	44
PRJEB33169	ERR3393345	ERR3393345	EU AMR monitoring	140	341312	5112222	50.79	175195	60734	10	24
PRJEB33169	ERR3393347	ERR3393347	EU AMR monitoring	106	407429	4796524	50.66	127899	54943	11	25
PRJEB33169	ERR3393348	ERR3393348	EU AMR monitoring	92	439932	5077731	50.56	138708	86542	12	24
PRJEB33169	ERR3393349	ERR3393349	EU AMR monitoring	55	530158	4990952	51.9	244394	133091	7	14
PRJEB33169	ERR3393350	ERR3393350	EU AMR monitoring	137	466984	5264651	50.73	117979	55091	14	30
PRJEB33169	ERR3393351	ERR3393351	EU AMR monitoring	126	315672	5035695	50.52	134046	60666	13	26
PRJEB33169	ERR3393352	ERR3393352	EU AMR monitoring	321	283611	5279188	50.5	52423	28513	28	61
PRJEB33169	ERR3393353	ERR3393353	EU AMR monitoring	99	476797	5034925	50.64	186704	119240	11	18
PRJEB33169	ERR3393354	ERR3393354	EU AMR monitoring	131	316335	4879069	50.58	92709	49069	16	34
PRJEB33169	ERR3393355	ERR3393355	EU AMR monitoring	125	254090	4942604	50.77	99302	56537	18	34
PRJEB33169	ERR3393356	ERR3393356	EU AMR monitoring	179	298747	5182795	50.63	88530	40985	19	41
PRJEB33169	ERR3393357	ERR3393357	EU AMR monitoring	99	373883	4841786	50.56	129796	68087	12	25
PRJEB33169	ERR3393358	ERR3393358	EU AMR monitoring	126	417784	5043693	50.64	125686	58683	11	24
PRJEB33169	ERR3393359	ERR3393359	EU AMR monitoring	90	473576	4975425	50.76	135979	98057	11	22
PRJEB33169	ERR3393360	ERR3393360	EU AMR monitoring	155	338382	5295957	50.8	129423	46791	13	29
PRJEB33169	ERR3393361	ERR3393361	EU AMR monitoring	134	322227	5299296	50.81	156571	67547	12	24
PRJEB33169	ERR3393362	ERR3393362	EU AMR monitoring	79	491820	5181128	50.56	164229	76644	11	22
PRJEB33169	ERR3393363	ERR3393363	EU AMR monitoring	132	442421	5209806	50.81	157666	86399	12	23
PRJEB33169	ERR3393364	ERR3393364	EU AMR monitoring	135	256246	4865692	50.65	111584	60413	15	29
PRJEB33169	ERR3393365	ERR3393365	EU AMR monitoring	225	300354	5229553	50.63	61785	36646	23	51
PRJEB33169	ERR3393366	ERR3393366	EU AMR monitoring	91	504156	4992984	50.73	208584	112816	8	16
PRJEB33169	ERR3393367	ERR3393367	EU AMR monitoring	118	252041	5260584	50.7	126740	60022	14	30
PRJEB33169	ERR3393368	ERR3393368	EU AMR monitoring	82	639119	5094691	50.58	177047	100108	11	19
PRJEB33169	ERR3393369	ERR3393369	EU AMR monitoring	136	318553	4878637	50.55	106746	41950	15	34
PRJEB33169	ERR3393370	ERR3393370	EU AMR monitoring	68	638882	5096458	50.58	243213	103366	7	15
PRJEB33169	ERR3393371	ERR3393371	EU AMR monitoring	32	569865	4646170	52.13	420625	346087	5	8
PRJEB33169	ERR3393372	ERR3393372	EU AMR monitoring	45	577350	4941321	52.12	398781	221480	5	9
PRJEB33169	ERR3393373	ERR3393373	EU AMR monitoring	75	495253	4964406	51.78	226623	106283	7	15
PRJEB33169	ERR3393374	ERR3393374	EU AMR monitoring	64	484255	4916981	51.85	253352	138503	7	13
PRJEB33169	ERR3393375	ERR3393375	EU AMR monitoring	56	486005	4751286	52.15	234464	110343	7	13
PRJEB33169	ERR3393376	ERR3393376	EU AMR monitoring	63	527617	4915302	51.85	253340	127702	7	15
PRJEB33169	ERR3393377	ERR3393377	EU AMR monitoring	53	451552	4996558	51.71	219879	111533	8	15
PRJEB33169	ERR3393378	ERR3393378	EU AMR monitoring	144	305221	5112519	51.67	87732	41382	18	39
PRJEB33169	ERR3393379	ERR3393379	EU AMR monitoring	100	393048	5113344	51.67	108277	64125	12	28
PRJEB33169	ERR3393380	ERR3393380	EU AMR monitoring	69	402482	4916613	51.85	226623	106187	8	16
PRJEB33169	ERR3393381	ERR3393381	EU AMR monitoring	262	229179	5466151	50.47	85696	39742	22	44
PRJEB33169	ERR3393382	ERR3393382	EU AMR monitoring	138	360088	5106283	50.42	112092	57264	14	29
PRJEB33169	ERR3393383	ERR3393383	EU AMR monitoring	170	201964	4986902	50.61	89345	41915	20	42
PRJEB33169	ERR3393384	ERR3393384	EU AMR monitoring	50	583108	4946800	52.08	260494	148376	6	13
PRJEB33169	ERR3393385	ERR3393385	EU AMR monitoring	100	399813	5159261	50.64	161364	78375	11	23
PRJEB33169	ERR3393386	ERR3393386	EU AMR monitoring	94	436593	4874383	50.53	166626	75145	10	20
PRJEB33169	ERR3393387	ERR3393387	EU AMR monitoring	58	604528	4959843	52.04	240954	146228	6	13
PRJEB33169	ERR3393388	ERR3393388	EU AMR monitoring	50	496005	4925962	52.02	239990	135970	9	15
PRJEB33169	ERR3393389	ERR3393389	EU AMR monitoring	53	488839	4734410	52.28	220165	114470	8	16
PRJEB33169	ERR3393390	ERR3393390	EU AMR monitoring	98	288641	4719767	50.66	112451	57590	14	28
PRJEB33169	ERR3393391	ERR3393391	EU AMR monitoring	139	271921	5157288	50.54	94846	47515	17	34
PRJEB33169	ERR3393392	ERR3393392	EU AMR monitoring	116	376971	5073070	52.07	164043	75286	10	23
PRJEB33169	ERR3393394	ERR3393394	EU AMR monitoring	70	554449	5214554	51.75	260335	133091	6	13
PRJEB33169	ERR3393395	ERR3393395	EU AMR monitoring	96	593276	5039352	50.49	280085	94443	7	13
PRJEB33169	ERR3393396	ERR3393396	EU AMR monitoring	173	358682	5135102	50.58	119248	45612	14	31
PRJEB33169	ERR3393397	ERR3393397	EU AMR monitoring	183	271600	5142379	50.72	107819	50515	14	30
PRJEB33169	ERR3393398	ERR3393398	EU AMR monitoring	122	469621	4869301	50.63	199975	81829	9	19
PRJEB33169	ERR3393399	ERR3393399	EU AMR monitoring	97	415466	5078836	50.46	112446	73051	12	25
PRJEB33169	ERR3393400	ERR3393400	EU AMR monitoring	97	512518	5190863	50.63	205151	105609	8	16
PRJEB33169	ERR3393401	ERR3393401	EU AMR monitoring	418	152223	5289938	50.54	34480	16134	46	102
PRJEB33169	ERR3393402	ERR3393402	EU AMR monitoring	102	268961	5135128	50.65	161604	77983	13	24
PRJEB33169	ERR3393403	ERR3393403	EU AMR monitoring	173	244007	5017200	50.61	88729	49997	19	38
PRJEB33169	ERR3393404	ERR3393404	EU AMR monitoring	93	447195	5125396	50.77	189285	90690	9	18
PRJEB33169	ERR3393405	ERR3393405	EU AMR monitoring	157	292774	5181264	50.37	113556	47249	14	31
PRJEB33169	ERR3393407	ERR3393407	EU AMR monitoring	138	313093	4852728	50.65	99123	45594	17	35
PRJEB33169	ERR3393408	ERR3393408	EU AMR monitoring	82	439584	4975675	50.69	173633	92708	9	19
PRJEB33169	ERR3393409	ERR3393409	EU AMR monitoring	138	357711	4957471	50.57	109784	75682	13	26
PRJEB33169	ERR3393410	ERR3393410	EU AMR monitoring	161	394192	5411829	50.17	106851	48922	15	32
PRJEB33169	ERR3393411	ERR3393411	EU AMR monitoring	256	164387	4768307	50.73	41934	23975	32	69
PRJEB33169	ERR3393412	ERR3393412	EU AMR monitoring	114	428668	4757880	50.76	149718	81145	9	20
PRJEB33169	ERR3393413	ERR3393413	EU AMR monitoring	75	431388	4834865	50.74	171535	92476	11	19
PRJEB33169	ERR3393414	ERR3393414	EU AMR monitoring	100	347968	4691260	50.7	113419	54723	11	26
PRJEB33169	ERR3393415	ERR3393415	EU AMR monitoring	105	318735	4961321	50.72	134569	69462	13	26
PRJEB33169	ERR3393416	ERR3393416	EU AMR monitoring	98	446198	5084511	50.56	186597	97796	9	18
PRJEB33169	ERR3393417	ERR3393417	EU AMR monitoring	74	383096	5022975	50.62	203722	110976	9	18
PRJEB33169	ERR3393418	ERR3393418	EU AMR monitoring	88	224706	4899322	50.71	129892	56000	14	27
PRJEB33169	ERR3393419	ERR3393419	EU AMR monitoring	124	169218	4909946	50.6	86525	47189	21	40
PRJEB33169	ERR3393420	ERR3393420	EU AMR monitoring	101	417784	4888565	50.67	125894	74401	10	23
PRJEB33169	ERR3393421	ERR3393421	EU AMR monitoring	74	402604	4625587	50.83	135433	87092	12	22
PRJEB33169	ERR3393422	ERR3393422	EU AMR monitoring	168	224525	4912657	50.79	74068	41151	21	45
PRJEB33169	ERR3393423	ERR3393423	EU AMR monitoring	85	346868	4968003	50.57	175758	96746	11	21
PRJEB33169	ERR3393424	ERR3393424	EU AMR monitoring	106	519143	4943468	50.63	157563	82042	11	21
PRJEB33169	ERR3393425	ERR3393425	EU AMR monitoring	101	357710	5084299	50.5	158237	86536	11	22
PRJEB33169	ERR3393426	ERR3393426	EU AMR monitoring	65	528942	4838721	50.68	180898	110420	7	16
PRJEB33169	ERR3393427	ERR3393427	EU AMR monitoring	89	518323	5038723	50.52	249378	117923	7	15
PRJEB33169	ERR3393428	ERR3393428	EU AMR monitoring	75	510065	4873739	50.74	186074	84064	8	17
PRJEB33169	ERR3393429	ERR3393429	EU AMR monitoring	72	510024	4861638	50.62	148897	88510	9	19
PRJEB33169	ERR3393430	ERR3393430	EU AMR monitoring	86	357717	4989554	50.52	147746	95008	11	21
PRJEB33169	ERR3393431	ERR3393431	EU AMR monitoring	92	391974	4853647	50.55	146441	79050	11	23
PRJEB33169	ERR3393432	ERR3393432	EU AMR monitoring	32	903620	5116575	50.16	651052	316367	4	6
PRJEB33169	ERR3393433	ERR3393433	EU AMR monitoring	59	697672	5024077	50.57	351532	131367	6	11
PRJEB33169	ERR3393434	ERR3393434	EU AMR monitoring	118	610284	5051315	50.76	157893	69987	8	20
PRJEB33169	ERR3393435	ERR3393435	EU AMR monitoring	88	507484	4777845	50.8	130516	76289	11	23
PRJEB33169	ERR3393436	ERR3393436	EU AMR monitoring	126	400270	5213610	50.5	152101	72423	12	26
PRJEB63535	ERR11640931	Lux_2018_1058_R1_001	Danish surveillance program	89	764439	5055141	50.47	249417	106235	6	14
PRJEB63535	ERR11629147	S283_swine_DK_2018_R1	Danish surveillance program	56		5160094	51.84	282781
PRJEB63535	ERR11628334	S308_swine_DK_2017_R1	Danish surveillance program	67		4983599	52.12	225887
PRJEB63535	ERR11629175	S338_cattle_DK_2019_R1	Danish surveillance program	34		4878998	52.1	494439
PRJEB63535	ERR11629136	S414_swine_DK_2018_R1	Danish surveillance program	61		5316779	51.67	237507
PRJEB63535	ERR11629156	S463_swine_DK_2019_R1	Danish surveillance program	87		5367298	51.7	225817
PRJEB63535	ERR11629153	S477_swine_DK_2018_R1	Danish surveillance program	87		5168101	52.12	236517
PRJEB63535	ERR11628347	S514_swine_DK_2018_R1	Danish surveillance program	48		4833145	52.09	359978
PRJEB63535	ERR11629190	S569_swine_DK_2017_R1	Danish surveillance program	93		4736592	52.16	174406
PRJEB63535	ERR11628316	S630_swine_DK_2017_R1	Danish surveillance program	80		5045514	52.04	224346
PRJEB63535	ERR11628329	S635_swine_DK_2017_R1	Danish surveillance program	52		4925942	52.12	266899
PRJEB63535	ERR11629145	S688_swine_DK_2018_R1	Danish surveillance program	86		5384076	51.76	271408
PRJEB63535	ERR11628352	S721_swine_DK_2018_R1	Danish surveillance program	66		5053136	52.11	272046
PRJEB63535	ERR11629138	S752_swine_DK_2018_R1	Danish surveillance program	57		5195213	51.9	282781
PRJEB63535	ERR11627564	S800_swine_DK_2017_R1	Danish surveillance program	112		4836615	52.22	96984
PRJEB63535	ERR11629148	S808_swine_DK_2018_R1	Danish surveillance program	99		5396586	51.66	231477
PRJEB63535	ERR11629161	S845_swine_DK_2019_R1	Danish surveillance program	69		5199588	51.91	277391

## Sheet: Table S2 EC_1007
Isolate ID	Year	MLST scheme	ST	adk	fum	gyrB	icd	mdh	purA	recA
10_R1_001.fa	2018	ecoli_achtman_4	1011	adk(6)	fumC(4)	gyrB(159)	icd(44)	mdh(112)	purA(1)	recA(17)
11_R1_001.fa	2018	ecoli_achtman_4	1011	adk(6)	fumC(4)	gyrB(159)	icd(44)	mdh(112)	purA(1)	recA(17)
12_R1_001.fa	2018	ecoli_achtman_4	1011	adk(6)	fumC(4)	gyrB(159)	icd(44)	mdh(112)	purA(1)	recA(17)
18011642_R1_001.fa	2018	ecoli_achtman_4	746	adk(10)	fumC(7)	gyrB(4)	icd(8)	mdh(12)	purA(8)	recA(2)
18014399_R1_001.fa	2018	ecoli_achtman_4	361	adk(10)	fumC(99)	gyrB(5)	icd(91)	mdh(8)	purA(7)	recA(2)
18020436EC_R1_001.fa	2018	ecoli_achtman_4	744	adk(10)	fumC(11)	gyrB(135)	icd(8)	mdh(8)	purA(8)	recA(2)
18031863_R1_001.fa	2018	ecoli_achtman_4	1431	adk(6)	fumC(65)	gyrB(3)	icd(1)	mdh(11)	purA(13)	recA(6)
18031992_R1_001.fa	2018	ecoli_achtman_4	602	adk(6)	fumC(19)	gyrB(33)	icd(26)	mdh(11)	purA(8)	recA(6)
18032023_R1_001.fa	2018	ecoli_achtman_4	1011	adk(6)	fumC(4)	gyrB(159)	icd(44)	mdh(112)	purA(1)	recA(17)
18042148_R1_001.fa	2018	ecoli_achtman_4	5051	adk(4)	fumC(26)	gyrB(2)	icd(25)	mdh(5)	purA(26)	recA(19)
18052084_R1_001.fa	2018	ecoli_achtman_4	23	adk(6)	fumC(4)	gyrB(12)	icd(1)	mdh(20)	purA(13)	recA(7)
18057943Ecoli_R1_001.fa	2018	ecoli_achtman_4	88	adk(6)	fumC(4)	gyrB(12)	icd(1)	mdh(20)	purA(12)	recA(7)
18066849_R1_001.fa	2018	ecoli_achtman_4	359	adk(43)	fumC(41)	gyrB(15)	icd(90)	mdh(11)	purA(8)	recA(6)
18072036_R1_001.fa	2018	ecoli_achtman_4	38	adk(4)	fumC(26)	gyrB(2)	icd(25)	mdh(5)	purA(5)	recA(19)
18081776_R1_001.fa	2018	ecoli_achtman_4	57	adk(6)	fumC(31)	gyrB(5)	icd(28)	mdh(1)	purA(1)	recA(2)
18090666_R1_001.fa	2018	ecoli_achtman_4	-	adk(~10)	fumC(11)	gyrB(4)	icd(8)	mdh(8)	purA(8)	recA(2)
18090961_R1_001.fa	2018	ecoli_achtman_4	641	adk(9)	fumC(6)	gyrB(33)	icd(131)	mdh(24)	purA(8)	recA(7)
18092225_R1_001.fa	2018	ecoli_achtman_4	226	adk(10)	fumC(27)	gyrB(5)	icd(8)	mdh(8)	purA(7)	recA(2)
18092737_R1_001.fa	2018	ecoli_achtman_4	226	adk(10)	fumC(27)	gyrB(5)	icd(8)	mdh(8)	purA(7)	recA(2)
18093488_R1_001.fa	2018	ecoli_achtman_4	117	adk(20)	fumC(45)	gyrB(41)	icd(43)	mdh(5)	purA(32)	recA(2)
18094544_R1_001.fa	2018	ecoli_achtman_4	155	adk(6)	fumC(4)	gyrB(14)	icd(16)	mdh(24)	purA(8)	recA(14)
18099479_R1_001.fa	2018	ecoli_achtman_4	4980	adk(410)	fumC(153)	gyrB(188)	icd(83)	mdh(7)	purA(8)	recA(6)
191127_1986_R1_001.fa	2018	ecoli_achtman_4	756	adk(80)	fumC(23)	gyrB(57)	icd(18)	mdh(55)	purA(8)	recA(6)
191203_1989_R1_001.fa	2018	ecoli_achtman_4	-	adk(92)	fumC(231)	gyrB(87)	icd(96)	mdh(~1247)	purA(58)	recA(2)
191203_1990_R1_001.fa	2018	ecoli_achtman_4	1730	adk(6)	fumC(69)	gyrB(158)	icd(18)	mdh(9)	purA(8)	recA(7)
191203_1991_R1_001.fa	2018	ecoli_achtman_4	354	adk(85)	fumC(88)	gyrB(78)	icd(29)	mdh(59)	purA(58)	recA(62)
191203_1992_R1_001.fa	2018	ecoli_achtman_4	88	adk(6)	fumC(4)	gyrB(12)	icd(1)	mdh(20)	purA(12)	recA(7)
191203_1993_R1_001.fa	2018	ecoli_achtman_4	117	adk(20)	fumC(45)	gyrB(41)	icd(43)	mdh(5)	purA(32)	recA(2)
191203_1994_R1_001.fa	2018	ecoli_achtman_4	641	adk(9)	fumC(6)	gyrB(33)	icd(131)	mdh(24)	purA(8)	recA(7)
191203_1995_R1_001.fa	2018	ecoli_achtman_4	4981	adk(10)	fumC(616)	gyrB(4)	icd(8)	mdh(8)	purA(13)	recA(73)
2_R1_001.fa	2018	ecoli_achtman_4	355	adk(36)	fumC(24)	gyrB(10)	icd(13)	mdh(17)	purA(10)	recA(25)
200819_3052_R1_001.fa	2018	ecoli_achtman_4	1011	adk(6)	fumC(4)	gyrB(159)	icd(44)	mdh(112)	purA(1)	recA(17)
200819_3053_R1_001.fa	2018	ecoli_achtman_4	1011	adk(6)	fumC(4)	gyrB(159)	icd(44)	mdh(112)	purA(1)	recA(17)
200819_3054_R1_001.fa	2018	ecoli_achtman_4	101	adk(43)	fumC(41)	gyrB(15)	icd(18)	mdh(11)	purA(7)	recA(6)
200819_3055_R1_001.fa	2018	ecoli_achtman_4	648	adk(92)	fumC(4)	gyrB(87)	icd(96)	mdh(70)	purA(58)	recA(2)
200819_3056_R1_001.fa	2018	ecoli_achtman_4	4383	adk(10)	fumC(189)	gyrB(4)	icd(8)	mdh(8)	purA(13)	recA(2)
200819_3057_R1_001.fa	2018	ecoli_achtman_4	23	adk(6)	fumC(4)	gyrB(12)	icd(1)	mdh(20)	purA(13)	recA(7)
200819_3061_R1_001.fa	2018	ecoli_achtman_4	93	adk(6)	fumC(11)	gyrB(4)	icd(10)	mdh(7)	purA(8)	recA(6)
200819_3062_R1_001.fa	2018	ecoli_achtman_4	354	adk(85)	fumC(88)	gyrB(78)	icd(29)	mdh(59)	purA(58)	recA(62)
200819_3063_R1_001.fa	2018	ecoli_achtman_4	2040	adk(6)	fumC(29)	gyrB(22)	icd(18)	mdh(11)	purA(8)	recA(41)
200819_3064_R1_001.fa	2018	ecoli_achtman_4	4981	adk(10)	fumC(616)	gyrB(4)	icd(8)	mdh(8)	purA(13)	recA(73)
200819_3065_R1_001.fa	2018	ecoli_achtman_4	1800	adk(9)	fumC(19)	gyrB(33)	icd(18)	mdh(9)	purA(122)	recA(6)
200819_3066_R1_001.fa	2018	ecoli_achtman_4	3014	adk(303)	fumC(41)	gyrB(1)	icd(8)	mdh(8)	purA(8)	recA(6)
5_R1_001.fa	2018	ecoli_achtman_4	5687	adk(6)	fumC(11)	gyrB(4)	icd(591)	mdh(7)	purA(8)	recA(6)
6_R1_001.fa	2018	ecoli_achtman_4	1196	adk(6)	fumC(6)	gyrB(33)	icd(26)	mdh(11)	purA(8)	recA(2)
7_R1_001.fa	2018	ecoli_achtman_4	117	adk(20)	fumC(45)	gyrB(41)	icd(43)	mdh(5)	purA(32)	recA(2)
8_R1_001.fa	2018	ecoli_achtman_4	224	adk(6)	fumC(4)	gyrB(33)	icd(16)	mdh(11)	purA(8)	recA(6)
9_R1_001.fa	2018	ecoli_achtman_4	117	adk(20)	fumC(45)	gyrB(41)	icd(43)	mdh(5)	purA(32)	recA(2)
DTU2017-1256-PRJ1121-Escherichia-coli-U1606697-001_R1_001.fa	2016	ecoli_achtman_4	1056	adk(6)	fumC(19)	gyrB(3)	icd(18)	mdh(9)	purA(8)	recA(6)
DTU2017-1258-PRJ1121-Escherichia-coli-BA-5292-16_R1_001.fa	2016	ecoli_achtman_4	453	adk(99)	fumC(6)	gyrB(33)	icd(33)	mdh(24)	purA(8)	recA(7)
DTU2017-1259-PRJ1121-Escherichia-coli-BA-1402-16_R1_001.fa	2016	ecoli_achtman_4	770	adk(52)	fumC(116)	gyrB(55)	icd(101)	mdh(113)	purA(40)	recA(38)
DTU2017-1260-PRJ1121-Escherichia-coli-BA-647-16_R1_001.fa	2016	ecoli_achtman_4	-	adk(1579?)	fumC(29)	gyrB(22)	icd(18)	mdh(11)	purA(8)	recA(41)
DTU2017-1263-PRJ1121-Escherichia-coli-BA-6603-16_R1_001.fa	2016	ecoli_achtman_4	10	adk(10)	fumC(11)	gyrB(4)	icd(8)	mdh(8)	purA(8)	recA(2)
DTU2017-1269-PRJ1121-Escherichia-coli-17F003331_R1_001.fa	2016	ecoli_achtman_4	1140	adk(83)	fumC(23)	gyrB(164)	icd(181)	mdh(80)	purA(1)	recA(42)
DTU2017-1271-PRJ1121-Escherichia-coli-17A000205_R1_001.fa	2016	ecoli_achtman_4	58	adk(6)	fumC(4)	gyrB(4)	icd(16)	mdh(24)	purA(8)	recA(14)
DTU2017-1272-PRJ1121-Escherichia-coli-17A000347_R1_001.fa	2016	ecoli_achtman_4	88	adk(6)	fumC(4)	gyrB(12)	icd(1)	mdh(20)	purA(12)	recA(7)
DTU2018-105-PRJ1121-Escherichia-coli-ESBL-16-0119_R1_001.fa	2016	ecoli_achtman_4	58	adk(6)	fumC(4)	gyrB(4)	icd(16)	mdh(24)	purA(8)	recA(14)
DTU2018-106-PRJ1121-Escherichia-coli-ESBL-16-0165.fa	2016	ecoli_achtman_4	58	adk(6)	fumC(4)	gyrB(4)	icd(16)	mdh(24)	purA(8)	recA(14)
DTU2018-107-PRJ1121-Escherichia-coli-ESBL-16-0275.fa	2016	ecoli_achtman_4	410	adk(6)	fumC(4)	gyrB(12)	icd(1)	mdh(20)	purA(18)	recA(7)
DTU2018-108-PRJ1121-Escherichia-coli-ESBL-16-0324-1.fa	2016	ecoli_achtman_4	350	adk(6)	fumC(31)	gyrB(83)	icd(28)	mdh(1)	purA(1)	recA(2)
DTU2018-109-PRJ1121-Escherichia-coli-ESBL-16-0383-WH_R1_001.fa	2016	ecoli_achtman_4	117	adk(20)	fumC(45)	gyrB(41)	icd(43)	mdh(5)	purA(32)	recA(2)
DTU2018-110-PRJ1121-Escherichia-coli-ESBL-16-0481_R1_001.fa	2016	ecoli_achtman_4	58	adk(6)	fumC(4)	gyrB(4)	icd(16)	mdh(24)	purA(8)	recA(14)
DTU2018-111-PRJ1121-Escherichia-coli-ESBL-16-0625.fa	2016	ecoli_achtman_4	38	adk(4)	fumC(26)	gyrB(2)	icd(25)	mdh(5)	purA(5)	recA(19)
DTU2018-117-PRJ1121-Escherichia-coli-HRECCTX231P-16_R1_001.fa	2016	ecoli_achtman_4	2599	adk(267)	fumC(6)	gyrB(5)	icd(26)	mdh(9)	purA(13)	recA(98)
DTU2018-118-PRJ1121-Escherichia-coli-HRECCTX218P-16_R1_001.fa	2016	ecoli_achtman_4	135	adk(13)	fumC(39)	gyrB(50)	icd(13)	mdh(16)	purA(37)	recA(25)
DTU2018-119-PRJ1121-Escherichia-coli-HRECCTX248P-16_R1_001.fa	2016	ecoli_achtman_4	170	adk(10)	fumC(55)	gyrB(4)	icd(12)	mdh(8)	purA(45)	recA(2)
DTU2018-121-PRJ1121-Escherichia-coli-HRECCTX242P-16_R1_001.fa	2016	ecoli_achtman_4	2485	adk(6)	fumC(4)	gyrB(159)	icd(140)	mdh(112)	purA(1)	recA(17)
DTU2018-122-PRJ1121-Escherichia-coli-HRECCTX234P-16_R1_001.fa	2016	ecoli_achtman_4	162	adk(9)	fumC(65)	gyrB(5)	icd(1)	mdh(9)	purA(13)	recA(6)
DTU2018-123-PRJ1121-Escherichia-coli-HRECCTX213P-16_R1_001.fa	2016	ecoli_achtman_4	135	adk(13)	fumC(39)	gyrB(50)	icd(13)	mdh(16)	purA(37)	recA(25)
DTU2018-128-PRJ1121-Escerichia-coli-649-16_R1_001.fa	2016	ecoli_achtman_4	189	adk(10)	fumC(27)	gyrB(5)	icd(10)	mdh(12)	purA(8)	recA(49)
DTU2018-1324-PRJ1121-Escherichia-coli-58392-16019726.fa	2016	ecoli_achtman_4	10	adk(10)	fumC(11)	gyrB(4)	icd(8)	mdh(8)	purA(8)	recA(2)
DTU2018-1325-PRJ1121-Escherichia-coli-59497-16062144.fa	2016	ecoli_achtman_4	371	adk(6)	fumC(31)	gyrB(83)	icd(28)	mdh(1)	purA(1)	recA(67)
DTU2018-1326-PRJ1121-Escherichia-coli-CE73.fa	2016	ecoli_achtman_4	11970	adk(6)	fumC(1800)	gyrB(4)	icd(18)	mdh(11)	purA(8)	recA(6)
DTU2018-1327-PRJ1121-Escherichia-coli-PYXSCM85.fa	2016	ecoli_achtman_4	410	adk(6)	fumC(4)	gyrB(12)	icd(1)	mdh(20)	purA(18)	recA(7)
DTU2018-1330-PRJ1121-Escherichia-coli-GB16-001023.fa	2016	ecoli_achtman_4	1431	adk(6)	fumC(65)	gyrB(3)	icd(1)	mdh(11)	purA(13)	recA(6)
DTU2018-1333-PRJ1121-Escherichia-coli-16Ec1493.fa	2016	ecoli_achtman_4	117	adk(20)	fumC(45)	gyrB(41)	icd(43)	mdh(5)	purA(32)	recA(2)
DTU2018-1334-PRJ1121-Escherichia-coli-16Ec1692.fa	2016	ecoli_achtman_4	12021	adk(83)	fumC(331)	gyrB(42)	icd(140)	mdh(1)	purA(2)	recA(2)
DTU2018-1337-PRJ1121-Escherichia-coli-PR-IISPV-23690-2.fa	2016	ecoli_achtman_4	10	adk(10)	fumC(11)	gyrB(4)	icd(8)	mdh(8)	purA(8)	recA(2)
DTU2018-134-PRJ1121-Escherichia-coli-10025540-6-E.fa	2016	ecoli_achtman_4	1196	adk(6)	fumC(6)	gyrB(33)	icd(26)	mdh(11)	purA(8)	recA(2)
DTU2018-1340-PRJ1121-Escherichia-coli-CCL-CTX232.fa	2016	ecoli_achtman_4	69	adk(21)	fumC(35)	gyrB(27)	icd(6)	mdh(5)	purA(5)	recA(4)
DTU2018-135-PRJ1121-Escherichia-coli-10040140-E_R1_001.fa	2016	ecoli_achtman_4	38	adk(4)	fumC(26)	gyrB(2)	icd(25)	mdh(5)	purA(5)	recA(19)
DTU2018-136-PRJ1121-Escherichia-coli-10025540-1-E_R1_001.fa	2016	ecoli_achtman_4	3014	adk(303)	fumC(41)	gyrB(1)	icd(8)	mdh(8)	purA(8)	recA(6)
DTU2018-137-PRJ1121-Escherichia-coli-10042816-3-E_R1_001.fa	2016	ecoli_achtman_4	69	adk(21)	fumC(35)	gyrB(27)	icd(6)	mdh(5)	purA(5)	recA(4)
DTU2018-1374-PRJ1121-Escherichia-coli-CE-219_S25_L001.fa	2016	ecoli_achtman_4	2040	adk(6)	fumC(29)	gyrB(22)	icd(18)	mdh(11)	purA(8)	recA(41)
DTU2018-1375-PRJ1121-Escherichia-coli-16Ec1485_S26_L001.fa	2016	ecoli_achtman_4	1518	adk(6)	fumC(7)	gyrB(4)	icd(1)	mdh(8)	purA(18)	recA(2)
DTU2018-1376-PRJ1121-Escherichia-coli-16Ec1337_S27_L001.fa	2016	ecoli_achtman_4	359	adk(43)	fumC(41)	gyrB(15)	icd(90)	mdh(11)	purA(8)	recA(6)
DTU2018-1377-PRJ1121-Escherichia-coli-16Ec1619_S28_L001.fa	2016	ecoli_achtman_4	7013	adk(10)	fumC(27)	gyrB(125)	icd(12)	mdh(12)	purA(18)	recA(2)
DTU2018-1378-PRJ1121-Escherichia-coli-16Ec1408_S29_L001.fa	2016	ecoli_achtman_4	665	adk(122)	fumC(11)	gyrB(125)	icd(12)	mdh(96)	purA(8)	recA(2)
DTU2018-1379-PRJ1121-Escherichia-coli-ESBL-11-57_S30_L001.fa	2016	ecoli_achtman_4	189	adk(10)	fumC(27)	gyrB(5)	icd(10)	mdh(12)	purA(8)	recA(49)
DTU2018-138-PRJ1121-Escherichia-coli-10053018-E.fa	2016	ecoli_achtman_4	38	adk(4)	fumC(26)	gyrB(2)	icd(25)	mdh(5)	purA(5)	recA(19)
DTU2018-1380-PRJ1121-Escherichia-coli-11824-2BR_S31_L001.fa	2016	ecoli_achtman_4	1011	adk(6)	fumC(4)	gyrB(159)	icd(44)	mdh(112)	purA(1)	recA(17)
DTU2018-145-PRJ1121-Escherichia-coli-GB16-000410_R1_001.fa	2016	ecoli_achtman_4	93	adk(6)	fumC(11)	gyrB(4)	icd(10)	mdh(7)	purA(8)	recA(6)
DTU2018-147-PRJ1121-Escherichia-coli-GB16-001050_R1_001.fa	2016	ecoli_achtman_4	373	adk(6)	fumC(11)	gyrB(4)	icd(10)	mdh(7)	purA(8)	recA(2)
DTU2018-148-PRJ1121-Escherichia-coli-GB16-002728_R1_001.fa	2016	ecoli_achtman_4	2040	adk(6)	fumC(29)	gyrB(22)	icd(18)	mdh(11)	purA(8)	recA(41)
DTU2018-149-PRJ1121-Escherichia-coli-GB16-002119_R1_001.fa	2016	ecoli_achtman_4	10	adk(10)	fumC(11)	gyrB(4)	icd(8)	mdh(8)	purA(8)	recA(2)
DTU2018-151-PRJ1121-Escherichia-coli-GB16-000936_R1_001.fa	2016	ecoli_achtman_4	10	adk(10)	fumC(11)	gyrB(4)	icd(8)	mdh(8)	purA(8)	recA(2)
DTU2018-159-PRJ1121-Escherichia-coli-16050802I111X5_R1_001.fa	2016	ecoli_achtman_4	295	adk(6)	fumC(4)	gyrB(12)	icd(1)	mdh(9)	purA(2)	recA(7)
DTU2018-160-PRJ1121-Escherichia-coli-16037780A201X5.fa	2016	ecoli_achtman_4	58	adk(6)	fumC(4)	gyrB(4)	icd(16)	mdh(24)	purA(8)	recA(14)
DTU2018-161-PRJ1121-Escherichia-coli-16044784C321X5_R1_001.fa	2016	ecoli_achtman_4	93	adk(6)	fumC(11)	gyrB(4)	icd(10)	mdh(7)	purA(8)	recA(6)
DTU2018-162-PRJ1121-Escherichia-coli-16056600F120X5_R1_001.fa	2016	ecoli_achtman_4	117	adk(20)	fumC(45)	gyrB(41)	icd(43)	mdh(5)	purA(32)	recA(2)
DTU2018-163-PRJ1121-Escherichia-coli-16060621I112X5.fa	2016	ecoli_achtman_4	93	adk(6)	fumC(11)	gyrB(4)	icd(10)	mdh(7)	purA(8)	recA(6)
DTU2018-164-PRJ1121-Escherichia-coli-16078495C323X5_R1_001.fa	2016	ecoli_achtman_4	117	adk(20)	fumC(45)	gyrB(41)	icd(43)	mdh(5)	purA(32)	recA(2)
DTU2018-171-PRJ1121-Escherichia-coli-18456-2016-EC_R1_001.fa	2016	ecoli_achtman_4	1730	adk(6)	fumC(69)	gyrB(158)	icd(18)	mdh(9)	purA(8)	recA(7)
DTU2018-172-PRJ1121-Escherichia-coli-81761-5-2016-EC_R1_001.fa	2016	ecoli_achtman_4	1730	adk(6)	fumC(69)	gyrB(158)	icd(18)	mdh(9)	purA(8)	recA(7)
DTU2018-173-PRJ1121-Escherichia-coli-81761-1-2016-EC_R1_001.fa	2016	ecoli_achtman_4	1730	adk(6)	fumC(69)	gyrB(158)	icd(18)	mdh(9)	purA(8)	recA(7)
DTU2018-176-PRJ1121-Escherichia-coli-16Ec1335_R1_001.fa	2016	ecoli_achtman_4	3014	adk(303)	fumC(41)	gyrB(1)	icd(8)	mdh(8)	purA(8)	recA(6)
DTU2018-177-PRJ1121-Escherichia-coli-16Ec1693.fa	2016	ecoli_achtman_4	-	adk(6)	fumC(6)	gyrB(5)	icd(10)	mdh(9)	purA(1168?)	recA(6)
DTU2018-179-PRJ1121-Escherichia-coli-16Ec1603_R1_001.fa	2016	ecoli_achtman_4	1421	adk(8)	fumC(7)	gyrB(1)	icd(8)	mdh(8)	purA(8)	recA(2)
DTU2018-184-PRJ1121-Escherichia-coli-16Ec1358.fa	2016	ecoli_achtman_4	-	adk(6)	fumC(31)	gyrB(5)	icd(288?)	mdh(1)	purA(2)	recA(2)
DTU2018-186-PRJ1121-Escherichia-coli-16Ec1359.fa	2016	ecoli_achtman_4	8069	adk(122)	fumC(11)	gyrB(675)	icd(12)	mdh(96)	purA(8)	recA(2)
DTU2018-187-PRJ1121-Escherichia-coli-16Ec1669.fa	2016	ecoli_achtman_4	1800	adk(9)	fumC(19)	gyrB(33)	icd(18)	mdh(9)	purA(122)	recA(6)
DTU2018-188-PRJ1121-Escherichia-coli-17Ec1745.fa	2016	ecoli_achtman_4	5825	adk(512)	fumC(753)	gyrB(136)	icd(322)	mdh(24)	purA(1)	recA(2)
DTU2018-189-PRJ1121-Escherichia-coli-16Ec1333_R1_001.fa	2016	ecoli_achtman_4	12021	adk(83)	fumC(331)	gyrB(42)	icd(140)	mdh(1)	purA(2)	recA(2)
DTU2018-190-PRJ1121-Escherichia-coli-17Ec1752_R1_001.fa	2016	ecoli_achtman_4	641	adk(9)	fumC(6)	gyrB(33)	icd(131)	mdh(24)	purA(8)	recA(7)
DTU2018-191-PRJ1121-Escherichia-coli-16Ec1665.fa	2016	ecoli_achtman_4	752	adk(10)	fumC(11)	gyrB(4)	icd(8)	mdh(8)	purA(8)	recA(49)
DTU2018-194-PRJ1121-Escherichia-coli-2016-01-1863-1-1-2-1.fa	2016	ecoli_achtman_4	5451	adk(35)	fumC(3)	gyrB(234)	icd(342)	mdh(5)	purA(5)	recA(302)
DTU2018-195-PRJ1121-Escherichia-coli-2016-01-39-1-1-1-1_R1_001.fa	2016	ecoli_achtman_4	162	adk(9)	fumC(65)	gyrB(5)	icd(1)	mdh(9)	purA(13)	recA(6)
DTU2018-200-PRJ1121-Escherichia-coli-ESBL16G79_R1_001.fa	2016	ecoli_achtman_4	155	adk(6)	fumC(4)	gyrB(14)	icd(16)	mdh(24)	purA(8)	recA(14)
DTU2018-201-PRJ1121-Salmonella-infantis-ESBL16G62_R1_001.fa	2016	ecoli_achtman_4	155	adk(6)	fumC(4)	gyrB(14)	icd(16)	mdh(24)	purA(8)	recA(14)
DTU2018-202-PRJ1121-Salmonella-infantis-ESBL16C85_R1_001.fa	2016	ecoli_achtman_4	7470	adk(6)	fumC(960)	gyrB(83)	icd(28)	mdh(1)	purA(1)	recA(2)
DTU2018-204-PRJ1121-Escherichia-coli-16-Mbl0113_R1_001.fa	2016	ecoli_achtman_4	117	adk(20)	fumC(45)	gyrB(41)	icd(43)	mdh(5)	purA(32)	recA(2)
DTU2018-205-PRJ1121-Escherichia-coli-16-Mbl0580_R1_001.fa	2016	ecoli_achtman_4	93	adk(6)	fumC(11)	gyrB(4)	icd(10)	mdh(7)	purA(8)	recA(6)
DTU2018-272-PRJ1121-Escherichia-coli-iso-1220-186E_R1_001.fa	2016	ecoli_achtman_4	602	adk(6)	fumC(19)	gyrB(33)	icd(26)	mdh(11)	purA(8)	recA(6)
DTU2018-274-PRJ1121-Escherichia-coli-iso-857-108E_R1_001.fa	2016	ecoli_achtman_4	295	adk(6)	fumC(4)	gyrB(12)	icd(1)	mdh(9)	purA(2)	recA(7)
DTU2018-275-PRJ1121-Escherichia-coli-iso-1216E_R1_001.fa	2016	ecoli_achtman_4	1011	adk(6)	fumC(4)	gyrB(159)	icd(44)	mdh(112)	purA(1)	recA(17)
DTU2018-276-PRJ1121-Escherichia-coli-iso-1220-184E_R1_001.fa	2016	ecoli_achtman_4	1431	adk(6)	fumC(65)	gyrB(3)	icd(1)	mdh(11)	purA(13)	recA(6)
DTU2018-278-PRJ1121-Escherichia-coli-ESBL-13-46_R1_001.fa	2016	ecoli_achtman_4	12022	adk(85)	fumC(88)	gyrB(78)	icd(29)	mdh(59)	purA(58)	recA(933)
DTU2018-284-PRJ1121-Escherichia-coli-13055-2IDSA_R1_001.fa	2016	ecoli_achtman_4	997	adk(83)	fumC(23)	gyrB(155)	icd(170)	mdh(133)	purA(1)	recA(2)
DTU2018-285-PRJ1121-Escherichia-coli-11940-2MS_R1_001.fa	2016	ecoli_achtman_4	90	adk(6)	fumC(4)	gyrB(12)	icd(1)	mdh(20)	purA(8)	recA(7)
DTU2018-286-PRJ1121-Escherichia-coli-11555-2AB_R1_001.fa	2016	ecoli_achtman_4	359	adk(43)	fumC(41)	gyrB(15)	icd(90)	mdh(11)	purA(8)	recA(6)
DTU2018-287-PRJ1121-Escherichia-coli-116762-AB_R1_001.fa	2016	ecoli_achtman_4	295	adk(6)	fumC(4)	gyrB(12)	icd(1)	mdh(9)	purA(2)	recA(7)
DTU2018-288-PRJ1121-Escherichia-coli-PR-11SPV-27770_R1_001.fa	2016	ecoli_achtman_4	354	adk(85)	fumC(88)	gyrB(78)	icd(29)	mdh(59)	purA(58)	recA(62)
DTU2018-289-PRJ1121-Escherichia-coli-12938-4PH_R1_001.fa	2016	ecoli_achtman_4	155	adk(6)	fumC(4)	gyrB(14)	icd(16)	mdh(24)	purA(8)	recA(14)
DTU2018-290-PRJ1121-Escherichia-coli-11524-4PH_R1_001.fa	2016	ecoli_achtman_4	4980	adk(410)	fumC(153)	gyrB(188)	icd(83)	mdh(7)	purA(8)	recA(6)
DTU2018-292-PRJ1121-Escherichia-coli-12105-2IDSA_R1_001.fa	2016	ecoli_achtman_4	57	adk(6)	fumC(31)	gyrB(5)	icd(28)	mdh(1)	purA(1)	recA(2)
DTU2018-293-PRJ1121-Escherichia-coli-12761-1IDSA_R1_001.fa	2016	ecoli_achtman_4	359	adk(43)	fumC(41)	gyrB(15)	icd(90)	mdh(11)	purA(8)	recA(6)
DTU2018-300-PRJ1121-Escherichia-coli-23690-2.fa	2016	ecoli_achtman_4	10	adk(10)	fumC(11)	gyrB(4)	icd(8)	mdh(8)	purA(8)	recA(2)
DTU2018-301-PRJ1121-Escherichia-coli-PR-IISPV-25979.fa	2016	ecoli_achtman_4	295	adk(6)	fumC(4)	gyrB(12)	icd(1)	mdh(9)	purA(2)	recA(7)
DTU2018-303-PRJ1121-Salmonella-infantis-ESBL16G12.fa	2016	ecoli_achtman_4	57	adk(6)	fumC(31)	gyrB(5)	icd(28)	mdh(1)	purA(1)	recA(2)
DTU2018-306-PRJ1121-Escherichia-coli-AmpC6501TS16.fa	2016	ecoli_achtman_4	93	adk(6)	fumC(11)	gyrB(4)	icd(10)	mdh(7)	purA(8)	recA(6)
DTU2018-308-PRJ1121-Escherichia-coli-162030.fa	2016	ecoli_achtman_4	429	adk(97)	fumC(40)	gyrB(93)	icd(13)	mdh(23)	purA(28)	recA(66)
DTU2018-309-PRJ1121-Escherichia-coli-ZTA16-00792EB.fa	2016	ecoli_achtman_4	515	adk(57)	fumC(11)	gyrB(1)	icd(109)	mdh(7)	purA(8)	recA(2)
DTU2018-310-PRJ1121-Escherichia-coli-162275.fa	2016	ecoli_achtman_4	648	adk(92)	fumC(4)	gyrB(87)	icd(96)	mdh(70)	purA(58)	recA(2)
DTU2018-311-PRJ1121-Escherichia-coli-ZTA16-01327EB.fa	2016	ecoli_achtman_4	752	adk(10)	fumC(11)	gyrB(4)	icd(8)	mdh(8)	purA(8)	recA(49)
DTU2018-312-PRJ1121-Escherichia-coli-160698.fa	2016	ecoli_achtman_4	4512	adk(6)	fumC(282)	gyrB(230)	icd(1)	mdh(8)	purA(8)	recA(311)
DTU2018-313-PRJ1121-Escherichia-coli-ZTA16-02300EB.fa	2016	ecoli_achtman_4	162	adk(9)	fumC(65)	gyrB(5)	icd(1)	mdh(9)	purA(13)	recA(6)
DTU2018-317-PRJ1121-Escherichia-coli-iso-1030-160E.fa	2016	ecoli_achtman_4	1011	adk(6)	fumC(4)	gyrB(159)	icd(44)	mdh(112)	purA(1)	recA(17)
DTU2018-318-PRJ1121-Escherichia-coli-iso-782-2E.fa	2016	ecoli_achtman_4	43	adk(24)	fumC(11)	gyrB(4)	icd(8)	mdh(8)	purA(8)	recA(2)
DTU2018-319-PRJ1121-Escherichia-coli-iso-538E.fa	2016	ecoli_achtman_4	131	adk(53)	fumC(40)	gyrB(47)	icd(13)	mdh(36)	purA(28)	recA(29)
DTU2018-320-PRJ1121-Escherichia-coli-iso-1139-168E.fa	2016	ecoli_achtman_4	744	adk(10)	fumC(11)	gyrB(135)	icd(8)	mdh(8)	purA(8)	recA(2)
DTU2018-321-PRJ1121-Escherichia-coli-iso-820E.fa	2016	ecoli_achtman_4	1011	adk(6)	fumC(4)	gyrB(159)	icd(44)	mdh(112)	purA(1)	recA(17)
DTU2018-324-PRJ1121-Escherichia-coli-185-EST2016.fa	2016	ecoli_achtman_4	359	adk(43)	fumC(41)	gyrB(15)	icd(90)	mdh(11)	purA(8)	recA(6)
DTU2018-326-PRJ1121-Escherichia-coli-16-AB03421-0.fa	2016	ecoli_achtman_4	34	adk(10)	fumC(11)	gyrB(4)	icd(1)	mdh(8)	purA(8)	recA(2)
DTU2018-327-PRJ1121-Escherichia-coli-16-AB01863-0.fa	2016	ecoli_achtman_4	410	adk(6)	fumC(4)	gyrB(12)	icd(1)	mdh(20)	purA(18)	recA(7)
DTU2018-329-PRJ1121-Escherichia-coli-16-AB01217-0.fa	2016	ecoli_achtman_4	57	adk(6)	fumC(31)	gyrB(5)	icd(28)	mdh(1)	purA(1)	recA(2)
DTU2018-330-PRJ1121-Escherichia-coli-16-AB01698-0.fa	2016	ecoli_achtman_4	3580	adk(6)	fumC(65)	gyrB(344)	icd(1)	mdh(11)	purA(13)	recA(6)
DTU2018-331-PRJ1121-Escherichia-coli-16-AB01022-0.fa	2016	ecoli_achtman_4	34	adk(10)	fumC(11)	gyrB(4)	icd(1)	mdh(8)	purA(8)	recA(2)
DTU2018-338-PRJ1121-Escherichia-coli-ESBL3340.fa	2016	ecoli_achtman_4	429	adk(97)	fumC(40)	gyrB(93)	icd(13)	mdh(23)	purA(28)	recA(66)
DTU2018-339-PRJ1121-Escherichia-coli-ESBL3350.fa	2016	ecoli_achtman_4	12023	adk(10)	fumC(11)	gyrB(1153)	icd(8)	mdh(8)	purA(8)	recA(2)
DTU2018-340-PRJ1121-Escherichia-coli-ESBL3358.fa	2016	ecoli_achtman_4	117	adk(20)	fumC(45)	gyrB(41)	icd(43)	mdh(5)	purA(32)	recA(2)
DTU2018-341-PRJ1121-Escherichia-coli-E3669.fa	2016	ecoli_achtman_4	410	adk(6)	fumC(4)	gyrB(12)	icd(1)	mdh(20)	purA(18)	recA(7)
DTU2018-342-PRJ1121-Escherichia-coli-E3829.fa	2016	ecoli_achtman_4	744	adk(10)	fumC(11)	gyrB(135)	icd(8)	mdh(8)	purA(8)	recA(2)
DTU2018-344-PRJ1121-Escherichia-coli-ESBL-12-73.fa	2016	ecoli_achtman_4	189	adk(10)	fumC(27)	gyrB(5)	icd(10)	mdh(12)	purA(8)	recA(49)
DTU2018-345-PRJ1121-Escherichia-coli-ESBL-12-53.fa	2016	ecoli_achtman_4	410	adk(6)	fumC(4)	gyrB(12)	icd(1)	mdh(20)	purA(18)	recA(7)
DTU2018-346-PRJ1121-Escherichia-coli-ESBL-16-43.fa	2016	ecoli_achtman_4	1072	adk(64)	fumC(4)	gyrB(5)	icd(83)	mdh(8)	purA(8)	recA(6)
DTU2018-348-PRJ1121-Escherichia-coli-16148529.fa	2016	ecoli_achtman_4	2040	adk(6)	fumC(29)	gyrB(22)	icd(18)	mdh(11)	purA(8)	recA(41)
DTU2018-350-PRJ1121-Escherichia-coli-2015-01-2096-1-1-2-1.fa	2016	ecoli_achtman_4	1722	adk(101)	fumC(4)	gyrB(97)	icd(29)	mdh(70)	purA(158)	recA(2)
DTU2018-351-PRJ1121-Escherichia-coli-PT2016-INIAV-29537-ECX.fa	2016	ecoli_achtman_4	2040	adk(6)	fumC(29)	gyrB(22)	icd(18)	mdh(11)	purA(8)	recA(41)
DTU2018-352-PRJ1121-Escherichia-coli-PT2016-INIAV-27508-ECX.fa	2016	ecoli_achtman_4	10	adk(10)	fumC(11)	gyrB(4)	icd(8)	mdh(8)	purA(8)	recA(2)
DTU2018-354-PRJ1121-Escherichia-coli-BA-572-16.fa	2016	ecoli_achtman_4	12024	adk(6)	fumC(4)	gyrB(33)	icd(602)	mdh(11)	purA(8)	recA(6)
DTU2018-355-PRJ1121-Escerichia-coli-XSCM45.fa	2016	ecoli_achtman_4	1049	adk(6)	fumC(4)	gyrB(14)	icd(16)	mdh(24)	purA(5)	recA(14)
DTU2018-483-PRJ1121-Escherichia-coli-ESBL3354.fa	2016	ecoli_achtman_4	10	adk(10)	fumC(11)	gyrB(4)	icd(8)	mdh(8)	purA(8)	recA(2)
DTU2018-485-PRJ1121-Escherichia-coli-U16-0812X.fa	2016	ecoli_achtman_4	354	adk(85)	fumC(88)	gyrB(78)	icd(29)	mdh(59)	purA(58)	recA(62)
DTU2018-486-PRJ1121-Escherichia-coli-ZHZ-1556.fa	2016	ecoli_achtman_4	7973	adk(6)	fumC(7)	gyrB(33)	icd(16)	mdh(11)	purA(8)	recA(6)
DTU2018-487-PRJ1121-Escherichia-coli-U16-0229X.fa	2016	ecoli_achtman_4	410	adk(6)	fumC(4)	gyrB(12)	icd(1)	mdh(20)	purA(18)	recA(7)
DTU2018-488-PRJ1121-Escherichia-coli-U16-0145X.fa	2016	ecoli_achtman_4	410	adk(6)	fumC(4)	gyrB(12)	icd(1)	mdh(20)	purA(18)	recA(7)
DTU2018-489-PRJ1121-Escherichia-coli-U160005X.fa	2016	ecoli_achtman_4	410	adk(6)	fumC(4)	gyrB(12)	icd(1)	mdh(20)	purA(18)	recA(7)
DTU2018-490-PRJ1121-Escherichia-coli-U16-0213X.fa	2016	ecoli_achtman_4	1011	adk(6)	fumC(4)	gyrB(159)	icd(44)	mdh(112)	purA(1)	recA(17)
DTU2018-491-PRJ1121-Escherichia-coli-U16-0318X.fa	2016	ecoli_achtman_4	410	adk(6)	fumC(4)	gyrB(12)	icd(1)	mdh(20)	purA(18)	recA(7)
DTU2018-492-PRJ1121-Escherichia-coli-U16-0303X.fa	2016	ecoli_achtman_4	1800	adk(9)	fumC(19)	gyrB(33)	icd(18)	mdh(9)	purA(122)	recA(6)
DTU2018-495-PRJ1121-Escherichia-coli-U16-0269.fa	2016	ecoli_achtman_4	7973	adk(6)	fumC(7)	gyrB(33)	icd(16)	mdh(11)	purA(8)	recA(6)
DTU2018-496-PRJ1121-Escherichia-coli-ZHZ-1283.fa	2016	ecoli_achtman_4	117	adk(20)	fumC(45)	gyrB(41)	icd(43)	mdh(5)	purA(32)	recA(2)
DTU2018-497-PRJ1121-Escherichia-coli-ZHZ-1931.fa	2016	ecoli_achtman_4	1158	adk(18)	fumC(3)	gyrB(17)	icd(6)	mdh(5)	purA(5)	recA(4)
DTU2018-498-PRJ1121-Escherichia-coli-ZHZ-1932.fa	2016	ecoli_achtman_4	429	adk(97)	fumC(40)	gyrB(93)	icd(13)	mdh(23)	purA(28)	recA(66)
DTU2018-500-PRJ1121-Escherichia-coli-ZTA16-01079.fa	2016	ecoli_achtman_4	10	adk(10)	fumC(11)	gyrB(4)	icd(8)	mdh(8)	purA(8)	recA(2)
DTU2018-501-PRJ1121-Escherichia-coli-ZTA16-02175.fa	2016	ecoli_achtman_4	7518	adk(6)	fumC(6)	gyrB(644)	icd(26)	mdh(11)	purA(8)	recA(2)
DTU2018-502-PRJ1121-Escherichia-coli-ZTA16-03254EB.fa	2016	ecoli_achtman_4	533	adk(6)	fumC(4)	gyrB(5)	icd(18)	mdh(11)	purA(8)	recA(14)
DTU2018-503-PRJ1121-Escherichia-coli-162221.fa	2016	ecoli_achtman_4	359	adk(43)	fumC(41)	gyrB(15)	icd(90)	mdh(11)	purA(8)	recA(6)
DTU2018-505-PRJ1121-Escherichia-coli-160796.fa	2016	ecoli_achtman_4	429	adk(97)	fumC(40)	gyrB(93)	icd(13)	mdh(23)	purA(28)	recA(66)
DTU2018-507-PRJ1121-Escherichia-coli-CCL-CTX268-CKL268_CTX.fa	2016	ecoli_achtman_4	1594	adk(6)	fumC(11)	gyrB(4)	icd(234)	mdh(7)	purA(8)	recA(6)
DTU2018-508-PRJ1121-Escherichia-coli-ECC-CTX276-CK276-CTX.fa	2016	ecoli_achtman_4	297	adk(6)	fumC(65)	gyrB(32)	icd(26)	mdh(9)	purA(8)	recA(2)
DTU2018-509-PRJ1121-Escherichia-coli-16BEC2019-CTX.fa	2016	ecoli_achtman_4	4994	adk(52)	fumC(116)	gyrB(55)	icd(101)	mdh(113)	purA(31)	recA(38)
DTU2018-510-PRJ1121-Escherichia-coli-16BREC1364310.fa	2016	ecoli_achtman_4	38	adk(4)	fumC(26)	gyrB(2)	icd(25)	mdh(5)	purA(5)	recA(19)
DTU2018-511-PRJ1121-Escherichia-coli-16BREC1364308.fa	2016	ecoli_achtman_4	117	adk(20)	fumC(45)	gyrB(41)	icd(43)	mdh(5)	purA(32)	recA(2)
DTU2018-521-PRJ1121-Escherichia-coli-U1601670-001.fa	2016	ecoli_achtman_4	189	adk(10)	fumC(27)	gyrB(5)	icd(10)	mdh(12)	purA(8)	recA(49)
DTU2018-522-PRJ1121-Escherichia-coli-BA-5937-16.fa	2016	ecoli_achtman_4	4421	adk(6)	fumC(41)	gyrB(3)	icd(18)	mdh(11)	purA(7)	recA(14)
DTU2018-523-PRJ1121-Escherichia-coli-BA-4534-16.fa	2016	ecoli_achtman_4	770	adk(52)	fumC(116)	gyrB(55)	icd(101)	mdh(113)	purA(40)	recA(38)
DTU2018-524-PRJ1121-Escherichia-coli-17F003271.fa	2016	ecoli_achtman_4	88	adk(6)	fumC(4)	gyrB(12)	icd(1)	mdh(20)	purA(12)	recA(7)
DTU2018-527-PRJ1121-Escherichia-coli-68546-75676-211125.fa	2016	ecoli_achtman_4	2309	adk(271)	fumC(26)	gyrB(39)	icd(25)	mdh(5)	purA(31)	recA(19)
DTU2018-528-PRJ1121-Escherichia-coli-HRECCTX198P-16.fa	2016	ecoli_achtman_4	38	adk(4)	fumC(26)	gyrB(2)	icd(25)	mdh(5)	purA(5)	recA(19)
DTU2018-537-PRJ1121-Escherichia-coli-16043801I109X5_R1_001.fa	2016	ecoli_achtman_4	1818	adk(6)	fumC(282)	gyrB(230)	icd(1)	mdh(8)	purA(8)	recA(173)
DTU2018-538-PRJ1121-Escherichia-coli-16019648C326X5_R1_001.fa	2016	ecoli_achtman_4	1431	adk(6)	fumC(65)	gyrB(3)	icd(1)	mdh(11)	purA(13)	recA(6)
DTU2018-541-PRJ1121-Escherichia-coli-16031023F106X5_R1_001.fa	2016	ecoli_achtman_4	349	adk(34)	fumC(36)	gyrB(39)	icd(87)	mdh(67)	purA(16)	recA(4)
DTU2018-542-PRJ1121-Escherichia-coli-16Ec1563_R1_001.fa	2016	ecoli_achtman_4	120	adk(49)	fumC(4)	gyrB(44)	icd(9)	mdh(11)	purA(35)	recA(7)
DTU2018-545-PRJ1121-Escherichia-coli-16Ec1490_R1_001.fa	2016	ecoli_achtman_4	12021	adk(83)	fumC(331)	gyrB(42)	icd(140)	mdh(1)	purA(2)	recA(2)
DTU2018-553-PRJ1121-Escerichia-coli-PYXSCM55.fa	2016	ecoli_achtman_4	1011	adk(6)	fumC(4)	gyrB(159)	icd(44)	mdh(112)	purA(1)	recA(17)
DTU2018-554-PRJ1121-Escherichia-coli-iso-1234E.fa	2016	ecoli_achtman_4	1011	adk(6)	fumC(4)	gyrB(159)	icd(44)	mdh(112)	purA(1)	recA(17)
DTU2018-732-PRJ1121-Escerichia-coli-CE80.fa	2016	ecoli_achtman_4	11970	adk(6)	fumC(1800)	gyrB(4)	icd(18)	mdh(11)	purA(8)	recA(6)
DTU2018-734-PRJ1121-Escherichia-coli-GB16-003145.fa	2016	ecoli_achtman_4	1551	adk(6)	fumC(250)	gyrB(83)	icd(28)	mdh(1)	purA(1)	recA(2)
DTU2018-739-PRJ1121-Escerichia-coli-CE-303.fa	2016	ecoli_achtman_4	69	adk(21)	fumC(35)	gyrB(27)	icd(6)	mdh(5)	purA(5)	recA(4)
DTU2019-2403-PRJproj1199-Escherichia-coli-ESBL-180203.fa	2018	ecoli_achtman_4	410	adk(6)	fumC(4)	gyrB(12)	icd(1)	mdh(20)	purA(18)	recA(7)
DTU2019-2404-PRJproj1199-Escherichia-coli-ESBL-180376.fa	2018	ecoli_achtman_4	410	adk(6)	fumC(4)	gyrB(12)	icd(1)	mdh(20)	purA(18)	recA(7)
DTU2019-2405-PRJproj1199-Escherichia-coli-ESBL-180512.fa	2018	ecoli_achtman_4	7085	adk(10)	fumC(11)	gyrB(605)	icd(8)	mdh(8)	purA(8)	recA(2)
DTU2019-2406-PRJproj1199-Escherichia-coli-ESBL-180598.fa	2018	ecoli_achtman_4	1011	adk(6)	fumC(4)	gyrB(159)	icd(44)	mdh(112)	purA(1)	recA(17)
DTU2019-2407-PRJproj1199-Escherichia-coli-ESBL-180756.fa	2018	ecoli_achtman_4	410	adk(6)	fumC(4)	gyrB(12)	icd(1)	mdh(20)	purA(18)	recA(7)
DTU2019-2408-PRJproj1199-Escherichia-coli-ESBL-180367.fa	2018	ecoli_achtman_4	117	adk(20)	fumC(45)	gyrB(41)	icd(43)	mdh(5)	purA(32)	recA(2)
DTU2019-2409-PRJproj1199-Escherichia-coli-ESBL-180668.fa	2018	ecoli_achtman_4	10	adk(10)	fumC(11)	gyrB(4)	icd(8)	mdh(8)	purA(8)	recA(2)
DTU2019-2414-PRJproj1199-Escherichia-coli-S18FP00987.fa	2018	ecoli_achtman_4	117	adk(20)	fumC(45)	gyrB(41)	icd(43)	mdh(5)	purA(32)	recA(2)
DTU2019-2415-PRJproj1199-Escherichia-coli-S18FP01415.fa	2018	ecoli_achtman_4	665	adk(122)	fumC(11)	gyrB(125)	icd(12)	mdh(96)	purA(8)	recA(2)
DTU2019-2416-PRJproj1199-Escherichia-coli-S18FP02982.fa	2018	ecoli_achtman_4	8069	adk(122)	fumC(11)	gyrB(675)	icd(12)	mdh(96)	purA(8)	recA(2)
DTU2019-2417-PRJproj1199-Escherichia-coli-S18FP06600.fa	2018	ecoli_achtman_4	752	adk(10)	fumC(11)	gyrB(4)	icd(8)	mdh(8)	purA(8)	recA(49)
DTU2019-2418-PRJproj1199-Escherichia-coli-S18FP04299.fa	2018	ecoli_achtman_4	93	adk(6)	fumC(11)	gyrB(4)	icd(10)	mdh(7)	purA(8)	recA(6)
DTU2019-2419-PRJproj1199-Escherichia-coli-S18FP05021B.fa	2018	ecoli_achtman_4	1564	adk(10)	fumC(252)	gyrB(5)	icd(8)	mdh(7)	purA(8)	recA(2)
DTU2019-2420-PRJproj1199-Escherichia-coli-S18FP05797.fa	2018	ecoli_achtman_4	117	adk(20)	fumC(45)	gyrB(41)	icd(43)	mdh(5)	purA(32)	recA(2)
DTU2019-2421-PRJproj1199-Escherichia-coli-S18FP06737.fa	2018	ecoli_achtman_4	3776	adk(6)	fumC(4)	gyrB(54)	icd(44)	mdh(112)	purA(1)	recA(17)
DTU2019-2423-PRJproj1199-Escherichia-coli-S18FP03343.fa	2018	ecoli_achtman_4	43	adk(24)	fumC(11)	gyrB(4)	icd(8)	mdh(8)	purA(8)	recA(2)
DTU2019-2424-PRJproj1199-Escherichia-coli-S18FP10751.fa	2018	ecoli_achtman_4	-	adk(9)	fumC(~494)	gyrB(5)	icd(1)	mdh(9)	purA(13)	recA(6)
DTU2019-2425-PRJproj1199-Escherichia-coli-S18FP03557.fa	2018	ecoli_achtman_4	-	adk(~23)	fumC(218)	gyrB(271)	icd(27)	mdh(37)	purA(16)	recA(19)
DTU2019-2426-PRJproj1199-Escherichia-coli-S18FP04289.fa	2018	ecoli_achtman_4	5420	adk(6)	fumC(152)	gyrB(4)	icd(10)	mdh(7)	purA(8)	recA(6)
DTU2019-2427-PRJproj1199-Escherichia-coli-S18FP04290.fa	2018	ecoli_achtman_4	-	adk(6)	fumC(4)	gyrB(159)	icd(~44)	mdh(112)	purA(1)	recA(17)
DTU2019-2428-PRJproj1199-Escherichia-coli-S18FP04291.fa	2018	ecoli_achtman_4	155	adk(6)	fumC(4)	gyrB(14)	icd(16)	mdh(24)	purA(8)	recA(14)
DTU2019-2429-PRJproj1199-Escherichia-coli-S18FP04686B.fa	2018	ecoli_achtman_4	1818	adk(6)	fumC(282)	gyrB(230)	icd(1)	mdh(8)	purA(8)	recA(173)
DTU2019-2430-PRJproj1199-Escherichia-coli-S18FP05517.fa	2018	ecoli_achtman_4	34	adk(10)	fumC(11)	gyrB(4)	icd(1)	mdh(8)	purA(8)	recA(2)
DTU2019-2444-PRJproj1199-Escherichia-coli-1289-2C.fa	2018	ecoli_achtman_4	1196	adk(6)	fumC(6)	gyrB(33)	icd(26)	mdh(11)	purA(8)	recA(2)
DTU2019-2445-PRJproj1199-Escherichia-coli-178C.fa	2018	ecoli_achtman_4	359	adk(43)	fumC(41)	gyrB(15)	icd(90)	mdh(11)	purA(8)	recA(6)
DTU2019-2446-PRJproj1199-Escherichia-coli-26-1FE.fa	2018	ecoli_achtman_4	219	adk(58)	fumC(53)	gyrB(53)	icd(58)	mdh(24)	purA(1)	recA(42)
DTU2019-2447-PRJproj1199-Escherichia-coli-1090M.fa	2018	ecoli_achtman_4	1011	adk(6)	fumC(4)	gyrB(159)	icd(44)	mdh(112)	purA(1)	recA(17)
DTU2019-2448-PRJproj1199-Escherichia-coli-130M.fa	2018	ecoli_achtman_4	162	adk(9)	fumC(65)	gyrB(5)	icd(1)	mdh(9)	purA(13)	recA(6)
DTU2019-2449-PRJproj1199-Escherichia-coli-92M.fa	2018	ecoli_achtman_4	752	adk(10)	fumC(11)	gyrB(4)	icd(8)	mdh(8)	purA(8)	recA(49)
DTU2019-2450-PRJproj1199-Escherichia-coli-180-3FE.fa	2018	ecoli_achtman_4	1011	adk(6)	fumC(4)	gyrB(159)	icd(44)	mdh(112)	purA(1)	recA(17)
DTU2019-2451-PRJproj1199-Escherichia-coli-1383-1FE-11.fa	2018	ecoli_achtman_4	7080	adk(10)	fumC(632)	gyrB(5)	icd(10)	mdh(12)	purA(8)	recA(49)
DTU2019-2452-PRJproj1199-Escherichia-coli-891M.fa	2018	ecoli_achtman_4	1011	adk(6)	fumC(4)	gyrB(159)	icd(44)	mdh(112)	purA(1)	recA(17)
DTU2019-2477-PRJproj1199-Escherichia-coli-128476-22.fa	2018	ecoli_achtman_4	57	adk(6)	fumC(31)	gyrB(5)	icd(28)	mdh(1)	purA(1)	recA(2)
DTU2019-2478-PRJproj1199-Escherichia-coli-56923-22.fa	2018	ecoli_achtman_4	1266	adk(168)	fumC(184)	gyrB(53)	icd(140)	mdh(24)	purA(85)	recA(42)
DTU2019-2479-PRJproj1199-Escherichia-coli-70499-22.fa	2018	ecoli_achtman_4	93	adk(6)	fumC(11)	gyrB(4)	icd(10)	mdh(7)	purA(8)	recA(6)
DTU2019-2480-PRJproj1199-Escherichia-coli-78662-22.fa	2018	ecoli_achtman_4	1485	adk(92)	fumC(231)	gyrB(87)	icd(96)	mdh(70)	purA(58)	recA(2)
DTU2019-2481-PRJproj1199-Escherichia-coli-85684-22.fa	2018	ecoli_achtman_4	23	adk(6)	fumC(4)	gyrB(12)	icd(1)	mdh(20)	purA(13)	recA(7)
DTU2019-2482-PRJproj1199-Escherichia-coli-43554-22.fa	2018	ecoli_achtman_4	10	adk(10)	fumC(11)	gyrB(4)	icd(8)	mdh(8)	purA(8)	recA(2)
DTU2019-2483-PRJproj1199-Escherichia-coli-EST2018-ESBLtapa-132.fa	2018	ecoli_achtman_4	57	adk(6)	fumC(31)	gyrB(5)	icd(28)	mdh(1)	purA(1)	recA(2)
DTU2019-2484-PRJproj1199-Escherichia-coli-EST2018-ESBLtapa-232.fa	2018	ecoli_achtman_4	746	adk(10)	fumC(7)	gyrB(4)	icd(8)	mdh(12)	purA(8)	recA(2)
DTU2019-2486-PRJproj1199-Escherichia-coli-EST2018-ESBLjae-1.fa	2018	ecoli_achtman_4	359	adk(43)	fumC(41)	gyrB(15)	icd(90)	mdh(11)	purA(8)	recA(6)
DTU2019-2487-PRJproj1199-Escherichia-coli-FIAR-230.fa	2018	ecoli_achtman_4	-	adk(1563?)	fumC(31)	gyrB(5)	icd(28)	mdh(1)	purA(1)	recA(2)
DTU2019-2490-PRJproj1199-Escherichia-coli-18F001625.fa	2018	ecoli_achtman_4	115	adk(4)	fumC(26)	gyrB(39)	icd(25)	mdh(5)	purA(31)	recA(19)
DTU2019-2491-PRJproj1199-Escherichia-coli-18F000766.fa	2018	ecoli_achtman_4	1011	adk(6)	fumC(4)	gyrB(159)	icd(44)	mdh(112)	purA(1)	recA(17)
DTU2019-2493-PRJproj1199-Escherichia-coli-18F001091.fa	2018	ecoli_achtman_4	1011	adk(6)	fumC(4)	gyrB(159)	icd(44)	mdh(112)	purA(1)	recA(17)
DTU2019-2494-PRJproj1199-Escherichia-coli-18F001251.fa	2018	ecoli_achtman_4	1564	adk(10)	fumC(252)	gyrB(5)	icd(8)	mdh(7)	purA(8)	recA(2)
DTU2019-2703-PRJproj1199-Escherichia-coli-Nr-53-mcr-1.fa	2018	ecoli_achtman_4	354	adk(85)	fumC(88)	gyrB(78)	icd(29)	mdh(59)	purA(58)	recA(62)
DTU2019-2704-PRJproj1199-Escherichia-coli-Nr-67-mcr-1.fa	2018	ecoli_achtman_4	-	adk(~10)	fumC(11)	gyrB(4)	icd(8)	mdh(8)	purA(8)	recA(2)
DTU2019-2705-PRJproj1199-Escherichia-coli-18F000369.fa	2018	ecoli_achtman_4	131	adk(53)	fumC(40)	gyrB(47)	icd(13)	mdh(36)	purA(28)	recA(29)
DTU2019-2706-PRJproj1199-Escherichia-coli-18F001005.fa	2018	ecoli_achtman_4	3018	adk(12)	fumC(58)	gyrB(54)	icd(344)	mdh(1)	purA(2)	recA(47)
DTU2019-2707-PRJproj1199-Escherichia-coli-18F000257.fa	2018	ecoli_achtman_4	744	adk(10)	fumC(11)	gyrB(135)	icd(8)	mdh(8)	purA(8)	recA(2)
DTU2019-2708-PRJproj1199-Escherichia-coli-18F001648.fa	2018	ecoli_achtman_4	1594	adk(6)	fumC(11)	gyrB(4)	icd(234)	mdh(7)	purA(8)	recA(6)
DTU2019-2709-PRJproj1199-Escherichia-coli-18F001608.fa	2018	ecoli_achtman_4	215	adk(10)	fumC(11)	gyrB(4)	icd(8)	mdh(8)	purA(18)	recA(2)
DTU2019-2710-PRJproj1199-Escherichia-coli-18F000806.fa	2018	ecoli_achtman_4	10	adk(10)	fumC(11)	gyrB(4)	icd(8)	mdh(8)	purA(8)	recA(2)
DTU2019-2711-PRJproj1199-Escherichia-coli-18F001797.fa	2018	ecoli_achtman_4	648	adk(92)	fumC(4)	gyrB(87)	icd(96)	mdh(70)	purA(58)	recA(2)
DTU2019-2712-PRJproj1199-Escherichia-coli-19F000055.fa	2018	ecoli_achtman_4	-	adk(~4)	fumC(26)	gyrB(2)	icd(25)	mdh(5)	purA(5)	recA(19)
DTU2019-2718-PRJproj1199-Escherichia-coli-CE-211.fa	2018	ecoli_achtman_4	1011	adk(6)	fumC(4)	gyrB(159)	icd(44)	mdh(112)	purA(1)	recA(17)
DTU2019-2719-PRJproj1199-Escherichia-coli-CE-27.fa	2018	ecoli_achtman_4	156	adk(6)	fumC(29)	gyrB(32)	icd(16)	mdh(11)	purA(8)	recA(44)
DTU2019-2720-PRJproj1199-Escherichia-coli-201814.fa	2018	ecoli_achtman_4	9298	adk(97)	fumC(40)	gyrB(93)	icd(1072)	mdh(23)	purA(28)	recA(66)
DTU2019-2721-PRJproj1199-Escherichia-coli-CE-91.fa	2018	ecoli_achtman_4	6691	adk(137)	fumC(4)	gyrB(5)	icd(26)	mdh(7)	purA(13)	recA(6)
DTU2019-2722-PRJproj1199-Escherichia-coli-AMRG2018-00006.fa	2018	ecoli_achtman_4	302	adk(79)	fumC(84)	gyrB(71)	icd(78)	mdh(52)	purA(57)	recA(2)
DTU2019-2723-PRJproj1199-Escherichia-coli-AMRG2018-01224.fa	2018	ecoli_achtman_4	4980	adk(410)	fumC(153)	gyrB(188)	icd(83)	mdh(7)	purA(8)	recA(6)
DTU2019-2725-PRJproj1199-Escherichia-coli-2018-10019330-2-ESBL.fa	2018	ecoli_achtman_4	115	adk(4)	fumC(26)	gyrB(39)	icd(25)	mdh(5)	purA(31)	recA(19)
DTU2019-2726-PRJproj1199-Escherichia-coli-2018-10025050-3-ESBL.fa	2018	ecoli_achtman_4	1485	adk(92)	fumC(231)	gyrB(87)	icd(96)	mdh(70)	purA(58)	recA(2)
DTU2019-2727-PRJproj1199-Escherichia-coli-2018-10035040-4-ESBL.fa	2018	ecoli_achtman_4	1011	adk(6)	fumC(4)	gyrB(159)	icd(44)	mdh(112)	purA(1)	recA(17)
DTU2019-2728-PRJproj1199-Escherichia-coli-2018-10039816-1-ESBL.fa	2018	ecoli_achtman_4	1011	adk(6)	fumC(4)	gyrB(159)	icd(44)	mdh(112)	purA(1)	recA(17)
DTU2019-2729-PRJproj1199-Escherichia-coli-2018-10065988-1-ESBL.fa	2018	ecoli_achtman_4	752	adk(10)	fumC(11)	gyrB(4)	icd(8)	mdh(8)	purA(8)	recA(49)
DTU2019-2730-PRJproj1199-Escherichia-coli-2018-10002188-2-ESBL.fa	2018	ecoli_achtman_4	354	adk(85)	fumC(88)	gyrB(78)	icd(29)	mdh(59)	purA(58)	recA(62)
DTU2019-2731-PRJproj1199-Escherichia-coli-2018-10002754-2-ESBL.fa	2018	ecoli_achtman_4	131	adk(53)	fumC(40)	gyrB(47)	icd(13)	mdh(36)	purA(28)	recA(29)
DTU2019-2733-PRJproj1199-Escherichia-coli-2018-10038536-1-ESBL.fa	2018	ecoli_achtman_4	7470	adk(6)	fumC(960)	gyrB(83)	icd(28)	mdh(1)	purA(1)	recA(2)
DTU2019-2735-PRJproj1199-Escherichia-coli-2018-10040800-3-ESBL.fa	2018	ecoli_achtman_4	117	adk(20)	fumC(45)	gyrB(41)	icd(43)	mdh(5)	purA(32)	recA(2)
DTU2019-2748-PRJproj1199-Esherichia-coli-GB18-000533_R1_001.fa	2018	ecoli_achtman_4	10	adk(10)	fumC(11)	gyrB(4)	icd(8)	mdh(8)	purA(8)	recA(2)
DTU2019-2749-PRJproj1199-Esherichia-coli-GB18-001672_R1_001.fa	2018	ecoli_achtman_4	117	adk(20)	fumC(45)	gyrB(41)	icd(43)	mdh(5)	purA(32)	recA(2)
DTU2019-2750-PRJproj1199-Esherichia-coli-GB18-003039_R1_001.fa	2018	ecoli_achtman_4	10	adk(10)	fumC(11)	gyrB(4)	icd(8)	mdh(8)	purA(8)	recA(2)
DTU2019-2751-PRJproj1199-Esherichia-coli-GB18-003550_R1_001.fa	2018	ecoli_achtman_4	2040	adk(6)	fumC(29)	gyrB(22)	icd(18)	mdh(11)	purA(8)	recA(41)
DTU2019-2752-PRJproj1199-Esherichia-coli-GB18-003555_R1_001.fa	2018	ecoli_achtman_4	2040	adk(6)	fumC(29)	gyrB(22)	icd(18)	mdh(11)	purA(8)	recA(41)
DTU2019-2753-PRJproj1199-Esherichia-coli-GB18-003750_R1_001.fa	2018	ecoli_achtman_4	373	adk(6)	fumC(11)	gyrB(4)	icd(10)	mdh(7)	purA(8)	recA(2)
DTU2019-2754-PRJproj1199-Esherichia-coli-GB18-004605_R1_001.fa	2018	ecoli_achtman_4	2040	adk(6)	fumC(29)	gyrB(22)	icd(18)	mdh(11)	purA(8)	recA(41)
DTU2019-2755-PRJproj1199-Esherichia-coli-GB18-004908_R1_001.fa	2018	ecoli_achtman_4	2040	adk(6)	fumC(29)	gyrB(22)	icd(18)	mdh(11)	purA(8)	recA(41)
DTU2019-2756-PRJproj1199-Esherichia-coli-GB18-005053_R1_001.fa	2018	ecoli_achtman_4	2040	adk(6)	fumC(29)	gyrB(22)	icd(18)	mdh(11)	purA(8)	recA(41)
DTU2019-2757-PRJproj1199-Esherichia-coli-GB18-005281_R1_001.fa	2018	ecoli_achtman_4	373	adk(6)	fumC(11)	gyrB(4)	icd(10)	mdh(7)	purA(8)	recA(2)
DTU2019-2758-PRJproj1199-Esherichia-coli-GB18-005341_R1_001.fa	2018	ecoli_achtman_4	2040	adk(6)	fumC(29)	gyrB(22)	icd(18)	mdh(11)	purA(8)	recA(41)
DTU2019-2759-PRJproj1199-Esherichia-coli-GB18-005390_R1_001.fa	2018	ecoli_achtman_4	373	adk(6)	fumC(11)	gyrB(4)	icd(10)	mdh(7)	purA(8)	recA(2)
DTU2019-2760-PRJproj1199-Esherichia-coli-GB18-000219_R1_001.fa	2018	ecoli_achtman_4	10	adk(10)	fumC(11)	gyrB(4)	icd(8)	mdh(8)	purA(8)	recA(2)
DTU2019-2761-PRJproj1199-Esherichia-coli-GB18-000679_R1_001.fa	2018	ecoli_achtman_4	1594	adk(6)	fumC(11)	gyrB(4)	icd(234)	mdh(7)	purA(8)	recA(6)
DTU2019-2762-PRJproj1199-Esherichia-coli-GB18-001955_R1_001.fa	2018	ecoli_achtman_4	2040	adk(6)	fumC(29)	gyrB(22)	icd(18)	mdh(11)	purA(8)	recA(41)
DTU2019-2763-PRJproj1199-Esherichia-coli-GB18-002238_R1_001.fa	2018	ecoli_achtman_4	-	adk(6)	fumC(6)	gyrB(33)	icd(10)	mdh(~942)	purA(8)	recA(6)
DTU2019-2764-PRJproj1199-Esherichia-coli-GB18-003686_R1_001.fa	2018	ecoli_achtman_4	226	adk(10)	fumC(27)	gyrB(5)	icd(8)	mdh(8)	purA(7)	recA(2)
DTU2019-2765-PRJproj1199-Esherichia-coli-GB18-004315_R1_001.fa	2018	ecoli_achtman_4	115	adk(4)	fumC(26)	gyrB(39)	icd(25)	mdh(5)	purA(31)	recA(19)
DTU2019-2766-PRJproj1199-Esherichia-coli-GB18-004462_R1_001.fa	2018	ecoli_achtman_4	373	adk(6)	fumC(11)	gyrB(4)	icd(10)	mdh(7)	purA(8)	recA(2)
DTU2019-2767-PRJproj1199-Esherichia-coli-GB18-004644_R1_001.fa	2018	ecoli_achtman_4	373	adk(6)	fumC(11)	gyrB(4)	icd(10)	mdh(7)	purA(8)	recA(2)
DTU2019-2768-PRJproj1199-Esherichia-coli-GB18-005140_R1_001.fa	2018	ecoli_achtman_4	373	adk(6)	fumC(11)	gyrB(4)	icd(10)	mdh(7)	purA(8)	recA(2)
DTU2019-2770-PRJproj1199-Escherichia-coli-18234-5-2018-EC.fa	2018	ecoli_achtman_4	10	adk(10)	fumC(11)	gyrB(4)	icd(8)	mdh(8)	purA(8)	recA(2)
DTU2019-2771-PRJproj1199-Escherichia-coli-18EC122.fa	2018	ecoli_achtman_4	10	adk(10)	fumC(11)	gyrB(4)	icd(8)	mdh(8)	purA(8)	recA(2)
DTU2019-2772-PRJproj1199-Escherichia-coli-18EC134.fa	2018	ecoli_achtman_4	93	adk(6)	fumC(11)	gyrB(4)	icd(10)	mdh(7)	purA(8)	recA(6)
DTU2019-2773-PRJproj1199-Escherichia-coli-18EC268.fa	2018	ecoli_achtman_4	38	adk(4)	fumC(26)	gyrB(2)	icd(25)	mdh(5)	purA(5)	recA(19)
DTU2019-2774-PRJproj1199-Escherichia-coli-18EC85.fa	2018	ecoli_achtman_4	10	adk(10)	fumC(11)	gyrB(4)	icd(8)	mdh(8)	purA(8)	recA(2)
DTU2019-2775-PRJproj1199-Escherichia-coli-18EC88.fa	2018	ecoli_achtman_4	38	adk(4)	fumC(26)	gyrB(2)	icd(25)	mdh(5)	purA(5)	recA(19)
DTU2019-2776-PRJproj1199-Escherichia-coli-18EC106.fa	2018	ecoli_achtman_4	354	adk(85)	fumC(88)	gyrB(78)	icd(29)	mdh(59)	purA(58)	recA(62)
DTU2019-2777-PRJproj1199-Escherichia-coli-18EC295.fa	2018	ecoli_achtman_4	29	adk(6)	fumC(4)	gyrB(12)	icd(16)	mdh(9)	purA(7)	recA(7)
DTU2019-2778-PRJproj1199-Escherichia-coli-2018-01-875-1-1-2-1.fa	2018	ecoli_achtman_4	3076	adk(6)	fumC(29)	gyrB(14)	icd(18)	mdh(9)	purA(26)	recA(14)
DTU2019-2779-PRJproj1199-Escherichia-coli-2018-01-4197-1-1-1-1.fa	2018	ecoli_achtman_4	-	adk(6)	fumC(11)	gyrB(4)	icd(~1411)	mdh(8)	purA(8)	recA(2)
DTU2019-2780-PRJproj1199-Escherichia-coli-PAT-18-27359-ECX.fa	2018	ecoli_achtman_4	162	adk(9)	fumC(65)	gyrB(5)	icd(1)	mdh(9)	purA(13)	recA(6)
DTU2019-2781-PRJproj1199-Escherichia-coli-PAT-18-27360-ECX.fa	2018	ecoli_achtman_4	2509	adk(6)	fumC(95)	gyrB(33)	icd(18)	mdh(9)	purA(8)	recA(6)
DTU2019-2782-PRJproj1199-Escherichia-coli-PAT-18-28539-ECX.fa	2018	ecoli_achtman_4	2614	adk(31)	fumC(276)	gyrB(83)	icd(140)	mdh(1)	purA(187)	recA(2)
DTU2019-2783-PRJproj1199-Escherichia-coli-PAT-18-30310-ECX.fa	2018	ecoli_achtman_4	2614	adk(31)	fumC(276)	gyrB(83)	icd(140)	mdh(1)	purA(187)	recA(2)
DTU2019-2784-PRJproj1199-Escherichia-coli-PAT-18-35462-ECX.fa	2018	ecoli_achtman_4	10	adk(10)	fumC(11)	gyrB(4)	icd(8)	mdh(8)	purA(8)	recA(2)
DTU2019-2785-PRJproj1199-Escherichia-coli-PAT-18-39081-ECX.fa	2018	ecoli_achtman_4	753	adk(12)	fumC(93)	gyrB(136)	icd(30)	mdh(112)	purA(1)	recA(2)
DTU2019-2786-PRJproj1199-Escherichia-coli-PAT-18-34839-ECX.fa	2018	ecoli_achtman_4	359	adk(43)	fumC(41)	gyrB(15)	icd(90)	mdh(11)	purA(8)	recA(6)
DTU2019-2787-PRJproj1199-Escherichia-coli-PAT-18-26924-ECX.fa	2018	ecoli_achtman_4	6856	adk(6)	fumC(11)	gyrB(4)	icd(732)	mdh(8)	purA(8)	recA(2)
DTU2019-2788-PRJproj1199-Escherichia-coli-PAT-18-28388-ECX.fa	2018	ecoli_achtman_4	1011	adk(6)	fumC(4)	gyrB(159)	icd(44)	mdh(112)	purA(1)	recA(17)
DTU2019-2789-PRJproj1199-Escherichia-coli-PT2018-INIAV-40293-ECX2.fa	2018	ecoli_achtman_4	162	adk(9)	fumC(65)	gyrB(5)	icd(1)	mdh(9)	purA(13)	recA(6)
DTU2019-2790-PRJproj1199-Escherichia-coli-PAT-18-39082-ECX.fa	2018	ecoli_achtman_4	48	adk(6)	fumC(11)	gyrB(4)	icd(8)	mdh(8)	purA(8)	recA(2)
DTU2019-2791-PRJproj1199-Escherichia-coli-PAT-18-28534-EC.fa	2018	ecoli_achtman_4	2509	adk(6)	fumC(95)	gyrB(33)	icd(18)	mdh(9)	purA(8)	recA(6)
DTU2019-2792-PRJproj1199-Escherichia-coli-PAT-18-30308-ECX.fa	2018	ecoli_achtman_4	48	adk(6)	fumC(11)	gyrB(4)	icd(8)	mdh(8)	purA(8)	recA(2)
DTU2019-2793-PRJproj1199-Escherichia-coli-PAT-18-31395-EC.fa	2018	ecoli_achtman_4	48	adk(6)	fumC(11)	gyrB(4)	icd(8)	mdh(8)	purA(8)	recA(2)
DTU2019-2794-PRJproj1199-Escherichia-coli-PAT-18-31395-ECX.fa	2018	ecoli_achtman_4	48	adk(6)	fumC(11)	gyrB(4)	icd(8)	mdh(8)	purA(8)	recA(2)
DTU2019-2795-PRJproj1199-Escherichia-coli-PAT-18-34695-ECX.fa	2018	ecoli_achtman_4	131	adk(53)	fumC(40)	gyrB(47)	icd(13)	mdh(36)	purA(28)	recA(29)
DTU2019-2796-PRJproj1199-Escherichia-coli-PAT-18-38535-ECX.fa	2018	ecoli_achtman_4	48	adk(6)	fumC(11)	gyrB(4)	icd(8)	mdh(8)	purA(8)	recA(2)
DTU2019-2797-PRJproj1199-Escherichia-coli-PAT-18-40531-ECX.fa	2018	ecoli_achtman_4	156	adk(6)	fumC(29)	gyrB(32)	icd(16)	mdh(11)	purA(8)	recA(44)
DTU2019-2798-PRJproj1199-Escherichia-coli-PAT-18-40982-ECX.fa	2018	ecoli_achtman_4	6448	adk(6)	fumC(4)	gyrB(32)	icd(1)	mdh(9)	purA(8)	recA(6)
DTU2019-2799-PRJproj1199-Escherichia-coli-PT2018-INIAV-34839-EC2.fa	2018	ecoli_achtman_4	744	adk(10)	fumC(11)	gyrB(135)	icd(8)	mdh(8)	purA(8)	recA(2)
DTU2019-2804-PRJproj1199-Escherichia-coli-12216-2BZ.fa	2018	ecoli_achtman_4	1196	adk(6)	fumC(6)	gyrB(33)	icd(26)	mdh(11)	purA(8)	recA(2)
DTU2019-2806-PRJproj1199-Escherichia-coli-12364-2BZ.fa	2018	ecoli_achtman_4	117	adk(20)	fumC(45)	gyrB(41)	icd(43)	mdh(5)	purA(32)	recA(2)
DTU2019-2807-PRJproj1199-Escherichia-coli-13033-2BR.fa	2018	ecoli_achtman_4	117	adk(20)	fumC(45)	gyrB(41)	icd(43)	mdh(5)	purA(32)	recA(2)
DTU2019-2808-PRJproj1199-Escherichia-coli-13302-2PH.fa	2018	ecoli_achtman_4	359	adk(43)	fumC(41)	gyrB(15)	icd(90)	mdh(11)	purA(8)	recA(6)
DTU2019-2809-PRJproj1199-Escherichia-coli-13305-2PH.fa	2018	ecoli_achtman_4	752	adk(10)	fumC(11)	gyrB(4)	icd(8)	mdh(8)	purA(8)	recA(49)
DTU2019-2810-PRJproj1199-Escherichia-coli-13356-2AB.fa	2018	ecoli_achtman_4	155	adk(6)	fumC(4)	gyrB(14)	icd(16)	mdh(24)	purA(8)	recA(14)
DTU2019-2811-PRJproj1199-Escherichia-coli-13417-2BR.fa	2018	ecoli_achtman_4	752	adk(10)	fumC(11)	gyrB(4)	icd(8)	mdh(8)	purA(8)	recA(49)
DTU2019-2812-PRJproj1199-Escherichia-coli-14241-2PH.fa	2018	ecoli_achtman_4	359	adk(43)	fumC(41)	gyrB(15)	icd(90)	mdh(11)	purA(8)	recA(6)
DTU2019-2813-PRJproj1199-Escherichia-coli-14242-2PH.fa	2018	ecoli_achtman_4	359	adk(43)	fumC(41)	gyrB(15)	icd(90)	mdh(11)	purA(8)	recA(6)
DTU2019-2814-PRJproj1199-Escherichia-coli-17130-2IDSA.fa	2018	ecoli_achtman_4	189	adk(10)	fumC(27)	gyrB(5)	icd(10)	mdh(12)	purA(8)	recA(49)
DTU2019-2815-PRJproj1199-Escherichia-coli-11097-2GR.fa	2018	ecoli_achtman_4	1485	adk(92)	fumC(231)	gyrB(87)	icd(96)	mdh(70)	purA(58)	recA(2)
DTU2019-2816-PRJproj1199-Escherichia-coli-11371-2BR.fa	2018	ecoli_achtman_4	1011	adk(6)	fumC(4)	gyrB(159)	icd(44)	mdh(112)	purA(1)	recA(17)
DTU2019-2817-PRJproj1199-Escherichia-coli-12980-1BR.fa	2018	ecoli_achtman_4	744	adk(10)	fumC(11)	gyrB(135)	icd(8)	mdh(8)	purA(8)	recA(2)
DTU2019-2818-PRJproj1199-Escherichia-coli-12354-2DB.fa	2018	ecoli_achtman_4	155	adk(6)	fumC(4)	gyrB(14)	icd(16)	mdh(24)	purA(8)	recA(14)
DTU2019-2819-PRJproj1199-Escherichia-coli-13245-2BR.fa	2018	ecoli_achtman_4	93	adk(6)	fumC(11)	gyrB(4)	icd(10)	mdh(7)	purA(8)	recA(6)
DTU2019-2820-PRJproj1199-Escherichia-coli-13250-2BR.fa	2018	ecoli_achtman_4	93	adk(6)	fumC(11)	gyrB(4)	icd(10)	mdh(7)	purA(8)	recA(6)
DTU2019-2821-PRJproj1199-Escherichia-coli-12931-2MS.fa	2018	ecoli_achtman_4	410	adk(6)	fumC(4)	gyrB(12)	icd(1)	mdh(20)	purA(18)	recA(7)
DTU2019-2823-PRJproj1199-Escherichia-coli-23169-PR-IISPV.fa	2018	ecoli_achtman_4	354	adk(85)	fumC(88)	gyrB(78)	icd(29)	mdh(59)	purA(58)	recA(62)
DTU2019-2824-PRJproj1199-Escherichia-coli-29809-PR-IISPV.fa	2018	ecoli_achtman_4	2040	adk(6)	fumC(29)	gyrB(22)	icd(18)	mdh(11)	purA(8)	recA(41)
DTU2019-2825-PRJproj1199-Escherichia-coli-29853-PR-IISPV.fa	2018	ecoli_achtman_4	-	adk(6)	fumC(4)	gyrB(4)	icd(18)	mdh(11)	purA(25)	recA(41)
DTU2019-2826-PRJproj1199-Escherichia-coli-28683-PR-IISPV.fa	2018	ecoli_achtman_4	1011	adk(6)	fumC(4)	gyrB(159)	icd(44)	mdh(112)	purA(1)	recA(17)
DTU2019-2828-PRJproj1199-Escherichia-coli-ESBL18G021.fa	2018	ecoli_achtman_4	2040	adk(6)	fumC(29)	gyrB(22)	icd(18)	mdh(11)	purA(8)	recA(41)
DTU2019-2830-PRJproj1199-Escherichia-coli-ESBL18G067.fa	2018	ecoli_achtman_4	48	adk(6)	fumC(11)	gyrB(4)	icd(8)	mdh(8)	purA(8)	recA(2)
DTU2019-2831-PRJproj1199-Escherichia-coli-ESBL18G074.fa	2018	ecoli_achtman_4	117	adk(20)	fumC(45)	gyrB(41)	icd(43)	mdh(5)	purA(32)	recA(2)
DTU2019-2832-PRJproj1199-Escherichia-coli-ESBL18G053.fa	2018	ecoli_achtman_4	2040	adk(6)	fumC(29)	gyrB(22)	icd(18)	mdh(11)	purA(8)	recA(41)
DTU2019-2835-PRJproj1199-Escherichia-coli-AmpC-3901-18.fa	2018	ecoli_achtman_4	665	adk(122)	fumC(11)	gyrB(125)	icd(12)	mdh(96)	purA(8)	recA(2)
DTU2019-2836-PRJproj1199-Escherichia-coli-ESBL20015-18.fa	2018	ecoli_achtman_4	224	adk(6)	fumC(4)	gyrB(33)	icd(16)	mdh(11)	purA(8)	recA(6)
DTU2019-2837-PRJproj1199-Escherichia-coli-ESBL3895-18.fa	2018	ecoli_achtman_4	-	adk(10)	fumC(~11)	gyrB(4)	icd(8)	mdh(8)	purA(8)	recA(2)
DTU2019-2838-PRJproj1199-Escherichia-coli-ESBL40721-18.fa	2018	ecoli_achtman_4	117	adk(20)	fumC(45)	gyrB(41)	icd(43)	mdh(5)	purA(32)	recA(2)
DTU2019-2839-PRJproj1199-Escherichia-coli-ESBL31089-18.fa	2018	ecoli_achtman_4	770	adk(52)	fumC(116)	gyrB(55)	icd(101)	mdh(113)	purA(40)	recA(38)
DTU2019-2840-PRJproj1199-Escherichia-coli-ESBL11186-18.fa	2018	ecoli_achtman_4	8425	adk(6)	fumC(6)	gyrB(5)	icd(56)	mdh(11)	purA(26)	recA(6)
DTU2019-2849-PRJproj1199-Escherichia-coli-ZTA18-00204EB1.fa	2018	ecoli_achtman_4	665	adk(122)	fumC(11)	gyrB(125)	icd(12)	mdh(96)	purA(8)	recA(2)
DTU2019-2850-PRJproj1199-Escherichia-coli-ZTA18-01450EB1.fa	2018	ecoli_achtman_4	93	adk(6)	fumC(11)	gyrB(4)	icd(10)	mdh(7)	purA(8)	recA(6)
DTU2019-2851-PRJproj1199-Escherichia-coli-ZTA18-01775EB1.fa	2018	ecoli_achtman_4	10	adk(10)	fumC(11)	gyrB(4)	icd(8)	mdh(8)	purA(8)	recA(2)
DTU2019-2852-PRJproj1199-Escherichia-coli-ZTA18-01962EB1.fa	2018	ecoli_achtman_4	131	adk(53)	fumC(40)	gyrB(47)	icd(13)	mdh(36)	purA(28)	recA(29)
DTU2019-2853-PRJproj1199-Escherichia-coli-ZTA18-02336EB1.fa	2018	ecoli_achtman_4	1850	adk(6)	fumC(65)	gyrB(225)	icd(140)	mdh(9)	purA(1)	recA(165)
DTU2019-2854-PRJproj1199-Escherichia-coli-180127.fa	2018	ecoli_achtman_4	752	adk(10)	fumC(11)	gyrB(4)	icd(8)	mdh(8)	purA(8)	recA(49)
DTU2019-2855-PRJproj1199-Escherichia-coli-180196.fa	2018	ecoli_achtman_4	10	adk(10)	fumC(11)	gyrB(4)	icd(8)	mdh(8)	purA(8)	recA(2)
DTU2019-2856-PRJproj1199-Escherichia-coli-181669.fa	2018	ecoli_achtman_4	354	adk(85)	fumC(88)	gyrB(78)	icd(29)	mdh(59)	purA(58)	recA(62)
DTU2019-2857-PRJproj1199-Escherichia-coli-182022.fa	2018	ecoli_achtman_4	1266	adk(168)	fumC(184)	gyrB(53)	icd(140)	mdh(24)	purA(85)	recA(42)
DTU2019-2858-PRJproj1199-Escherichia-coli-ZTA18-00512EB2.fa	2018	ecoli_achtman_4	38	adk(4)	fumC(26)	gyrB(2)	icd(25)	mdh(5)	purA(5)	recA(19)
DTU2019-2859-PRJproj1199-Escherichia-coli-ZTA18-00517EB1.fa	2018	ecoli_achtman_4	155	adk(6)	fumC(4)	gyrB(14)	icd(16)	mdh(24)	purA(8)	recA(14)
DTU2019-2860-PRJproj1199-Escherichia-coli-ZTA18-00813EB1.fa	2018	ecoli_achtman_4	10	adk(10)	fumC(11)	gyrB(4)	icd(8)	mdh(8)	purA(8)	recA(2)
DTU2019-2861-PRJproj1199-Escherichia-coli-ZTA18-00856EB1.fa	2018	ecoli_achtman_4	847	adk(6)	fumC(6)	gyrB(5)	icd(26)	mdh(9)	purA(13)	recA(98)
DTU2019-2862-PRJproj1199-Escherichia-coli-ZTA18-01653EB1.fa	2018	ecoli_achtman_4	162	adk(9)	fumC(65)	gyrB(5)	icd(1)	mdh(9)	purA(13)	recA(6)
DTU2019-2863-PRJproj1199-Escherichia-coli-ZTA18-01658EB1.fa	2018	ecoli_achtman_4	10	adk(10)	fumC(11)	gyrB(4)	icd(8)	mdh(8)	purA(8)	recA(2)
DTU2019-2864-PRJproj1199-Escherichia-coli-ZTA18-01315EC.fa	2018	ecoli_achtman_4	2485	adk(6)	fumC(4)	gyrB(159)	icd(140)	mdh(112)	purA(1)	recA(17)
DTU2019-2865-PRJproj1199-Escherichia-coli-ZTA18-00432EB1.fa	2018	ecoli_achtman_4	10	adk(10)	fumC(11)	gyrB(4)	icd(8)	mdh(8)	purA(8)	recA(2)
DTU2019-2866-PRJproj1199-Escherichia-coli-ZTA18-00446EB1.fa	2018	ecoli_achtman_4	10	adk(10)	fumC(11)	gyrB(4)	icd(8)	mdh(8)	purA(8)	recA(2)
DTU2019-2867-PRJproj1199-Escherichia-coli-ZTA18-00583EB1.fa	2018	ecoli_achtman_4	34	adk(10)	fumC(11)	gyrB(4)	icd(1)	mdh(8)	purA(8)	recA(2)
DTU2019-2868-PRJproj1199-Escherichia-coli-ZTA18-01386EB1.fa	2018	ecoli_achtman_4	224	adk(6)	fumC(4)	gyrB(33)	icd(16)	mdh(11)	purA(8)	recA(6)
DTU2019-2869-PRJproj1199-Escherichia-coli-ZTA18-01560EB1.fa	2018	ecoli_achtman_4	115	adk(4)	fumC(26)	gyrB(39)	icd(25)	mdh(5)	purA(31)	recA(19)
DTU2019-2875-PRJproj1199-Escherichia-coli-68485.fa	2018	ecoli_achtman_4	1640	adk(6)	fumC(31)	gyrB(4)	icd(28)	mdh(1)	purA(1)	recA(2)
DTU2019-2876-PRJproj1199-Escherichia-coli-68987.fa	2018	ecoli_achtman_4	48	adk(6)	fumC(11)	gyrB(4)	icd(8)	mdh(8)	purA(8)	recA(2)
DTU2019-2877-PRJproj1199-Escherichia-coli-69215-51840-75-1.fa	2018	ecoli_achtman_4	117	adk(20)	fumC(45)	gyrB(41)	icd(43)	mdh(5)	purA(32)	recA(2)
DTU2019-2880-PRJproj1199-Escherichia-coli-18-AB00537-0.fa	2018	ecoli_achtman_4	1011	adk(6)	fumC(4)	gyrB(159)	icd(44)	mdh(112)	purA(1)	recA(17)
DTU2019-2881-PRJproj1199-Escherichia-coli-18-B00760-0.fa	2018	ecoli_achtman_4	69	adk(21)	fumC(35)	gyrB(27)	icd(6)	mdh(5)	purA(5)	recA(4)
DTU2019-2882-PRJproj1199-Escherichia-coli-18-AB01965-0.fa	2018	ecoli_achtman_4	8069	adk(122)	fumC(11)	gyrB(675)	icd(12)	mdh(96)	purA(8)	recA(2)
DTU2019-2884-PRJproj1199-Escherichia-coli-18--B04036-0.fa	2018	ecoli_achtman_4	38	adk(4)	fumC(26)	gyrB(2)	icd(25)	mdh(5)	purA(5)	recA(19)
DTU2019-2885-PRJproj1199-Escherichia-coli-18-AB00395-0.fa	2018	ecoli_achtman_4	115	adk(4)	fumC(26)	gyrB(39)	icd(25)	mdh(5)	purA(31)	recA(19)
DTU2019-2886-PRJproj1199-Escherichia-coli-18-AB00930-0.fa	2018	ecoli_achtman_4	117	adk(20)	fumC(45)	gyrB(41)	icd(43)	mdh(5)	purA(32)	recA(2)
DTU2019-2887-PRJproj1199-Escherichia-coli-18-AB00961-0.fa	2018	ecoli_achtman_4	1158	adk(18)	fumC(3)	gyrB(17)	icd(6)	mdh(5)	purA(5)	recA(4)
DTU2019-2888-PRJproj1199-Escherichia-coli-18-AB02035-0.fa	2018	ecoli_achtman_4	10	adk(10)	fumC(11)	gyrB(4)	icd(8)	mdh(8)	purA(8)	recA(2)
DTU2019-2889-PRJproj1199-Escherichia-coli-18-AB02375-0.fa	2018	ecoli_achtman_4	1564	adk(10)	fumC(252)	gyrB(5)	icd(8)	mdh(7)	purA(8)	recA(2)
DTU2019-2890-PRJproj1199-Escherichia-coli-18-AB03784-0.fa	2018	ecoli_achtman_4	3994	adk(10)	fumC(11)	gyrB(4)	icd(8)	mdh(8)	purA(313)	recA(2)
DTU2019-2891-PRJproj1199-Escherichia-coli-18-AB01179-0.fa	2018	ecoli_achtman_4	88	adk(6)	fumC(4)	gyrB(12)	icd(1)	mdh(20)	purA(12)	recA(7)
DTU2019-2892-PRJ1199-EC18-AB01180-0.fa	2018	ecoli_achtman_4	58	adk(6)	fumC(4)	gyrB(4)	icd(16)	mdh(24)	purA(8)	recA(14)
DTU2019-2893-PRJ1199-EC18-AB01193-0.fa	2018	ecoli_achtman_4	-	adk(92)	fumC(~231)	gyrB(87)	icd(96)	mdh(70)	purA(58)	recA(2)
DTU2019-2894-PRJ1199-EC18-AB01684-0.fa	2018	ecoli_achtman_4	3580	adk(6)	fumC(65)	gyrB(344)	icd(1)	mdh(11)	purA(13)	recA(6)
DTU2019-2895-PRJ1199-EC18-AB01745-0.fa	2018	ecoli_achtman_4	1011	adk(6)	fumC(4)	gyrB(159)	icd(44)	mdh(112)	purA(1)	recA(17)
DTU2019-2896-PRJ1199-EC18-AB01749-0.fa	2018	ecoli_achtman_4	3994	adk(10)	fumC(11)	gyrB(4)	icd(8)	mdh(8)	purA(313)	recA(2)
DTU2019-2897-PRJ1199-EC18-AB00495-0.fa	2018	ecoli_achtman_4	2207	adk(10)	fumC(174)	gyrB(4)	icd(8)	mdh(8)	purA(222)	recA(2)
DTU2019-2898-PRJ1199-EC18-AB01948-0.fa	2018	ecoli_achtman_4	3107	adk(10)	fumC(11)	gyrB(5)	icd(8)	mdh(7)	purA(219)	recA(2)
DTU2019-2899-PRJ1199-EC18-AB01067-0.fa	2018	ecoli_achtman_4	744	adk(10)	fumC(11)	gyrB(135)	icd(8)	mdh(8)	purA(8)	recA(2)
DTU2019-2900-PRJ1199-EC18-AB03604-0.fa	2018	ecoli_achtman_4	1011	adk(6)	fumC(4)	gyrB(159)	icd(44)	mdh(112)	purA(1)	recA(17)
DTU2019-2903-PRJ1199-ECECC-CTX34.fa	2018	ecoli_achtman_4	373	adk(6)	fumC(11)	gyrB(4)	icd(10)	mdh(7)	purA(8)	recA(2)
DTU2019-2904-PRJ1199-EC18-Mbl1871.fa	2018	ecoli_achtman_4	2040	adk(6)	fumC(29)	gyrB(22)	icd(18)	mdh(11)	purA(8)	recA(41)
DTU2019-2905-PRJ1199-EC18-Mbl2729.fa	2018	ecoli_achtman_4	2040	adk(6)	fumC(29)	gyrB(22)	icd(18)	mdh(11)	purA(8)	recA(41)
DTU2019-2906-PRJ1199-EC18-Mbl2765.fa	2018	ecoli_achtman_4	155	adk(6)	fumC(4)	gyrB(14)	icd(16)	mdh(24)	purA(8)	recA(14)
DTU2019-2907-PRJ1199-EC18-Mbl2912.fa	2018	ecoli_achtman_4	155	adk(6)	fumC(4)	gyrB(14)	icd(16)	mdh(24)	purA(8)	recA(14)
DTU2019-2908-PRJ1199-EC18-Mbl2913.fa	2018	ecoli_achtman_4	155	adk(6)	fumC(4)	gyrB(14)	icd(16)	mdh(24)	purA(8)	recA(14)
DTU2019-2909-PRJ1199-EC18-Mbl0388.fa	2018	ecoli_achtman_4	1011	adk(6)	fumC(4)	gyrB(159)	icd(44)	mdh(112)	purA(1)	recA(17)
DTU2019-2911-PRJ1199-ECNRS-2018-ESBL.fa	2018	ecoli_achtman_4	1818	adk(6)	fumC(282)	gyrB(230)	icd(1)	mdh(8)	purA(8)	recA(173)
DTU2019-2912-PRJ1199-ECESBL3751.fa	2018	ecoli_achtman_4	155	adk(6)	fumC(4)	gyrB(14)	icd(16)	mdh(24)	purA(8)	recA(14)
DTU2019-2917-PRJ1199-ECBR-581-MCCTC-18.fa	2018	ecoli_achtman_4	1431	adk(6)	fumC(65)	gyrB(3)	icd(1)	mdh(11)	purA(13)	recA(6)
DTU2019-2918-PRJ1199-ECTU-210-MCCTX-18.fa	2018	ecoli_achtman_4	1730	adk(6)	fumC(69)	gyrB(158)	icd(18)	mdh(9)	purA(8)	recA(7)
DTU2019-2920-PRJ1199-ECHP-4490-18.fa	2018	ecoli_achtman_4	-	adk(~765)	fumC(11)	gyrB(4)	icd(10)	mdh(7)	purA(8)	recA(6)
DTU2019-2921-PRJ1199-ECHPK-7185-18.fa	2018	ecoli_achtman_4	2040	adk(6)	fumC(29)	gyrB(22)	icd(18)	mdh(11)	purA(8)	recA(41)
Ec015_swine_DK_2019_R1.fa	FVST	ecoli_achtman_4	156	adk(6)	fumC(29)	gyrB(32)	icd(16)	mdh(11)	purA(8)	recA(44)
Ec151_cattle_DK_2019_R1.fa	FVST	ecoli_achtman_4	8863	adk(6)	fumC(1174)	gyrB(51)	icd(141)	mdh(764)	purA(2)	recA(64)
Ec602_cattle_DK_2019_R1.fa	FVST	ecoli_achtman_4	744	adk(10)	fumC(11)	gyrB(135)	icd(8)	mdh(8)	purA(8)	recA(2)
ERR1759067.fa	2014	ecoli_achtman_4	162	adk(9)	fumC(65)	gyrB(5)	icd(1)	mdh(9)	purA(13)	recA(6)
ERR1759068.fa	2014	ecoli_achtman_4	2607	adk(6)	fumC(4)	gyrB(22)	icd(18)	mdh(11)	purA(8)	recA(7)
ERR1759073.fa	2014	ecoli_achtman_4	10	adk(10)	fumC(11)	gyrB(4)	icd(8)	mdh(8)	purA(8)	recA(2)
ERR1759074.fa	2014	ecoli_achtman_4	602	adk(6)	fumC(19)	gyrB(33)	icd(26)	mdh(11)	purA(8)	recA(6)
ERR1759075.fa	2014	ecoli_achtman_4	155	adk(6)	fumC(4)	gyrB(14)	icd(16)	mdh(24)	purA(8)	recA(14)
ERR1759076.fa	2014	ecoli_achtman_4	7072	adk(661)	fumC(960)	gyrB(83)	icd(28)	mdh(1)	purA(1)	recA(2)
ERR1759077.fa	2014	ecoli_achtman_4	752	adk(10)	fumC(11)	gyrB(4)	icd(8)	mdh(8)	purA(8)	recA(49)
ERR1759078.fa	2014	ecoli_achtman_4	175	adk(8)	fumC(11)	gyrB(4)	icd(8)	mdh(41)	purA(8)	recA(2)
ERR1759079.fa	2014	ecoli_achtman_4	1141	adk(10)	fumC(11)	gyrB(183)	icd(8)	mdh(8)	purA(8)	recA(2)
ERR1759080.fa	2014	ecoli_achtman_4	295	adk(6)	fumC(4)	gyrB(12)	icd(1)	mdh(9)	purA(2)	recA(7)
ERR1759081.fa	2014	ecoli_achtman_4	1158	adk(18)	fumC(3)	gyrB(17)	icd(6)	mdh(5)	purA(5)	recA(4)
ERR1759082.fa	2014	ecoli_achtman_4	10	adk(10)	fumC(11)	gyrB(4)	icd(8)	mdh(8)	purA(8)	recA(2)
ERR1759083.fa	2014	ecoli_achtman_4	93	adk(6)	fumC(11)	gyrB(4)	icd(10)	mdh(7)	purA(8)	recA(6)
ERR1759084.fa	2014	ecoli_achtman_4	88	adk(6)	fumC(4)	gyrB(12)	icd(1)	mdh(20)	purA(12)	recA(7)
ERR1759085.fa	2014	ecoli_achtman_4	162	adk(9)	fumC(65)	gyrB(5)	icd(1)	mdh(9)	purA(13)	recA(6)
ERR1759086.fa	2014	ecoli_achtman_4	7071	adk(410)	fumC(959)	gyrB(188)	icd(83)	mdh(7)	purA(8)	recA(6)
ERR1759101.fa	2014	ecoli_achtman_4	10	adk(10)	fumC(11)	gyrB(4)	icd(8)	mdh(8)	purA(8)	recA(2)
ERR1759102.fa	2014	ecoli_achtman_4	3107	adk(10)	fumC(11)	gyrB(5)	icd(8)	mdh(7)	purA(219)	recA(2)
ERR1759103.fa	2014	ecoli_achtman_4	533	adk(6)	fumC(4)	gyrB(5)	icd(18)	mdh(11)	purA(8)	recA(14)
ERR1759104.fa	2014	ecoli_achtman_4	533	adk(6)	fumC(4)	gyrB(5)	icd(18)	mdh(11)	purA(8)	recA(14)
ERR1759105.fa	2014	ecoli_achtman_4	219	adk(58)	fumC(53)	gyrB(53)	icd(58)	mdh(24)	purA(1)	recA(42)
ERR1759107.fa	2014	ecoli_achtman_4	95	adk(37)	fumC(38)	gyrB(19)	icd(37)	mdh(17)	purA(11)	recA(26)
ERR1759108.fa	2014	ecoli_achtman_4	1564	adk(10)	fumC(252)	gyrB(5)	icd(8)	mdh(7)	purA(8)	recA(2)
ERR1759124.fa	2014	ecoli_achtman_4	10	adk(10)	fumC(11)	gyrB(4)	icd(8)	mdh(8)	purA(8)	recA(2)
ERR1759128.fa	2014	ecoli_achtman_4	10	adk(10)	fumC(11)	gyrB(4)	icd(8)	mdh(8)	purA(8)	recA(2)
ERR1759129.fa	2014	ecoli_achtman_4	539	adk(6)	fumC(19)	gyrB(57)	icd(18)	mdh(9)	purA(13)	recA(6)
ERR1759130.fa	2014	ecoli_achtman_4	117	adk(20)	fumC(45)	gyrB(41)	icd(43)	mdh(5)	purA(32)	recA(2)
ERR1759131.fa	2014	ecoli_achtman_4	34	adk(10)	fumC(11)	gyrB(4)	icd(1)	mdh(8)	purA(8)	recA(2)
ERR1759132.fa	2014	ecoli_achtman_4	752	adk(10)	fumC(11)	gyrB(4)	icd(8)	mdh(8)	purA(8)	recA(49)
ERR1759133.fa	2014	ecoli_achtman_4	117	adk(20)	fumC(45)	gyrB(41)	icd(43)	mdh(5)	purA(32)	recA(2)
ERR1759134.fa	2014	ecoli_achtman_4	752	adk(10)	fumC(11)	gyrB(4)	icd(8)	mdh(8)	purA(8)	recA(49)
ERR1759135.fa	2014	ecoli_achtman_4	117	adk(20)	fumC(45)	gyrB(41)	icd(43)	mdh(5)	purA(32)	recA(2)
ERR1759136.fa	2014	ecoli_achtman_4	752	adk(10)	fumC(11)	gyrB(4)	icd(8)	mdh(8)	purA(8)	recA(49)
ERR1759137.fa	2014	ecoli_achtman_4	10	adk(10)	fumC(11)	gyrB(4)	icd(8)	mdh(8)	purA(8)	recA(2)
ERR1759138.fa	2014	ecoli_achtman_4	93	adk(6)	fumC(11)	gyrB(4)	icd(10)	mdh(7)	purA(8)	recA(6)
ERR1759139.fa	2014	ecoli_achtman_4	1665	adk(63)	fumC(29)	gyrB(3)	icd(1)	mdh(24)	purA(23)	recA(7)
ERR1759140.fa	2014	ecoli_achtman_4	189	adk(10)	fumC(27)	gyrB(5)	icd(10)	mdh(12)	purA(8)	recA(49)
ERR1759141.fa	2014	ecoli_achtman_4	1589	adk(6)	fumC(4)	gyrB(12)	icd(16)	mdh(7)	purA(5)	recA(6)
ERR1759142.fa	2014	ecoli_achtman_4	1286	adk(10)	fumC(174)	gyrB(4)	icd(8)	mdh(8)	purA(8)	recA(2)
ERR1759144.fa	2014	ecoli_achtman_4	155	adk(6)	fumC(4)	gyrB(14)	icd(16)	mdh(24)	purA(8)	recA(14)
ERR1759145.fa	2014	ecoli_achtman_4	189	adk(10)	fumC(27)	gyrB(5)	icd(10)	mdh(12)	purA(8)	recA(49)
ERR1759146.fa	2014	ecoli_achtman_4	752	adk(10)	fumC(11)	gyrB(4)	icd(8)	mdh(8)	purA(8)	recA(49)
ERR1759147.fa	2014	ecoli_achtman_4	752	adk(10)	fumC(11)	gyrB(4)	icd(8)	mdh(8)	purA(8)	recA(49)
ERR1759148.fa	2014	ecoli_achtman_4	189	adk(10)	fumC(27)	gyrB(5)	icd(10)	mdh(12)	purA(8)	recA(49)
ERR1759149.fa	2014	ecoli_achtman_4	2223	adk(6)	fumC(11)	gyrB(5)	icd(8)	mdh(7)	purA(8)	recA(2)
ERR1759150.fa	2014	ecoli_achtman_4	752	adk(10)	fumC(11)	gyrB(4)	icd(8)	mdh(8)	purA(8)	recA(49)
ERR1759151.fa	2014	ecoli_achtman_4	752	adk(10)	fumC(11)	gyrB(4)	icd(8)	mdh(8)	purA(8)	recA(49)
ERR1759152.fa	2014	ecoli_achtman_4	88	adk(6)	fumC(4)	gyrB(12)	icd(1)	mdh(20)	purA(12)	recA(7)
ERR1759153.fa	2014	ecoli_achtman_4	2491	adk(10)	fumC(11)	gyrB(4)	icd(8)	mdh(7)	purA(8)	recA(2)
ERR1759159.fa	2014	ecoli_achtman_4	88	adk(6)	fumC(4)	gyrB(12)	icd(1)	mdh(20)	purA(12)	recA(7)
ERR1759166.fa	2014	ecoli_achtman_4	7080	adk(10)	fumC(632)	gyrB(5)	icd(10)	mdh(12)	purA(8)	recA(49)
ERR1759167.fa	2014	ecoli_achtman_4	7081	adk(6)	fumC(29)	gyrB(33)	icd(16)	mdh(11)	purA(8)	recA(6)
ERR1759168.fa	2014	ecoli_achtman_4	453	adk(99)	fumC(6)	gyrB(33)	icd(33)	mdh(24)	purA(8)	recA(7)
ERR1759169.fa	2014	ecoli_achtman_4	349	adk(34)	fumC(36)	gyrB(39)	icd(87)	mdh(67)	purA(16)	recA(4)
ERR1759170.fa	2014	ecoli_achtman_4	155	adk(6)	fumC(4)	gyrB(14)	icd(16)	mdh(24)	purA(8)	recA(14)
ERR1759171.fa	2014	ecoli_achtman_4	226	adk(10)	fumC(27)	gyrB(5)	icd(8)	mdh(8)	purA(7)	recA(2)
ERR1759172.fa	2014	ecoli_achtman_4	57	adk(6)	fumC(31)	gyrB(5)	icd(28)	mdh(1)	purA(1)	recA(2)
ERR1759184.fa	2014	ecoli_achtman_4	7079	adk(10)	fumC(11)	gyrB(164)	icd(8)	mdh(80)	purA(8)	recA(2)
ERR1759185.fa	2014	ecoli_achtman_4	3107	adk(10)	fumC(11)	gyrB(5)	icd(8)	mdh(7)	purA(219)	recA(2)
ERR1759186.fa	2014	ecoli_achtman_4	3107	adk(10)	fumC(11)	gyrB(5)	icd(8)	mdh(7)	purA(219)	recA(2)
ERR1759188.fa	2014	ecoli_achtman_4	1158	adk(18)	fumC(3)	gyrB(17)	icd(6)	mdh(5)	purA(5)	recA(4)
ERR1759189.fa	2014	ecoli_achtman_4	302	adk(79)	fumC(84)	gyrB(71)	icd(78)	mdh(52)	purA(57)	recA(2)
ERR1759190.fa	2014	ecoli_achtman_4	115	adk(4)	fumC(26)	gyrB(39)	icd(25)	mdh(5)	purA(31)	recA(19)
ERR1759191.fa	2014	ecoli_achtman_4	1914	adk(83)	fumC(306)	gyrB(245)	icd(260)	mdh(209)	purA(16)	recA(181)
ERR1759192.fa	2014	ecoli_achtman_4	1011	adk(6)	fumC(4)	gyrB(159)	icd(44)	mdh(112)	purA(1)	recA(17)
ERR1759193.fa	2014	ecoli_achtman_4	189	adk(10)	fumC(27)	gyrB(5)	icd(10)	mdh(12)	purA(8)	recA(49)
ERR1759194.fa	2014	ecoli_achtman_4	189	adk(10)	fumC(27)	gyrB(5)	icd(10)	mdh(12)	purA(8)	recA(49)
ERR1759195.fa	2014	ecoli_achtman_4	1564	adk(10)	fumC(252)	gyrB(5)	icd(8)	mdh(7)	purA(8)	recA(2)
ERR1759196.fa	2014	ecoli_achtman_4	10	adk(10)	fumC(11)	gyrB(4)	icd(8)	mdh(8)	purA(8)	recA(2)
ERR1759197.fa	2014	ecoli_achtman_4	10	adk(10)	fumC(11)	gyrB(4)	icd(8)	mdh(8)	purA(8)	recA(2)
ERR1759198.fa	2014	ecoli_achtman_4	752	adk(10)	fumC(11)	gyrB(4)	icd(8)	mdh(8)	purA(8)	recA(49)
ERR1759208.fa	2014	ecoli_achtman_4	58	adk(6)	fumC(4)	gyrB(4)	icd(16)	mdh(24)	purA(8)	recA(14)
ERR1759209.fa	2014	ecoli_achtman_4	131	adk(53)	fumC(40)	gyrB(47)	icd(13)	mdh(36)	purA(28)	recA(29)
ERR1759210.fa	2014	ecoli_achtman_4	752	adk(10)	fumC(11)	gyrB(4)	icd(8)	mdh(8)	purA(8)	recA(49)
ERR1759211.fa	2014	ecoli_achtman_4	1011	adk(6)	fumC(4)	gyrB(159)	icd(44)	mdh(112)	purA(1)	recA(17)
ERR1777489.fa	2014	ecoli_achtman_4	10	adk(10)	fumC(11)	gyrB(4)	icd(8)	mdh(8)	purA(8)	recA(2)
ERR1777490.fa	2014	ecoli_achtman_4	3107	adk(10)	fumC(11)	gyrB(5)	icd(8)	mdh(7)	purA(219)	recA(2)
ERR1777491.fa	2014	ecoli_achtman_4	533	adk(6)	fumC(4)	gyrB(5)	icd(18)	mdh(11)	purA(8)	recA(14)
ERR1777492.fa	2014	ecoli_achtman_4	533	adk(6)	fumC(4)	gyrB(5)	icd(18)	mdh(11)	purA(8)	recA(14)
ERR1777493.fa	2014	ecoli_achtman_4	219	adk(58)	fumC(53)	gyrB(53)	icd(58)	mdh(24)	purA(1)	recA(42)
ERR2019090.fa	2015	ecoli_achtman_4	117	adk(20)	fumC(45)	gyrB(41)	icd(43)	mdh(5)	purA(32)	recA(2)
ERR2019091.fa	2015	ecoli_achtman_4	542	adk(112)	fumC(11)	gyrB(5)	icd(12)	mdh(8)	purA(8)	recA(86)
ERR2019092.fa	2015	ecoli_achtman_4	361	adk(10)	fumC(99)	gyrB(5)	icd(91)	mdh(8)	purA(7)	recA(2)
ERR2019093.fa	2015	ecoli_achtman_4	58	adk(6)	fumC(4)	gyrB(4)	icd(16)	mdh(24)	purA(8)	recA(14)
ERR2019094.fa	2015	ecoli_achtman_4	7482	adk(20)	fumC(45)	gyrB(41)	icd(823)	mdh(5)	purA(32)	recA(2)
ERR2019095.fa	2015	ecoli_achtman_4	101	adk(43)	fumC(41)	gyrB(15)	icd(18)	mdh(11)	purA(7)	recA(6)
ERR2019096.fa	2015	ecoli_achtman_4	101	adk(43)	fumC(41)	gyrB(15)	icd(18)	mdh(11)	purA(7)	recA(6)
ERR2019097.fa	2015	ecoli_achtman_4	218	adk(10)	fumC(11)	gyrB(4)	icd(12)	mdh(8)	purA(8)	recA(2)
ERR2019098.fa	2015	ecoli_achtman_4	88	adk(6)	fumC(4)	gyrB(12)	icd(1)	mdh(20)	purA(12)	recA(7)
ERR2019099.fa	2015	ecoli_achtman_4	69	adk(21)	fumC(35)	gyrB(27)	icd(6)	mdh(5)	purA(5)	recA(4)
ERR2019100.fa	2015	ecoli_achtman_4	641	adk(9)	fumC(6)	gyrB(33)	icd(131)	mdh(24)	purA(8)	recA(7)
ERR2019101.fa	2015	ecoli_achtman_4	88	adk(6)	fumC(4)	gyrB(12)	icd(1)	mdh(20)	purA(12)	recA(7)
ERR2019102.fa	2015	ecoli_achtman_4	88	adk(6)	fumC(4)	gyrB(12)	icd(1)	mdh(20)	purA(12)	recA(7)
ERR2019103.fa	2015	ecoli_achtman_4	224	adk(6)	fumC(4)	gyrB(33)	icd(16)	mdh(11)	purA(8)	recA(6)
ERR2019104.fa	2015	ecoli_achtman_4	155	adk(6)	fumC(4)	gyrB(14)	icd(16)	mdh(24)	purA(8)	recA(14)
ERR2019105.fa	2015	ecoli_achtman_4	542	adk(112)	fumC(11)	gyrB(5)	icd(12)	mdh(8)	purA(8)	recA(86)
ERR2019106.fa	2015	ecoli_achtman_4	7483	adk(6)	fumC(23)	gyrB(32)	icd(16)	mdh(9)	purA(8)	recA(141)
ERR2019107.fa	2015	ecoli_achtman_4	10	adk(10)	fumC(11)	gyrB(4)	icd(8)	mdh(8)	purA(8)	recA(2)
ERR2019108.fa	2015	ecoli_achtman_4	783	adk(6)	fumC(4)	gyrB(33)	icd(10)	mdh(20)	purA(12)	recA(7)
ERR2019109.fa	2015	ecoli_achtman_4	410	adk(6)	fumC(4)	gyrB(12)	icd(1)	mdh(20)	purA(18)	recA(7)
ERR2019110.fa	2015	ecoli_achtman_4	6913	adk(10)	fumC(932)	gyrB(4)	icd(8)	mdh(8)	purA(8)	recA(2)
ERR2019113.fa	2015	ecoli_achtman_4	58	adk(6)	fumC(4)	gyrB(4)	icd(16)	mdh(24)	purA(8)	recA(14)
ERR2019114.fa	2015	ecoli_achtman_4	7469	adk(6)	fumC(4)	gyrB(44)	icd(9)	mdh(11)	purA(35)	recA(7)
ERR2019115.fa	2015	ecoli_achtman_4	1722	adk(101)	fumC(4)	gyrB(97)	icd(29)	mdh(70)	purA(158)	recA(2)
ERR2019116.fa	2015	ecoli_achtman_4	88	adk(6)	fumC(4)	gyrB(12)	icd(1)	mdh(20)	purA(12)	recA(7)
ERR2019117.fa	2015	ecoli_achtman_4	1324	adk(6)	fumC(29)	gyrB(178)	icd(18)	mdh(11)	purA(8)	recA(41)
ERR2019118.fa	2015	ecoli_achtman_4	117	adk(20)	fumC(45)	gyrB(41)	icd(43)	mdh(5)	purA(32)	recA(2)
ERR2019119.fa	2015	ecoli_achtman_4	10	adk(10)	fumC(11)	gyrB(4)	icd(8)	mdh(8)	purA(8)	recA(2)
ERR2019120.fa	2015	ecoli_achtman_4	156	adk(6)	fumC(29)	gyrB(32)	icd(16)	mdh(11)	purA(8)	recA(44)
ERR2019121.fa	2015	ecoli_achtman_4	10	adk(10)	fumC(11)	gyrB(4)	icd(8)	mdh(8)	purA(8)	recA(2)
ERR2019122.fa	2015	ecoli_achtman_4	1421	adk(8)	fumC(7)	gyrB(1)	icd(8)	mdh(8)	purA(8)	recA(2)
ERR2019123.fa	2015	ecoli_achtman_4	75	adk(6)	fumC(6)	gyrB(5)	icd(10)	mdh(20)	purA(23)	recA(6)
ERR2019124.fa	2015	ecoli_achtman_4	75	adk(6)	fumC(6)	gyrB(5)	icd(10)	mdh(20)	purA(23)	recA(6)
ERR2019125.fa	2015	ecoli_achtman_4	3381	adk(6)	fumC(445)	gyrB(326)	icd(12)	mdh(282)	purA(178)	recA(247)
ERR2019126.fa	2015	ecoli_achtman_4	88	adk(6)	fumC(4)	gyrB(12)	icd(1)	mdh(20)	purA(12)	recA(7)
ERR2019127.fa	2015	ecoli_achtman_4	10	adk(10)	fumC(11)	gyrB(4)	icd(8)	mdh(8)	purA(8)	recA(2)
ERR2019128.fa	2015	ecoli_achtman_4	359	adk(43)	fumC(41)	gyrB(15)	icd(90)	mdh(11)	purA(8)	recA(6)
ERR2019129.fa	2015	ecoli_achtman_4	93	adk(6)	fumC(11)	gyrB(4)	icd(10)	mdh(7)	purA(8)	recA(6)
ERR2019130.fa	2015	ecoli_achtman_4	359	adk(43)	fumC(41)	gyrB(15)	icd(90)	mdh(11)	purA(8)	recA(6)
ERR2019131.fa	2015	ecoli_achtman_4	90	adk(6)	fumC(4)	gyrB(12)	icd(1)	mdh(20)	purA(8)	recA(7)
ERR2019132.fa	2015	ecoli_achtman_4	154	adk(6)	fumC(6)	gyrB(5)	icd(10)	mdh(9)	purA(8)	recA(6)
ERR2019133.fa	2015	ecoli_achtman_4	617	adk(10)	fumC(11)	gyrB(4)	icd(8)	mdh(8)	purA(13)	recA(73)
ERR2019134.fa	2015	ecoli_achtman_4	10	adk(10)	fumC(11)	gyrB(4)	icd(8)	mdh(8)	purA(8)	recA(2)
ERR2019135.fa	2015	ecoli_achtman_4	410	adk(6)	fumC(4)	gyrB(12)	icd(1)	mdh(20)	purA(18)	recA(7)
ERR2019136.fa	2015	ecoli_achtman_4	86	adk(9)	fumC(6)	gyrB(33)	icd(33)	mdh(24)	purA(8)	recA(7)
ERR2019137.fa	2015	ecoli_achtman_4	10	adk(10)	fumC(11)	gyrB(4)	icd(8)	mdh(8)	purA(8)	recA(2)
ERR2019138.fa	2015	ecoli_achtman_4	75	adk(6)	fumC(6)	gyrB(5)	icd(10)	mdh(20)	purA(23)	recA(6)
ERR2019139.fa	2015	ecoli_achtman_4	7486	adk(702)	fumC(239)	gyrB(26)	icd(446)	mdh(169)	purA(163)	recA(2)
ERR2019140.fa	2015	ecoli_achtman_4	910	adk(100)	fumC(23)	gyrB(68)	icd(8)	mdh(7)	purA(3)	recA(7)
ERR2019141.fa	2015	ecoli_achtman_4	155	adk(6)	fumC(4)	gyrB(14)	icd(16)	mdh(24)	purA(8)	recA(14)
ERR2019142.fa	2015	ecoli_achtman_4	7485	adk(6)	fumC(4)	gyrB(3)	icd(824)	mdh(7)	purA(7)	recA(6)
ERR2019143.fa	2015	ecoli_achtman_4	75	adk(6)	fumC(6)	gyrB(5)	icd(10)	mdh(20)	purA(23)	recA(6)
ERR2019144.fa	2015	ecoli_achtman_4	155	adk(6)	fumC(4)	gyrB(14)	icd(16)	mdh(24)	purA(8)	recA(14)
ERR2019147.fa	2015	ecoli_achtman_4	744	adk(10)	fumC(11)	gyrB(135)	icd(8)	mdh(8)	purA(8)	recA(2)
ERR2019148.fa	2015	ecoli_achtman_4	744	adk(10)	fumC(11)	gyrB(135)	icd(8)	mdh(8)	purA(8)	recA(2)
ERR2019149.fa	2015	ecoli_achtman_4	1011	adk(6)	fumC(4)	gyrB(159)	icd(44)	mdh(112)	purA(1)	recA(17)
ERR2019150.fa	2015	ecoli_achtman_4	648	adk(92)	fumC(4)	gyrB(87)	icd(96)	mdh(70)	purA(58)	recA(2)
ERR2019151.fa	2015	ecoli_achtman_4	744	adk(10)	fumC(11)	gyrB(135)	icd(8)	mdh(8)	purA(8)	recA(2)
ERR2019157.fa	2015	ecoli_achtman_4	410	adk(6)	fumC(4)	gyrB(12)	icd(1)	mdh(20)	purA(18)	recA(7)
ERR2019158.fa	2015	ecoli_achtman_4	1952	adk(218)	fumC(300)	gyrB(75)	icd(242)	mdh(1)	purA(187)	recA(2)
ERR2019159.fa	2015	ecoli_achtman_4	58	adk(6)	fumC(4)	gyrB(4)	icd(16)	mdh(24)	purA(8)	recA(14)
ERR2019160.fa	2015	ecoli_achtman_4	224	adk(6)	fumC(4)	gyrB(33)	icd(16)	mdh(11)	purA(8)	recA(6)
ERR2019161.fa	2015	ecoli_achtman_4	641	adk(9)	fumC(6)	gyrB(33)	icd(131)	mdh(24)	purA(8)	recA(7)
ERR2019162.fa	2015	ecoli_achtman_4	542	adk(112)	fumC(11)	gyrB(5)	icd(12)	mdh(8)	purA(8)	recA(86)
ERR2019163.fa	2015	ecoli_achtman_4	410	adk(6)	fumC(4)	gyrB(12)	icd(1)	mdh(20)	purA(18)	recA(7)
ERR2019164.fa	2015	ecoli_achtman_4	694	adk(10)	fumC(11)	gyrB(4)	icd(8)	mdh(7)	purA(13)	recA(2)
ERR2019165.fa	2015	ecoli_achtman_4	88	adk(6)	fumC(4)	gyrB(12)	icd(1)	mdh(20)	purA(12)	recA(7)
ERR2019166.fa	2015	ecoli_achtman_4	10	adk(10)	fumC(11)	gyrB(4)	icd(8)	mdh(8)	purA(8)	recA(2)
ERR2019168.fa	2015	ecoli_achtman_4	10	adk(10)	fumC(11)	gyrB(4)	icd(8)	mdh(8)	purA(8)	recA(2)
ERR2019169.fa	2015	ecoli_achtman_4	7487	adk(34)	fumC(36)	gyrB(641)	icd(87)	mdh(67)	purA(16)	recA(4)
ERR2019170.fa	2015	ecoli_achtman_4	224	adk(6)	fumC(4)	gyrB(33)	icd(16)	mdh(11)	purA(8)	recA(6)
ERR2019171.fa	2015	ecoli_achtman_4	118	adk(31)	fumC(4)	gyrB(42)	icd(44)	mdh(15)	purA(33)	recA(17)
ERR2019172.fa	2015	ecoli_achtman_4	950	adk(6)	fumC(31)	gyrB(5)	icd(28)	mdh(1)	purA(8)	recA(2)
ERR2019173.fa	2015	ecoli_achtman_4	88	adk(6)	fumC(4)	gyrB(12)	icd(1)	mdh(20)	purA(12)	recA(7)
ERR2019174.fa	2015	ecoli_achtman_4	23	adk(6)	fumC(4)	gyrB(12)	icd(1)	mdh(20)	purA(13)	recA(7)
ERR2019175.fa	2015	ecoli_achtman_4	101	adk(43)	fumC(41)	gyrB(15)	icd(18)	mdh(11)	purA(7)	recA(6)
ERR2019176.fa	2015	ecoli_achtman_4	88	adk(6)	fumC(4)	gyrB(12)	icd(1)	mdh(20)	purA(12)	recA(7)
ERR2019177.fa	2015	ecoli_achtman_4	410	adk(6)	fumC(4)	gyrB(12)	icd(1)	mdh(20)	purA(18)	recA(7)
ERR2019178.fa	2015	ecoli_achtman_4	101	adk(43)	fumC(41)	gyrB(15)	icd(18)	mdh(11)	purA(7)	recA(6)
ERR2019179.fa	2015	ecoli_achtman_4	57	adk(6)	fumC(31)	gyrB(5)	icd(28)	mdh(1)	purA(1)	recA(2)
ERR2019180.fa	2015	ecoli_achtman_4	156	adk(6)	fumC(29)	gyrB(32)	icd(16)	mdh(11)	purA(8)	recA(44)
ERR2019181.fa	2015	ecoli_achtman_4	2179	adk(9)	fumC(65)	gyrB(5)	icd(18)	mdh(11)	purA(8)	recA(6)
ERR2019182.fa	2015	ecoli_achtman_4	90	adk(6)	fumC(4)	gyrB(12)	icd(1)	mdh(20)	purA(8)	recA(7)
ERR2019183.fa	2015	ecoli_achtman_4	7489	adk(6)	fumC(4)	gyrB(12)	icd(825)	mdh(9)	purA(2)	recA(7)
ERR2019184.fa	2015	ecoli_achtman_4	7489	adk(6)	fumC(4)	gyrB(12)	icd(825)	mdh(9)	purA(2)	recA(7)
ERR2019185.fa	2015	ecoli_achtman_4	683	adk(6)	fumC(4)	gyrB(127)	icd(16)	mdh(24)	purA(8)	recA(6)
ERR2019186.fa	2015	ecoli_achtman_4	753	adk(12)	fumC(93)	gyrB(136)	icd(30)	mdh(112)	purA(1)	recA(2)
ERR2019187.fa	2015	ecoli_achtman_4	4096	adk(10)	fumC(11)	gyrB(4)	icd(8)	mdh(8)	purA(321)	recA(2)
ERR2019188.fa	2015	ecoli_achtman_4	744	adk(10)	fumC(11)	gyrB(135)	icd(8)	mdh(8)	purA(8)	recA(2)
ERR2019189.fa	2015	ecoli_achtman_4	5995	adk(10)	fumC(11)	gyrB(5)	icd(10)	mdh(12)	purA(1)	recA(2)
ERR2019190.fa	2015	ecoli_achtman_4	1684	adk(10)	fumC(11)	gyrB(5)	icd(10)	mdh(7)	purA(8)	recA(2)
ERR2019192.fa	2015	ecoli_achtman_4	117	adk(20)	fumC(45)	gyrB(41)	icd(43)	mdh(5)	purA(32)	recA(2)
ERR2019194.fa	2015	ecoli_achtman_4	7488	adk(6)	fumC(4)	gyrB(12)	icd(1)	mdh(20)	purA(13)	recA(540)
ERR2019195.fa	2015	ecoli_achtman_4	453	adk(99)	fumC(6)	gyrB(33)	icd(33)	mdh(24)	purA(8)	recA(7)
ERR2019196.fa	2015	ecoli_achtman_4	155	adk(6)	fumC(4)	gyrB(14)	icd(16)	mdh(24)	purA(8)	recA(14)
ERR2019197.fa	2015	ecoli_achtman_4	683	adk(6)	fumC(4)	gyrB(127)	icd(16)	mdh(24)	purA(8)	recA(6)
ERR2019198.fa	2015	ecoli_achtman_4	453	adk(99)	fumC(6)	gyrB(33)	icd(33)	mdh(24)	purA(8)	recA(7)
ERR2019199.fa	2015	ecoli_achtman_4	155	adk(6)	fumC(4)	gyrB(14)	icd(16)	mdh(24)	purA(8)	recA(14)
ERR2019200.fa	2015	ecoli_achtman_4	117	adk(20)	fumC(45)	gyrB(41)	icd(43)	mdh(5)	purA(32)	recA(2)
ERR2019201.fa	2015	ecoli_achtman_4	3057	adk(290)	fumC(54)	gyrB(55)	icd(324)	mdh(35)	purA(40)	recA(223)
ERR2019202.fa	2015	ecoli_achtman_4	2165	adk(6)	fumC(23)	gyrB(3)	icd(16)	mdh(9)	purA(7)	recA(7)
ERR2019204.fa	2015	ecoli_achtman_4	348	adk(6)	fumC(29)	gyrB(32)	icd(16)	mdh(11)	purA(8)	recA(14)
ERR2019205.fa	2015	ecoli_achtman_4	48	adk(6)	fumC(11)	gyrB(4)	icd(8)	mdh(8)	purA(8)	recA(2)
ERR2019206.fa	2015	ecoli_achtman_4	1079	adk(6)	fumC(19)	gyrB(14)	icd(16)	mdh(11)	purA(12)	recA(2)
ERR2019207.fa	2015	ecoli_achtman_4	7488	adk(6)	fumC(4)	gyrB(12)	icd(1)	mdh(20)	purA(13)	recA(540)
ERR2019208.fa	2015	ecoli_achtman_4	88	adk(6)	fumC(4)	gyrB(12)	icd(1)	mdh(20)	purA(12)	recA(7)
ERR2019209.fa	2015	ecoli_achtman_4	88	adk(6)	fumC(4)	gyrB(12)	icd(1)	mdh(20)	purA(12)	recA(7)
ERR2019210.fa	2015	ecoli_achtman_4	101	adk(43)	fumC(41)	gyrB(15)	icd(18)	mdh(11)	purA(7)	recA(6)
ERR2019211.fa	2015	ecoli_achtman_4	641	adk(9)	fumC(6)	gyrB(33)	icd(131)	mdh(24)	purA(8)	recA(7)
ERR2019212.fa	2015	ecoli_achtman_4	949	adk(6)	fumC(4)	gyrB(14)	icd(16)	mdh(24)	purA(8)	recA(6)
ERR2019213.fa	2015	ecoli_achtman_4	744	adk(10)	fumC(11)	gyrB(135)	icd(8)	mdh(8)	purA(8)	recA(2)
ERR2019214.fa	2015	ecoli_achtman_4	448	adk(6)	fumC(6)	gyrB(5)	icd(16)	mdh(11)	purA(8)	recA(7)
ERR2019216.fa	2015	ecoli_achtman_4	93	adk(6)	fumC(11)	gyrB(4)	icd(10)	mdh(7)	purA(8)	recA(6)
ERR2019217.fa	2015	ecoli_achtman_4	5229	adk(43)	fumC(41)	gyrB(15)	icd(18)	mdh(11)	purA(7)	recA(44)
ERR2019219.fa	2015	ecoli_achtman_4	1790	adk(6)	fumC(4)	gyrB(3)	icd(18)	mdh(7)	purA(191)	recA(6)
ERR2019221.fa	2015	ecoli_achtman_4	205	adk(6)	fumC(23)	gyrB(15)	icd(16)	mdh(9)	purA(8)	recA(7)
ERR2019222.fa	2015	ecoli_achtman_4	117	adk(20)	fumC(45)	gyrB(41)	icd(43)	mdh(5)	purA(32)	recA(2)
ERR2019223.fa	2015	ecoli_achtman_4	117	adk(20)	fumC(45)	gyrB(41)	icd(43)	mdh(5)	purA(32)	recA(2)
ERR2019224.fa	2015	ecoli_achtman_4	1011	adk(6)	fumC(4)	gyrB(159)	icd(44)	mdh(112)	purA(1)	recA(17)
ERR2019225.fa	2015	ecoli_achtman_4	3052	adk(4)	fumC(26)	gyrB(2)	icd(25)	mdh(5)	purA(267)	recA(19)
ERR2019226.fa	2015	ecoli_achtman_4	155	adk(6)	fumC(4)	gyrB(14)	icd(16)	mdh(24)	purA(8)	recA(14)
ERR2019227.fa	2015	ecoli_achtman_4	117	adk(20)	fumC(45)	gyrB(41)	icd(43)	mdh(5)	purA(32)	recA(2)
ERR2019228.fa	2015	ecoli_achtman_4	410	adk(6)	fumC(4)	gyrB(12)	icd(1)	mdh(20)	purA(18)	recA(7)
ERR2019229.fa	2015	ecoli_achtman_4	23	adk(6)	fumC(4)	gyrB(12)	icd(1)	mdh(20)	purA(13)	recA(7)
ERR2019230.fa	2015	ecoli_achtman_4	410	adk(6)	fumC(4)	gyrB(12)	icd(1)	mdh(20)	purA(18)	recA(7)
ERR2019231.fa	2015	ecoli_achtman_4	34	adk(10)	fumC(11)	gyrB(4)	icd(1)	mdh(8)	purA(8)	recA(2)
ERR2019234.fa	2015	ecoli_achtman_4	898	adk(6)	fumC(8)	gyrB(4)	icd(159)	mdh(9)	purA(23)	recA(7)
ERR2019235.fa	2015	ecoli_achtman_4	156	adk(6)	fumC(29)	gyrB(32)	icd(16)	mdh(11)	purA(8)	recA(44)
ERR2019236.fa	2015	ecoli_achtman_4	23	adk(6)	fumC(4)	gyrB(12)	icd(1)	mdh(20)	purA(13)	recA(7)
ERR2019237.fa	2015	ecoli_achtman_4	5409	adk(6)	fumC(29)	gyrB(32)	icd(16)	mdh(9)	purA(13)	recA(2)
ERR2019238.fa	2015	ecoli_achtman_4	10	adk(10)	fumC(11)	gyrB(4)	icd(8)	mdh(8)	purA(8)	recA(2)
ERR2019239.fa	2015	ecoli_achtman_4	410	adk(6)	fumC(4)	gyrB(12)	icd(1)	mdh(20)	purA(18)	recA(7)
ERR2019240.fa	2015	ecoli_achtman_4	744	adk(10)	fumC(11)	gyrB(135)	icd(8)	mdh(8)	purA(8)	recA(2)
ERR2019241.fa	2015	ecoli_achtman_4	1488	adk(10)	fumC(11)	gyrB(4)	icd(8)	mdh(8)	purA(8)	recA(73)
ERR2019243.fa	2015	ecoli_achtman_4	533	adk(6)	fumC(4)	gyrB(5)	icd(18)	mdh(11)	purA(8)	recA(14)
ERR2019245.fa	2015	ecoli_achtman_4	58	adk(6)	fumC(4)	gyrB(4)	icd(16)	mdh(24)	purA(8)	recA(14)
ERR2019246.fa	2015	ecoli_achtman_4	48	adk(6)	fumC(11)	gyrB(4)	icd(8)	mdh(8)	purA(8)	recA(2)
ERR2019247.fa	2015	ecoli_achtman_4	641	adk(9)	fumC(6)	gyrB(33)	icd(131)	mdh(24)	purA(8)	recA(7)
ERR2019248.fa	2015	ecoli_achtman_4	533	adk(6)	fumC(4)	gyrB(5)	icd(18)	mdh(11)	purA(8)	recA(14)
ERR2019249.fa	2015	ecoli_achtman_4	-	adk(10)	fumC(11)	gyrB(4)	icd(~8)	mdh(8)	purA(8)	recA(2)
ERR2019250.fa	2015	ecoli_achtman_4	410	adk(6)	fumC(4)	gyrB(12)	icd(1)	mdh(20)	purA(18)	recA(7)
ERR2019251.fa	2015	ecoli_achtman_4	457	adk(101)	fumC(88)	gyrB(97)	icd(108)	mdh(26)	purA(79)	recA(2)
ERR2019252.fa	2015	ecoli_achtman_4	75	adk(6)	fumC(6)	gyrB(5)	icd(10)	mdh(20)	purA(23)	recA(6)
ERR2019253.fa	2015	ecoli_achtman_4	654	adk(6)	fumC(95)	gyrB(5)	icd(18)	mdh(9)	purA(8)	recA(6)
ERR2019254.fa	2015	ecoli_achtman_4	7491	adk(99)	fumC(6)	gyrB(33)	icd(33)	mdh(24)	purA(574)	recA(7)
ERR2019255.fa	2015	ecoli_achtman_4	7490	adk(703)	fumC(11)	gyrB(4)	icd(8)	mdh(8)	purA(8)	recA(2)
ERR2019256.fa	2015	ecoli_achtman_4	156	adk(6)	fumC(29)	gyrB(32)	icd(16)	mdh(11)	purA(8)	recA(44)
ERR2019257.fa	2015	ecoli_achtman_4	533	adk(6)	fumC(4)	gyrB(5)	icd(18)	mdh(11)	purA(8)	recA(14)
ERR2019258.fa	2015	ecoli_achtman_4	58	adk(6)	fumC(4)	gyrB(4)	icd(16)	mdh(24)	purA(8)	recA(14)
ERR2019259.fa	2015	ecoli_achtman_4	10	adk(10)	fumC(11)	gyrB(4)	icd(8)	mdh(8)	purA(8)	recA(2)
ERR2019260.fa	2015	ecoli_achtman_4	443	adk(6)	fumC(19)	gyrB(15)	icd(16)	mdh(9)	purA(8)	recA(7)
ERR2019261.fa	2015	ecoli_achtman_4	154	adk(6)	fumC(6)	gyrB(5)	icd(10)	mdh(9)	purA(8)	recA(6)
ERR2019263.fa	2015	ecoli_achtman_4	641	adk(9)	fumC(6)	gyrB(33)	icd(131)	mdh(24)	purA(8)	recA(7)
ERR2019264.fa	2015	ecoli_achtman_4	641	adk(9)	fumC(6)	gyrB(33)	icd(131)	mdh(24)	purA(8)	recA(7)
ERR2019265.fa	2015	ecoli_achtman_4	88	adk(6)	fumC(4)	gyrB(12)	icd(1)	mdh(20)	purA(12)	recA(7)
ERR2019266.fa	2015	ecoli_achtman_4	156	adk(6)	fumC(29)	gyrB(32)	icd(16)	mdh(11)	purA(8)	recA(44)
ERR2019268.fa	2015	ecoli_achtman_4	23	adk(6)	fumC(4)	gyrB(12)	icd(1)	mdh(20)	purA(13)	recA(7)
ERR2019269.fa	2015	ecoli_achtman_4	361	adk(10)	fumC(99)	gyrB(5)	icd(91)	mdh(8)	purA(7)	recA(2)
ERR2019270.fa	2015	ecoli_achtman_4	300	adk(77)	fumC(7)	gyrB(72)	icd(18)	mdh(53)	purA(56)	recA(7)
ERR2019271.fa	2015	ecoli_achtman_4	10	adk(10)	fumC(11)	gyrB(4)	icd(8)	mdh(8)	purA(8)	recA(2)
ERR3393038.fa	2017	ecoli_achtman_4	101	adk(43)	fumC(41)	gyrB(15)	icd(18)	mdh(11)	purA(7)	recA(6)
ERR3393039.fa	2017	ecoli_achtman_4	165	adk(10)	fumC(27)	gyrB(5)	icd(10)	mdh(12)	purA(8)	recA(2)
ERR3393040.fa	2017	ecoli_achtman_4	117	adk(20)	fumC(45)	gyrB(41)	icd(43)	mdh(5)	purA(32)	recA(2)
ERR3393041.fa	2017	ecoli_achtman_4	56	adk(6)	fumC(4)	gyrB(4)	icd(18)	mdh(24)	purA(5)	recA(14)
ERR3393042.fa	2017	ecoli_achtman_4	4054	adk(6)	fumC(4)	gyrB(4)	icd(16)	mdh(336)	purA(8)	recA(14)
ERR3393043.fa	2017	ecoli_achtman_4	11856	adk(6)	fumC(4)	gyrB(15)	icd(18)	mdh(9)	purA(962)	recA(7)
ERR3393044.fa	2017	ecoli_achtman_4	156	adk(6)	fumC(29)	gyrB(32)	icd(16)	mdh(11)	purA(8)	recA(44)
ERR3393045.fa	2017	ecoli_achtman_4	2509	adk(6)	fumC(95)	gyrB(33)	icd(18)	mdh(9)	purA(8)	recA(6)
ERR3393046.fa	2017	ecoli_achtman_4	23	adk(6)	fumC(4)	gyrB(12)	icd(1)	mdh(20)	purA(13)	recA(7)
ERR3393047.fa	2017	ecoli_achtman_4	-	adk(1331?)	fumC(7)	gyrB(1)	icd(8)	mdh(8)	purA(8)	recA(6)
ERR3393048.fa	2017	ecoli_achtman_4	154	adk(6)	fumC(6)	gyrB(5)	icd(10)	mdh(9)	purA(8)	recA(6)
ERR3393049.fa	2017	ecoli_achtman_4	69	adk(21)	fumC(35)	gyrB(27)	icd(6)	mdh(5)	purA(5)	recA(4)
ERR3393050.fa	2017	ecoli_achtman_4	88	adk(6)	fumC(4)	gyrB(12)	icd(1)	mdh(20)	purA(12)	recA(7)
ERR3393051.fa	2017	ecoli_achtman_4	58	adk(6)	fumC(4)	gyrB(4)	icd(16)	mdh(24)	purA(8)	recA(14)
ERR3393052.fa	2017	ecoli_achtman_4	-	adk(1543?)	fumC(11)	gyrB(4)	icd(8)	mdh(8)	purA(18)	recA(2)
ERR3393053.fa	2017	ecoli_achtman_4	8577	adk(8)	fumC(7)	gyrB(728)	icd(220)	mdh(8)	purA(8)	recA(2)
ERR3393056.fa	2017	ecoli_achtman_4	48	adk(6)	fumC(11)	gyrB(4)	icd(8)	mdh(8)	purA(8)	recA(2)
ERR3393057.fa	2017	ecoli_achtman_4	10	adk(10)	fumC(11)	gyrB(4)	icd(8)	mdh(8)	purA(8)	recA(2)
ERR3393058.fa	2017	ecoli_achtman_4	3321	adk(9)	fumC(6)	gyrB(312)	icd(131)	mdh(24)	purA(8)	recA(7)
ERR3393059.fa	2017	ecoli_achtman_4	34	adk(10)	fumC(11)	gyrB(4)	icd(1)	mdh(8)	purA(8)	recA(2)
ERR3393060.fa	2017	ecoli_achtman_4	111	adk(6)	fumC(29)	gyrB(14)	icd(16)	mdh(24)	purA(8)	recA(2)
ERR3393063.fa	2017	ecoli_achtman_4	925	adk(18)	fumC(22)	gyrB(111)	icd(6)	mdh(5)	purA(5)	recA(4)
ERR3393064.fa	2017	ecoli_achtman_4	227	adk(10)	fumC(11)	gyrB(4)	icd(1)	mdh(8)	purA(9)	recA(2)
ERR3393065.fa	2017	ecoli_achtman_4	58	adk(6)	fumC(4)	gyrB(4)	icd(16)	mdh(24)	purA(8)	recA(14)
ERR3393066.fa	2017	ecoli_achtman_4	11855	adk(10)	fumC(11)	gyrB(23)	icd(8)	mdh(1094)	purA(8)	recA(2)
ERR3393067.fa	2017	ecoli_achtman_4	10	adk(10)	fumC(11)	gyrB(4)	icd(8)	mdh(8)	purA(8)	recA(2)
ERR3393068.fa	2017	ecoli_achtman_4	542	adk(112)	fumC(11)	gyrB(5)	icd(12)	mdh(8)	purA(8)	recA(86)
ERR3393069.fa	2017	ecoli_achtman_4	8165	adk(6)	fumC(8)	gyrB(4)	icd(8)	mdh(9)	purA(23)	recA(7)
ERR3393070.fa	2017	ecoli_achtman_4	6071	adk(136)	fumC(11)	gyrB(5)	icd(1)	mdh(12)	purA(8)	recA(6)
ERR3393071.fa	2017	ecoli_achtman_4	362	adk(62)	fumC(100)	gyrB(17)	icd(31)	mdh(5)	purA(5)	recA(4)
ERR3393072.fa	2017	ecoli_achtman_4	329	adk(64)	fumC(4)	gyrB(5)	icd(83)	mdh(24)	purA(8)	recA(6)
ERR3393073.fa	2017	ecoli_achtman_4	46	adk(8)	fumC(7)	gyrB(1)	icd(8)	mdh(8)	purA(8)	recA(6)
ERR3393074.fa	2017	ecoli_achtman_4	1494	adk(1)	fumC(4)	gyrB(44)	icd(9)	mdh(11)	purA(35)	recA(7)
ERR3393075.fa	2017	ecoli_achtman_4	11854	adk(6)	fumC(4)	gyrB(4)	icd(16)	mdh(24)	purA(8)	recA(871)
ERR3393076.fa	2017	ecoli_achtman_4	453	adk(99)	fumC(6)	gyrB(33)	icd(33)	mdh(24)	purA(8)	recA(7)
ERR3393077.fa	2017	ecoli_achtman_4	10	adk(10)	fumC(11)	gyrB(4)	icd(8)	mdh(8)	purA(8)	recA(2)
ERR3393078.fa	2017	ecoli_achtman_4	131	adk(53)	fumC(40)	gyrB(47)	icd(13)	mdh(36)	purA(28)	recA(29)
ERR3393079.fa	2017	ecoli_achtman_4	542	adk(112)	fumC(11)	gyrB(5)	icd(12)	mdh(8)	purA(8)	recA(86)
ERR3393080.fa	2017	ecoli_achtman_4	48	adk(6)	fumC(11)	gyrB(4)	icd(8)	mdh(8)	purA(8)	recA(2)
ERR3393081.fa	2017	ecoli_achtman_4	405	adk(35)	fumC(37)	gyrB(29)	icd(25)	mdh(4)	purA(5)	recA(73)
ERR3393082.fa	2017	ecoli_achtman_4	7345	adk(51)	fumC(48)	gyrB(328)	icd(374)	mdh(34)	purA(42)	recA(37)
ERR3393083.fa	2017	ecoli_achtman_4	101	adk(43)	fumC(41)	gyrB(15)	icd(18)	mdh(11)	purA(7)	recA(6)
ERR3393084.fa	2017	ecoli_achtman_4	167	adk(10)	fumC(11)	gyrB(4)	icd(8)	mdh(8)	purA(13)	recA(2)
ERR3393085.fa	2017	ecoli_achtman_4	10	adk(10)	fumC(11)	gyrB(4)	icd(8)	mdh(8)	purA(8)	recA(2)
ERR3393086.fa	2017	ecoli_achtman_4	129	adk(6)	fumC(23)	gyrB(3)	icd(26)	mdh(9)	purA(7)	recA(7)
ERR3393087.fa	2017	ecoli_achtman_4	156	adk(6)	fumC(29)	gyrB(32)	icd(16)	mdh(11)	purA(8)	recA(44)
ERR3393088.fa	2017	ecoli_achtman_4	-	adk(1570?)	fumC(6)	gyrB(5)	icd(10)	mdh(20)	purA(23)	recA(6)
ERR3393089.fa	2017	ecoli_achtman_4	156	adk(6)	fumC(29)	gyrB(32)	icd(16)	mdh(11)	purA(8)	recA(44)
ERR3393090.fa	2017	ecoli_achtman_4	10292	adk(10)	fumC(11)	gyrB(4)	icd(1194)	mdh(8)	purA(8)	recA(2)
ERR3393091.fa	2017	ecoli_achtman_4	23	adk(6)	fumC(4)	gyrB(12)	icd(1)	mdh(20)	purA(13)	recA(7)
ERR3393092.fa	2017	ecoli_achtman_4	-	adk(1579?)	fumC(6)	gyrB(33)	icd(1568?)	mdh(11)	purA(8)	recA(2)
ERR3393093.fa	2017	ecoli_achtman_4	2325	adk(8)	fumC(7)	gyrB(4)	icd(8)	mdh(8)	purA(18)	recA(6)
ERR3393094.fa	2017	ecoli_achtman_4	1431	adk(6)	fumC(65)	gyrB(3)	icd(1)	mdh(11)	purA(13)	recA(6)
ERR3393095.fa	2017	ecoli_achtman_4	457	adk(101)	fumC(88)	gyrB(97)	icd(108)	mdh(26)	purA(79)	recA(2)
ERR3393096.fa	2017	ecoli_achtman_4	-	adk(1452?)	fumC(7)	gyrB(1)	icd(1)	mdh(8)	purA(8)	recA(6)
ERR3393098.fa	2017	ecoli_achtman_4	641	adk(9)	fumC(6)	gyrB(33)	icd(131)	mdh(24)	purA(8)	recA(7)
ERR3393099.fa	2017	ecoli_achtman_4	3631	adk(6)	fumC(11)	gyrB(5)	icd(348)	mdh(7)	purA(8)	recA(6)
ERR3393100.fa	2017	ecoli_achtman_4	101	adk(43)	fumC(41)	gyrB(15)	icd(18)	mdh(11)	purA(7)	recA(6)
ERR3393102.fa	2017	ecoli_achtman_4	88	adk(6)	fumC(4)	gyrB(12)	icd(1)	mdh(20)	purA(12)	recA(7)
ERR3393103.fa	2017	ecoli_achtman_4	48	adk(6)	fumC(11)	gyrB(4)	icd(8)	mdh(8)	purA(8)	recA(2)
ERR3393104.fa	2017	ecoli_achtman_4	117	adk(20)	fumC(45)	gyrB(41)	icd(43)	mdh(5)	purA(32)	recA(2)
ERR3393105.fa	2017	ecoli_achtman_4	11851	adk(10)	fumC(1023)	gyrB(4)	icd(8)	mdh(8)	purA(8)	recA(2)
ERR3393106.fa	2017	ecoli_achtman_4	88	adk(6)	fumC(4)	gyrB(12)	icd(1)	mdh(20)	purA(12)	recA(7)
ERR3393107.fa	2017	ecoli_achtman_4	101	adk(43)	fumC(41)	gyrB(15)	icd(18)	mdh(11)	purA(7)	recA(6)
ERR3393108.fa	2017	ecoli_achtman_4	10	adk(10)	fumC(11)	gyrB(4)	icd(8)	mdh(8)	purA(8)	recA(2)
ERR3393109.fa	2017	ecoli_achtman_4	165	adk(10)	fumC(27)	gyrB(5)	icd(10)	mdh(12)	purA(8)	recA(2)
ERR3393110.fa	2017	ecoli_achtman_4	57	adk(6)	fumC(31)	gyrB(5)	icd(28)	mdh(1)	purA(1)	recA(2)
ERR3393111.fa	2017	ecoli_achtman_4	162	adk(9)	fumC(65)	gyrB(5)	icd(1)	mdh(9)	purA(13)	recA(6)
ERR3393112.fa	2017	ecoli_achtman_4	-	adk(~956)	fumC(4)	gyrB(12)	icd(1)	mdh(20)	purA(12)	recA(7)
ERR3393115.fa	2017	ecoli_achtman_4	1611	adk(6)	fumC(4)	gyrB(15)	icd(18)	mdh(9)	purA(26)	recA(7)
ERR3393116.fa	2017	ecoli_achtman_4	765	adk(6)	fumC(4)	gyrB(12)	icd(147)	mdh(9)	purA(7)	recA(7)
ERR3393117.fa	2017	ecoli_achtman_4	117	adk(20)	fumC(45)	gyrB(41)	icd(43)	mdh(5)	purA(32)	recA(2)
ERR3393118.fa	2017	ecoli_achtman_4	-	adk(1411?)	fumC(41)	gyrB(15)	icd(18)	mdh(11)	purA(7)	recA(6)
ERR3393119.fa	2017	ecoli_achtman_4	11850	adk(6)	fumC(11)	gyrB(4)	icd(10)	mdh(7)	purA(8)	recA(922)
ERR3393120.fa	2017	ecoli_achtman_4	58	adk(6)	fumC(4)	gyrB(4)	icd(16)	mdh(24)	purA(8)	recA(14)
ERR3393121.fa	2017	ecoli_achtman_4	162	adk(9)	fumC(65)	gyrB(5)	icd(1)	mdh(9)	purA(13)	recA(6)
ERR3393123.fa	2017	ecoli_achtman_4	88	adk(6)	fumC(4)	gyrB(12)	icd(1)	mdh(20)	purA(12)	recA(7)
ERR3393124.fa	2017	ecoli_achtman_4	11849	adk(9)	fumC(19)	gyrB(5)	icd(18)	mdh(11)	purA(8)	recA(14)
ERR3393125.fa	2017	ecoli_achtman_4	-	adk(~919)	fumC(6)	gyrB(5)	icd(10)	mdh(20)	purA(23)	recA(6)
ERR3393126.fa	2017	ecoli_achtman_4	88	adk(6)	fumC(4)	gyrB(12)	icd(1)	mdh(20)	purA(12)	recA(7)
ERR3393127.fa	2017	ecoli_achtman_4	683	adk(6)	fumC(4)	gyrB(127)	icd(16)	mdh(24)	purA(8)	recA(6)
ERR3393128.fa	2017	ecoli_achtman_4	101	adk(43)	fumC(41)	gyrB(15)	icd(18)	mdh(11)	purA(7)	recA(6)
ERR3393129.fa	2017	ecoli_achtman_4	567	adk(13)	fumC(43)	gyrB(9)	icd(37)	mdh(17)	purA(37)	recA(25)
ERR3393130.fa	2017	ecoli_achtman_4	3014	adk(303)	fumC(41)	gyrB(1)	icd(8)	mdh(8)	purA(8)	recA(6)
ERR3393131.fa	2017	ecoli_achtman_4	-	adk(~6)	fumC(4)	gyrB(12)	icd(1)	mdh(20)	purA(12)	recA(7)
ERR3393132.fa	2017	ecoli_achtman_4	117	adk(20)	fumC(45)	gyrB(41)	icd(43)	mdh(5)	purA(32)	recA(2)
ERR3393133.fa	2017	ecoli_achtman_4	10	adk(10)	fumC(11)	gyrB(4)	icd(8)	mdh(8)	purA(8)	recA(2)
ERR3393134.fa	2017	ecoli_achtman_4	69	adk(21)	fumC(35)	gyrB(27)	icd(6)	mdh(5)	purA(5)	recA(4)
ERR3393135.fa	2017	ecoli_achtman_4	156	adk(6)	fumC(29)	gyrB(32)	icd(16)	mdh(11)	purA(8)	recA(44)
ERR3393136.fa	2017	ecoli_achtman_4	648	adk(92)	fumC(4)	gyrB(87)	icd(96)	mdh(70)	purA(58)	recA(2)
ERR3393137.fa	2017	ecoli_achtman_4	361	adk(10)	fumC(99)	gyrB(5)	icd(91)	mdh(8)	purA(7)	recA(2)
ERR3393140.fa	2017	ecoli_achtman_4	10	adk(10)	fumC(11)	gyrB(4)	icd(8)	mdh(8)	purA(8)	recA(2)
ERR3393141.fa	2017	ecoli_achtman_4	57	adk(6)	fumC(31)	gyrB(5)	icd(28)	mdh(1)	purA(1)	recA(2)
ERR3393142.fa	2017	ecoli_achtman_4	48	adk(6)	fumC(11)	gyrB(4)	icd(8)	mdh(8)	purA(8)	recA(2)
ERR3393143.fa	2017	ecoli_achtman_4	410	adk(6)	fumC(4)	gyrB(12)	icd(1)	mdh(20)	purA(18)	recA(7)
ERR3393144.fa	2017	ecoli_achtman_4	453	adk(99)	fumC(6)	gyrB(33)	icd(33)	mdh(24)	purA(8)	recA(7)
ERR3393145.fa	2017	ecoli_achtman_4	446	adk(6)	fumC(19)	gyrB(3)	icd(26)	mdh(11)	purA(8)	recA(6)
ERR3393146.fa	2017	ecoli_achtman_4	398	adk(64)	fumC(7)	gyrB(1)	icd(1)	mdh(8)	purA(8)	recA(6)
ERR3393147.fa	2017	ecoli_achtman_4	156	adk(6)	fumC(29)	gyrB(32)	icd(16)	mdh(11)	purA(8)	recA(44)
ERR3393148.fa	2017	ecoli_achtman_4	641	adk(9)	fumC(6)	gyrB(33)	icd(131)	mdh(24)	purA(8)	recA(7)
ERR3393149.fa	2017	ecoli_achtman_4	224	adk(6)	fumC(4)	gyrB(33)	icd(16)	mdh(11)	purA(8)	recA(6)
ERR3393150.fa	2017	ecoli_achtman_4	44	adk(10)	fumC(11)	gyrB(4)	icd(8)	mdh(8)	purA(8)	recA(7)
ERR3393151.fa	2017	ecoli_achtman_4	-	adk(1579?)	fumC(6)	gyrB(5)	icd(26)	mdh(9)	purA(13)	recA(98)
ERR3393152.fa	2017	ecoli_achtman_4	156	adk(6)	fumC(29)	gyrB(32)	icd(16)	mdh(11)	purA(8)	recA(44)
ERR3393153.fa	2017	ecoli_achtman_4	641	adk(9)	fumC(6)	gyrB(33)	icd(131)	mdh(24)	purA(8)	recA(7)
ERR3393154.fa	2017	ecoli_achtman_4	410	adk(6)	fumC(4)	gyrB(12)	icd(1)	mdh(20)	purA(18)	recA(7)
ERR3393155.fa	2017	ecoli_achtman_4	-	adk(9)	fumC(6)	gyrB(15)	icd(1399?)	mdh(24)	purA(7)	recA(7)
ERR3393156.fa	2017	ecoli_achtman_4	8047	adk(46)	fumC(4)	gyrB(87)	icd(29)	mdh(77)	purA(2)	recA(22)
ERR3393157.fa	2017	ecoli_achtman_4	1433	adk(10)	fumC(4)	gyrB(4)	icd(1)	mdh(12)	purA(8)	recA(2)
ERR3393159.fa	2017	ecoli_achtman_4	453	adk(99)	fumC(6)	gyrB(33)	icd(33)	mdh(24)	purA(8)	recA(7)
ERR3393160.fa	2017	ecoli_achtman_4	57	adk(6)	fumC(31)	gyrB(5)	icd(28)	mdh(1)	purA(1)	recA(2)
ERR3393161.fa	2017	ecoli_achtman_4	58	adk(6)	fumC(4)	gyrB(4)	icd(16)	mdh(24)	purA(8)	recA(14)
ERR3393162.fa	2017	ecoli_achtman_4	1431	adk(6)	fumC(65)	gyrB(3)	icd(1)	mdh(11)	purA(13)	recA(6)
ERR3393170.fa	2017	ecoli_achtman_4	101	adk(43)	fumC(41)	gyrB(15)	icd(18)	mdh(11)	purA(7)	recA(6)
ERR3393171.fa	2017	ecoli_achtman_4	-	adk(10)	fumC(27)	gyrB(5)	icd(10,10)	mdh(12)	purA(8)	recA(49)
ERR3393172.fa	2017	ecoli_achtman_4	58	adk(6)	fumC(4)	gyrB(4)	icd(16)	mdh(24)	purA(8)	recA(14)
ERR3393173.fa	2017	ecoli_achtman_4	1196	adk(6)	fumC(6)	gyrB(33)	icd(26)	mdh(11)	purA(8)	recA(2)
ERR3393174.fa	2017	ecoli_achtman_4	101	adk(43)	fumC(41)	gyrB(15)	icd(18)	mdh(11)	purA(7)	recA(6)
ERR3393175.fa	2017	ecoli_achtman_4	-	adk(~6)	fumC(8)	gyrB(4)	icd(159)	mdh(9)	purA(23)	recA(7)
ERR3393176.fa	2017	ecoli_achtman_4	93	adk(6)	fumC(11)	gyrB(4)	icd(10)	mdh(7)	purA(8)	recA(6)
ERR3393177.fa	2017	ecoli_achtman_4	11846	adk(9)	fumC(1775)	gyrB(5)	icd(1)	mdh(9)	purA(13)	recA(6)
ERR3393178.fa	2017	ecoli_achtman_4	4994	adk(52)	fumC(116)	gyrB(55)	icd(101)	mdh(113)	purA(31)	recA(38)
ERR3393179.fa	2017	ecoli_achtman_4	11046	adk(9)	fumC(65)	gyrB(5)	icd(1)	mdh(9)	purA(857)	recA(6)
ERR3393180.fa	2017	ecoli_achtman_4	224	adk(6)	fumC(4)	gyrB(33)	icd(16)	mdh(11)	purA(8)	recA(6)
ERR3393181.fa	2017	ecoli_achtman_4	58	adk(6)	fumC(4)	gyrB(4)	icd(16)	mdh(24)	purA(8)	recA(14)
ERR3393182.fa	2017	ecoli_achtman_4	58	adk(6)	fumC(4)	gyrB(4)	icd(16)	mdh(24)	purA(8)	recA(14)
ERR3393183.fa	2017	ecoli_achtman_4	11845	adk(34)	fumC(1774)	gyrB(39)	icd(87)	mdh(67)	purA(16)	recA(4)
ERR3393184.fa	2017	ecoli_achtman_4	542	adk(112)	fumC(11)	gyrB(5)	icd(12)	mdh(8)	purA(8)	recA(86)
ERR3393185.fa	2017	ecoli_achtman_4	93	adk(6)	fumC(11)	gyrB(4)	icd(10)	mdh(7)	purA(8)	recA(6)
ERR3393186.fa	2017	ecoli_achtman_4	117	adk(20)	fumC(45)	gyrB(41)	icd(43)	mdh(5)	purA(32)	recA(2)
ERR3393187.fa	2017	ecoli_achtman_4	997	adk(83)	fumC(23)	gyrB(155)	icd(170)	mdh(133)	purA(1)	recA(2)
ERR3393188.fa	2017	ecoli_achtman_4	394	adk(21)	fumC(35)	gyrB(61)	icd(52)	mdh(5)	purA(5)	recA(4)
ERR3393189.fa	2017	ecoli_achtman_4	359	adk(43)	fumC(41)	gyrB(15)	icd(90)	mdh(11)	purA(8)	recA(6)
ERR3393190.fa	2017	ecoli_achtman_4	648	adk(92)	fumC(4)	gyrB(87)	icd(96)	mdh(70)	purA(58)	recA(2)
ERR3393191.fa	2017	ecoli_achtman_4	155	adk(6)	fumC(4)	gyrB(14)	icd(16)	mdh(24)	purA(8)	recA(14)
ERR3393192.fa	2017	ecoli_achtman_4	1684	adk(10)	fumC(11)	gyrB(5)	icd(10)	mdh(7)	purA(8)	recA(2)
ERR3393194.fa	2017	ecoli_achtman_4	453	adk(99)	fumC(6)	gyrB(33)	icd(33)	mdh(24)	purA(8)	recA(7)
ERR3393195.fa	2017	ecoli_achtman_4	1485	adk(92)	fumC(231)	gyrB(87)	icd(96)	mdh(70)	purA(58)	recA(2)
ERR3393196.fa	2017	ecoli_achtman_4	2144	adk(6)	fumC(6)	gyrB(15)	icd(56)	mdh(11)	purA(26)	recA(6)
ERR3393197.fa	2017	ecoli_achtman_4	101	adk(43)	fumC(41)	gyrB(15)	icd(18)	mdh(11)	purA(7)	recA(6)
ERR3393198.fa	2017	ecoli_achtman_4	993	adk(10)	fumC(7)	gyrB(154)	icd(8)	mdh(12)	purA(8)	recA(2)
ERR3393199.fa	2017	ecoli_achtman_4	-	adk(1579?)	fumC(41)	gyrB(15)	icd(18)	mdh(11)	purA(7)	recA(6)
ERR3393201.fa	2017	ecoli_achtman_4	101	adk(43)	fumC(41)	gyrB(15)	icd(18)	mdh(11)	purA(7)	recA(6)
ERR3393202.fa	2017	ecoli_achtman_4	1716	adk(10)	fumC(27)	gyrB(4)	icd(8)	mdh(8)	purA(8)	recA(164)
ERR3393205.fa	2017	ecoli_achtman_4	349	adk(34)	fumC(36)	gyrB(39)	icd(87)	mdh(67)	purA(16)	recA(4)
ERR3393206.fa	2017	ecoli_achtman_4	10	adk(10)	fumC(11)	gyrB(4)	icd(8)	mdh(8)	purA(8)	recA(2)
ERR3393207.fa	2017	ecoli_achtman_4	58	adk(6)	fumC(4)	gyrB(4)	icd(16)	mdh(24)	purA(8)	recA(14)
ERR3393208.fa	2017	ecoli_achtman_4	-	adk(1543?)	fumC(11)	gyrB(4)	icd(8)	mdh(8)	purA(8)	recA(2)
ERR3393209.fa	2017	ecoli_achtman_4	1421	adk(8)	fumC(7)	gyrB(1)	icd(8)	mdh(8)	purA(8)	recA(2)
ERR3393210.fa	2017	ecoli_achtman_4	2179	adk(9)	fumC(65)	gyrB(5)	icd(18)	mdh(11)	purA(8)	recA(6)
ERR3393212.fa	2017	ecoli_achtman_4	117	adk(20)	fumC(45)	gyrB(41)	icd(43)	mdh(5)	purA(32)	recA(2)
ERR3393214.fa	2017	ecoli_achtman_4	101	adk(43)	fumC(41)	gyrB(15)	icd(18)	mdh(11)	purA(7)	recA(6)
ERR3393215.fa	2017	ecoli_achtman_4	117	adk(20)	fumC(45)	gyrB(41)	icd(43)	mdh(5)	purA(32)	recA(2)
ERR3393216.fa	2017	ecoli_achtman_4	58	adk(6)	fumC(4)	gyrB(4)	icd(16)	mdh(24)	purA(8)	recA(14)
ERR3393217.fa	2017	ecoli_achtman_4	457	adk(101)	fumC(88)	gyrB(97)	icd(108)	mdh(26)	purA(79)	recA(2)
ERR3393218.fa	2017	ecoli_achtman_4	361	adk(10)	fumC(99)	gyrB(5)	icd(91)	mdh(8)	purA(7)	recA(2)
ERR3393219.fa	2017	ecoli_achtman_4	69	adk(21)	fumC(35)	gyrB(27)	icd(6)	mdh(5)	purA(5)	recA(4)
ERR3393220.fa	2017	ecoli_achtman_4	1437	adk(10)	fumC(27)	gyrB(5)	icd(8)	mdh(8)	purA(1)	recA(2)
ERR3393222.fa	2017	ecoli_achtman_4	3564	adk(6)	fumC(4)	gyrB(12)	icd(1)	mdh(20)	purA(290)	recA(7)
ERR3393223.fa	2017	ecoli_achtman_4	4035	adk(6)	fumC(23)	gyrB(5)	icd(16)	mdh(9)	purA(8)	recA(7)
ERR3393224.fa	2017	ecoli_achtman_4	5416	adk(64)	fumC(153)	gyrB(188)	icd(83)	mdh(7)	purA(8)	recA(6)
ERR3393225.fa	2017	ecoli_achtman_4	297	adk(6)	fumC(65)	gyrB(32)	icd(26)	mdh(9)	purA(8)	recA(2)
ERR3393226.fa	2017	ecoli_achtman_4	10	adk(10)	fumC(11)	gyrB(4)	icd(8)	mdh(8)	purA(8)	recA(2)
ERR3393227.fa	2017	ecoli_achtman_4	155	adk(6)	fumC(4)	gyrB(14)	icd(16)	mdh(24)	purA(8)	recA(14)
ERR3393228.fa	2017	ecoli_achtman_4	297	adk(6)	fumC(65)	gyrB(32)	icd(26)	mdh(9)	purA(8)	recA(2)
ERR3393229.fa	2017	ecoli_achtman_4	165	adk(10)	fumC(27)	gyrB(5)	icd(10)	mdh(12)	purA(8)	recA(2)
ERR3393230.fa	2017	ecoli_achtman_4	10	adk(10)	fumC(11)	gyrB(4)	icd(8)	mdh(8)	purA(8)	recA(2)
ERR3393231.fa	2017	ecoli_achtman_4	57	adk(6)	fumC(31)	gyrB(5)	icd(28)	mdh(1)	purA(1)	recA(2)
ERR3393232.fa	2017	ecoli_achtman_4	1112	adk(10)	fumC(11)	gyrB(5)	icd(10)	mdh(8)	purA(1)	recA(2)
ERR3393233.fa	2017	ecoli_achtman_4	189	adk(10)	fumC(27)	gyrB(5)	icd(10)	mdh(12)	purA(8)	recA(49)
ERR3393234.fa	2017	ecoli_achtman_4	1640	adk(6)	fumC(31)	gyrB(4)	icd(28)	mdh(1)	purA(1)	recA(2)
ERR3393235.fa	2017	ecoli_achtman_4	10	adk(10)	fumC(11)	gyrB(4)	icd(8)	mdh(8)	purA(8)	recA(2)
ERR3393236.fa	2017	ecoli_achtman_4	58	adk(6)	fumC(4)	gyrB(4)	icd(16)	mdh(24)	purA(8)	recA(14)
ERR3393237.fa	2017	ecoli_achtman_4	212	adk(6)	fumC(29)	gyrB(4)	icd(18)	mdh(11)	purA(8)	recA(6)
ERR3393238.fa	2017	ecoli_achtman_4	2496	adk(10)	fumC(7)	gyrB(4)	icd(8)	mdh(12)	purA(8)	recA(6)
ERR3393239.fa	2017	ecoli_achtman_4	11843	adk(555)	fumC(4)	gyrB(12)	icd(1)	mdh(20)	purA(12)	recA(7)
ERR3393240.fa	2017	ecoli_achtman_4	58	adk(6)	fumC(4)	gyrB(4)	icd(16)	mdh(24)	purA(8)	recA(14)
ERR3393241.fa	2017	ecoli_achtman_4	58	adk(6)	fumC(4)	gyrB(4)	icd(16)	mdh(24)	purA(8)	recA(14)
ERR3393242.fa	2017	ecoli_achtman_4	11843	adk(555)	fumC(4)	gyrB(12)	icd(1)	mdh(20)	purA(12)	recA(7)
ERR3393243.fa	2017	ecoli_achtman_4	58	adk(6)	fumC(4)	gyrB(4)	icd(16)	mdh(24)	purA(8)	recA(14)
ERR3393244.fa	2017	ecoli_achtman_4	58	adk(6)	fumC(4)	gyrB(4)	icd(16)	mdh(24)	purA(8)	recA(14)
ERR3393245.fa	2017	ecoli_achtman_4	58	adk(6)	fumC(4)	gyrB(4)	icd(16)	mdh(24)	purA(8)	recA(14)
ERR3393246.fa	2017	ecoli_achtman_4	101	adk(43)	fumC(41)	gyrB(15)	icd(18)	mdh(11)	purA(7)	recA(6)
ERR3393247.fa	2017	ecoli_achtman_4	11842	adk(43)	fumC(1773)	gyrB(15)	icd(18)	mdh(11)	purA(7)	recA(6)
ERR3393248.fa	2017	ecoli_achtman_4	10	adk(10)	fumC(11)	gyrB(4)	icd(8)	mdh(8)	purA(8)	recA(2)
ERR3393249.fa	2017	ecoli_achtman_4	1148	adk(6)	fumC(95)	gyrB(3)	icd(18)	mdh(11)	purA(7)	recA(14)
ERR3393250.fa	2017	ecoli_achtman_4	1137	adk(10)	fumC(11)	gyrB(57)	icd(8)	mdh(8)	purA(8)	recA(2)
ERR3393251.fa	2017	ecoli_achtman_4	6215	adk(9)	fumC(7)	gyrB(1)	icd(8)	mdh(24)	purA(8)	recA(7)
ERR3393252.fa	2017	ecoli_achtman_4	6215	adk(9)	fumC(7)	gyrB(1)	icd(8)	mdh(24)	purA(8)	recA(7)
ERR3393253.fa	2017	ecoli_achtman_4	4373	adk(223)	fumC(271)	gyrB(398)	icd(29)	mdh(70)	purA(146)	recA(167)
ERR3393254.fa	2017	ecoli_achtman_4	20	adk(6)	fumC(4)	gyrB(3)	icd(18)	mdh(7)	purA(7)	recA(6)
ERR3393255.fa	2017	ecoli_achtman_4	1079	adk(6)	fumC(19)	gyrB(14)	icd(16)	mdh(11)	purA(12)	recA(2)
ERR3393256.fa	2017	ecoli_achtman_4	101	adk(43)	fumC(41)	gyrB(15)	icd(18)	mdh(11)	purA(7)	recA(6)
ERR3393259.fa	2017	ecoli_achtman_4	5899	adk(20)	fumC(45)	gyrB(41)	icd(43)	mdh(5)	purA(32)	recA(413)
ERR3393260.fa	2017	ecoli_achtman_4	2325	adk(8)	fumC(7)	gyrB(4)	icd(8)	mdh(8)	purA(18)	recA(6)
ERR3393261.fa	2017	ecoli_achtman_4	661	adk(119)	fumC(150)	gyrB(12)	icd(16)	mdh(24)	purA(8)	recA(6)
ERR3393262.fa	2017	ecoli_achtman_4	847	adk(6)	fumC(6)	gyrB(5)	icd(26)	mdh(9)	purA(13)	recA(98)
ERR3393263.fa	2017	ecoli_achtman_4	10	adk(10)	fumC(11)	gyrB(4)	icd(8)	mdh(8)	purA(8)	recA(2)
ERR3393264.fa	2017	ecoli_achtman_4	1722	adk(101)	fumC(4)	gyrB(97)	icd(29)	mdh(70)	purA(158)	recA(2)
ERR3393265.fa	2017	ecoli_achtman_4	212	adk(6)	fumC(29)	gyrB(4)	icd(18)	mdh(11)	purA(8)	recA(6)
ERR3393266.fa	2017	ecoli_achtman_4	1721	adk(222)	fumC(11)	gyrB(4)	icd(8)	mdh(8)	purA(8)	recA(2)
ERR3393267.fa	2017	ecoli_achtman_4	9578	adk(939)	fumC(11)	gyrB(4)	icd(8)	mdh(8)	purA(8)	recA(2)
ERR3393268.fa	2017	ecoli_achtman_4	1011	adk(6)	fumC(4)	gyrB(159)	icd(44)	mdh(112)	purA(1)	recA(17)
ERR3393269.fa	2017	ecoli_achtman_4	162	adk(9)	fumC(65)	gyrB(5)	icd(1)	mdh(9)	purA(13)	recA(6)
ERR3393270.fa	2017	ecoli_achtman_4	1011	adk(6)	fumC(4)	gyrB(159)	icd(44)	mdh(112)	purA(1)	recA(17)
ERR3393271.fa	2017	ecoli_achtman_4	58	adk(6)	fumC(4)	gyrB(4)	icd(16)	mdh(24)	purA(8)	recA(14)
ERR3393272.fa	2017	ecoli_achtman_4	48	adk(6)	fumC(11)	gyrB(4)	icd(8)	mdh(8)	purA(8)	recA(2)
ERR3393273.fa	2017	ecoli_achtman_4	2040	adk(6)	fumC(29)	gyrB(22)	icd(18)	mdh(11)	purA(8)	recA(41)
ERR3393274.fa	2017	ecoli_achtman_4	56	adk(6)	fumC(4)	gyrB(4)	icd(18)	mdh(24)	purA(5)	recA(14)
ERR3393275.fa	2017	ecoli_achtman_4	491	adk(13)	fumC(39)	gyrB(19)	icd(36)	mdh(30)	purA(14)	recA(82)
ERR3393276.fa	2017	ecoli_achtman_4	2541	adk(148)	fumC(29)	gyrB(33)	icd(16)	mdh(11)	purA(8)	recA(41)
ERR3393277.fa	2017	ecoli_achtman_4	641	adk(9)	fumC(6)	gyrB(33)	icd(131)	mdh(24)	purA(8)	recA(7)
ERR3393278.fa	2017	ecoli_achtman_4	-	adk(1579?)	fumC(4)	gyrB(12)	icd(1)	mdh(20)	purA(12)	recA(7)
ERR3393279.fa	2017	ecoli_achtman_4	88	adk(6)	fumC(4)	gyrB(12)	icd(1)	mdh(20)	purA(12)	recA(7)
ERR3393280.fa	2017	ecoli_achtman_4	11848	adk(6)	fumC(1776)	gyrB(1)	icd(91)	mdh(8)	purA(8)	recA(2)
ERR3393281.fa	2017	ecoli_achtman_4	11848	adk(6)	fumC(1776)	gyrB(1)	icd(91)	mdh(8)	purA(8)	recA(2)
ERR3393282.fa	2017	ecoli_achtman_4	88	adk(6)	fumC(4)	gyrB(12)	icd(1)	mdh(20)	purA(12)	recA(7)
ERR3393283.fa	2017	ecoli_achtman_4	10	adk(10)	fumC(11)	gyrB(4)	icd(8)	mdh(8)	purA(8)	recA(2)
ERR3393284.fa	2017	ecoli_achtman_4	11537	adk(6)	fumC(7)	gyrB(1086)	icd(1)	mdh(410)	purA(939)	recA(2)
ERR3393285.fa	2017	ecoli_achtman_4	361	adk(10)	fumC(99)	gyrB(5)	icd(91)	mdh(8)	purA(7)	recA(2)
ERR3393286.fa	2017	ecoli_achtman_4	5175	adk(6)	fumC(4)	gyrB(432)	icd(16)	mdh(24)	purA(8)	recA(14)
ERR3393287.fa	2017	ecoli_achtman_4	156	adk(6)	fumC(29)	gyrB(32)	icd(16)	mdh(11)	purA(8)	recA(44)
ERR3393288.fa	2017	ecoli_achtman_4	678	adk(6)	fumC(6)	gyrB(5)	icd(136)	mdh(9)	purA(7)	recA(7)
ERR3393289.fa	2017	ecoli_achtman_4	88	adk(6)	fumC(4)	gyrB(12)	icd(1)	mdh(20)	purA(12)	recA(7)
ERR3393290.fa	2017	ecoli_achtman_4	10	adk(10)	fumC(11)	gyrB(4)	icd(8)	mdh(8)	purA(8)	recA(2)
ERR3393292.fa	2017	ecoli_achtman_4	10	adk(10)	fumC(11)	gyrB(4)	icd(8)	mdh(8)	purA(8)	recA(2)
ERR3393293.fa	2017	ecoli_achtman_4	101	adk(43)	fumC(41)	gyrB(15)	icd(18)	mdh(11)	purA(7)	recA(6)
ERR3393294.fa	2017	ecoli_achtman_4	10	adk(10)	fumC(11)	gyrB(4)	icd(8)	mdh(8)	purA(8)	recA(2)
ERR3393296.fa	2017	ecoli_achtman_4	9699	adk(6)	fumC(1376)	gyrB(33)	icd(16)	mdh(11)	purA(8)	recA(6)
ERR3393297.fa	2017	ecoli_achtman_4	88	adk(6)	fumC(4)	gyrB(12)	icd(1)	mdh(20)	purA(12)	recA(7)
ERR3393298.fa	2017	ecoli_achtman_4	540	adk(6)	fumC(7)	gyrB(57)	icd(1)	mdh(8)	purA(8)	recA(2)
ERR3393299.fa	2017	ecoli_achtman_4	75	adk(6)	fumC(6)	gyrB(5)	icd(10)	mdh(20)	purA(23)	recA(6)
ERR3393300.fa	2017	ecoli_achtman_4	10	adk(10)	fumC(11)	gyrB(4)	icd(8)	mdh(8)	purA(8)	recA(2)
ERR3393301.fa	2017	ecoli_achtman_4	9562	adk(6)	fumC(4)	gyrB(830)	icd(16)	mdh(24)	purA(8)	recA(14)
ERR3393302.fa	2017	ecoli_achtman_4	10	adk(10)	fumC(11)	gyrB(4)	icd(8)	mdh(8)	purA(8)	recA(2)
ERR3393303.fa	2017	ecoli_achtman_4	58	adk(6)	fumC(4)	gyrB(4)	icd(16)	mdh(24)	purA(8)	recA(14)
ERR3393304.fa	2017	ecoli_achtman_4	410	adk(6)	fumC(4)	gyrB(12)	icd(1)	mdh(20)	purA(18)	recA(7)
ERR3393305.fa	2017	ecoli_achtman_4	155	adk(6)	fumC(4)	gyrB(14)	icd(16)	mdh(24)	purA(8)	recA(14)
ERR3393306.fa	2017	ecoli_achtman_4	6448	adk(6)	fumC(4)	gyrB(32)	icd(1)	mdh(9)	purA(8)	recA(6)
ERR3393308.fa	2017	ecoli_achtman_4	10	adk(10)	fumC(11)	gyrB(4)	icd(8)	mdh(8)	purA(8)	recA(2)
ERR3393311.fa	2017	ecoli_achtman_4	2496	adk(10)	fumC(7)	gyrB(4)	icd(8)	mdh(12)	purA(8)	recA(6)
ERR3393313.fa	2017	ecoli_achtman_4	10	adk(10)	fumC(11)	gyrB(4)	icd(8)	mdh(8)	purA(8)	recA(2)
ERR3393314.fa	2017	ecoli_achtman_4	56	adk(6)	fumC(4)	gyrB(4)	icd(18)	mdh(24)	purA(5)	recA(14)
ERR3393315.fa	2017	ecoli_achtman_4	75	adk(6)	fumC(6)	gyrB(5)	icd(10)	mdh(20)	purA(23)	recA(6)
ERR3393316.fa	2017	ecoli_achtman_4	1642	adk(6)	fumC(4)	gyrB(5)	icd(18)	mdh(11)	purA(8)	recA(6)
ERR3393317.fa	2017	ecoli_achtman_4	410	adk(6)	fumC(4)	gyrB(12)	icd(1)	mdh(20)	purA(18)	recA(7)
ERR3393318.fa	2017	ecoli_achtman_4	90	adk(6)	fumC(4)	gyrB(12)	icd(1)	mdh(20)	purA(8)	recA(7)
ERR3393319.fa	2017	ecoli_achtman_4	877	adk(9)	fumC(175)	gyrB(33)	icd(131)	mdh(24)	purA(8)	recA(7)
ERR3393320.fa	2017	ecoli_achtman_4	1684	adk(10)	fumC(11)	gyrB(5)	icd(10)	mdh(7)	purA(8)	recA(2)
ERR3393321.fa	2017	ecoli_achtman_4	1267	adk(6)	fumC(8)	gyrB(143)	icd(159)	mdh(9)	purA(23)	recA(7)
ERR3393322.fa	2017	ecoli_achtman_4	2179	adk(9)	fumC(65)	gyrB(5)	icd(18)	mdh(11)	purA(8)	recA(6)
ERR3393323.fa	2017	ecoli_achtman_4	515	adk(57)	fumC(11)	gyrB(1)	icd(109)	mdh(7)	purA(8)	recA(2)
ERR3393324.fa	2017	ecoli_achtman_4	410	adk(6)	fumC(4)	gyrB(12)	icd(1)	mdh(20)	purA(18)	recA(7)
ERR3393325.fa	2017	ecoli_achtman_4	993	adk(10)	fumC(7)	gyrB(154)	icd(8)	mdh(12)	purA(8)	recA(2)
ERR3393326.fa	2017	ecoli_achtman_4	648	adk(92)	fumC(4)	gyrB(87)	icd(96)	mdh(70)	purA(58)	recA(2)
ERR3393327.fa	2017	ecoli_achtman_4	58	adk(6)	fumC(4)	gyrB(4)	icd(16)	mdh(24)	purA(8)	recA(14)
ERR3393328.fa	2017	ecoli_achtman_4	2197	adk(10)	fumC(11)	gyrB(4)	icd(8)	mdh(8)	purA(219)	recA(174)
ERR3393329.fa	2017	ecoli_achtman_4	1684	adk(10)	fumC(11)	gyrB(5)	icd(10)	mdh(7)	purA(8)	recA(2)
ERR3393330.fa	2017	ecoli_achtman_4	23	adk(6)	fumC(4)	gyrB(12)	icd(1)	mdh(20)	purA(13)	recA(7)
ERR3393331.fa	2017	ecoli_achtman_4	11861	adk(10)	fumC(11)	gyrB(1033)	icd(8)	mdh(8)	purA(8)	recA(2)
ERR3393333.fa	2017	ecoli_achtman_4	131	adk(53)	fumC(40)	gyrB(47)	icd(13)	mdh(36)	purA(28)	recA(29)
ERR3393334.fa	2017	ecoli_achtman_4	457	adk(101)	fumC(88)	gyrB(97)	icd(108)	mdh(26)	purA(79)	recA(2)
ERR3393335.fa	2017	ecoli_achtman_4	2179	adk(9)	fumC(65)	gyrB(5)	icd(18)	mdh(11)	purA(8)	recA(6)
ERR3393337.fa	2017	ecoli_achtman_4	101	adk(43)	fumC(41)	gyrB(15)	icd(18)	mdh(11)	purA(7)	recA(6)
ERR3393338.fa	2017	ecoli_achtman_4	1079	adk(6)	fumC(19)	gyrB(14)	icd(16)	mdh(11)	purA(12)	recA(2)
ERR3393339.fa	2017	ecoli_achtman_4	101	adk(43)	fumC(41)	gyrB(15)	icd(18)	mdh(11)	purA(7)	recA(6)
ERR3393340.fa	2017	ecoli_achtman_4	666	adk(6)	fumC(6)	gyrB(3)	icd(135)	mdh(11)	purA(8)	recA(7)
ERR3393341.fa	2017	ecoli_achtman_4	4580	adk(148)	fumC(29)	gyrB(5)	icd(18)	mdh(9)	purA(351)	recA(14)
ERR3393342.fa	2017	ecoli_achtman_4	34	adk(10)	fumC(11)	gyrB(4)	icd(1)	mdh(8)	purA(8)	recA(2)
ERR3393343.fa	2017	ecoli_achtman_4	3014	adk(303)	fumC(41)	gyrB(1)	icd(8)	mdh(8)	purA(8)	recA(6)
ERR3393344.fa	2017	ecoli_achtman_4	77	adk(6)	fumC(7)	gyrB(5)	icd(1)	mdh(8)	purA(18)	recA(27)
ERR3393345.fa	2017	ecoli_achtman_4	88	adk(6)	fumC(4)	gyrB(12)	icd(1)	mdh(20)	purA(12)	recA(7)
ERR3393347.fa	2017	ecoli_achtman_4	744	adk(10)	fumC(11)	gyrB(135)	icd(8)	mdh(8)	purA(8)	recA(2)
ERR3393348.fa	2017	ecoli_achtman_4	23	adk(6)	fumC(4)	gyrB(12)	icd(1)	mdh(20)	purA(13)	recA(7)
ERR3393350.fa	2017	ecoli_achtman_4	602	adk(6)	fumC(19)	gyrB(33)	icd(26)	mdh(11)	purA(8)	recA(6)
ERR3393351.fa	2017	ecoli_achtman_4	410	adk(6)	fumC(4)	gyrB(12)	icd(1)	mdh(20)	purA(18)	recA(7)
ERR3393352.fa	2017	ecoli_achtman_4	29	adk(6)	fumC(4)	gyrB(12)	icd(16)	mdh(9)	purA(7)	recA(7)
ERR3393353.fa	2017	ecoli_achtman_4	101	adk(43)	fumC(41)	gyrB(15)	icd(18)	mdh(11)	purA(7)	recA(6)
ERR3393354.fa	2017	ecoli_achtman_4	453	adk(99)	fumC(6)	gyrB(33)	icd(33)	mdh(24)	purA(8)	recA(7)
ERR3393355.fa	2017	ecoli_achtman_4	58	adk(6)	fumC(4)	gyrB(4)	icd(16)	mdh(24)	purA(8)	recA(14)
ERR3393356.fa	2017	ecoli_achtman_4	34	adk(10)	fumC(11)	gyrB(4)	icd(1)	mdh(8)	purA(8)	recA(2)
ERR3393357.fa	2017	ecoli_achtman_4	93	adk(6)	fumC(11)	gyrB(4)	icd(10)	mdh(7)	purA(8)	recA(6)
ERR3393358.fa	2017	ecoli_achtman_4	744	adk(10)	fumC(11)	gyrB(135)	icd(8)	mdh(8)	purA(8)	recA(2)
ERR3393359.fa	2017	ecoli_achtman_4	58	adk(6)	fumC(4)	gyrB(4)	icd(16)	mdh(24)	purA(8)	recA(14)
ERR3393360.fa	2017	ecoli_achtman_4	117	adk(20)	fumC(45)	gyrB(41)	icd(43)	mdh(5)	purA(32)	recA(2)
ERR3393361.fa	2017	ecoli_achtman_4	117	adk(20)	fumC(45)	gyrB(41)	icd(43)	mdh(5)	purA(32)	recA(2)
ERR3393362.fa	2017	ecoli_achtman_4	11859	adk(6)	fumC(29)	gyrB(32)	icd(16)	mdh(11)	purA(8)	recA(923)
ERR3393363.fa	2017	ecoli_achtman_4	88	adk(6)	fumC(4)	gyrB(12)	icd(1)	mdh(20)	purA(12)	recA(7)
ERR3393364.fa	2017	ecoli_achtman_4	58	adk(6)	fumC(4)	gyrB(4)	icd(16)	mdh(24)	purA(8)	recA(14)
ERR3393365.fa	2017	ecoli_achtman_4	88	adk(6)	fumC(4)	gyrB(12)	icd(1)	mdh(20)	purA(12)	recA(7)
ERR3393366.fa	2017	ecoli_achtman_4	367	adk(6)	fumC(4)	gyrB(12)	icd(1)	mdh(20)	purA(65)	recA(7)
ERR3393367.fa	2017	ecoli_achtman_4	5926	adk(6)	fumC(766)	gyrB(5)	icd(28)	mdh(1)	purA(1)	recA(2)
ERR3393368.fa	2017	ecoli_achtman_4	101	adk(43)	fumC(41)	gyrB(15)	icd(18)	mdh(11)	purA(7)	recA(6)
ERR3393369.fa	2017	ecoli_achtman_4	58	adk(6)	fumC(4)	gyrB(4)	icd(16)	mdh(24)	purA(8)	recA(14)
ERR3393370.fa	2017	ecoli_achtman_4	101	adk(43)	fumC(41)	gyrB(15)	icd(18)	mdh(11)	purA(7)	recA(6)
ERR3393381.fa	2017	ecoli_achtman_4	10	adk(10)	fumC(11)	gyrB(4)	icd(8)	mdh(8)	purA(8)	recA(2)
ERR3393382.fa	2017	ecoli_achtman_4	5229	adk(43)	fumC(41)	gyrB(15)	icd(18)	mdh(11)	purA(7)	recA(44)
ERR3393383.fa	2017	ecoli_achtman_4	93	adk(6)	fumC(11)	gyrB(4)	icd(10)	mdh(7)	purA(8)	recA(6)
ERR3393385.fa	2017	ecoli_achtman_4	-	adk(1570?)	fumC(4)	gyrB(33)	icd(1)	mdh(20)	purA(12)	recA(127)
ERR3393386.fa	2017	ecoli_achtman_4	10	adk(10)	fumC(11)	gyrB(4)	icd(8)	mdh(8)	purA(8)	recA(2)
ERR3393390.fa	2017	ecoli_achtman_4	898	adk(6)	fumC(8)	gyrB(4)	icd(159)	mdh(9)	purA(23)	recA(7)
ERR3393391.fa	2017	ecoli_achtman_4	23	adk(6)	fumC(4)	gyrB(12)	icd(1)	mdh(20)	purA(13)	recA(7)
ERR3393395.fa	2017	ecoli_achtman_4	1629	adk(83)	fumC(12)	gyrB(155)	icd(30)	mdh(1)	purA(1)	recA(17)
ERR3393396.fa	2017	ecoli_achtman_4	167	adk(10)	fumC(11)	gyrB(4)	icd(8)	mdh(8)	purA(13)	recA(2)
ERR3393397.fa	2017	ecoli_achtman_4	117	adk(20)	fumC(45)	gyrB(41)	icd(43)	mdh(5)	purA(32)	recA(2)
ERR3393398.fa	2017	ecoli_achtman_4	10	adk(10)	fumC(11)	gyrB(4)	icd(8)	mdh(8)	purA(8)	recA(2)
ERR3393399.fa	2017	ecoli_achtman_4	75	adk(6)	fumC(6)	gyrB(5)	icd(10)	mdh(20)	purA(23)	recA(6)
ERR3393400.fa	2017	ecoli_achtman_4	88	adk(6)	fumC(4)	gyrB(12)	icd(1)	mdh(20)	purA(12)	recA(7)
ERR3393401.fa	2017	ecoli_achtman_4	410	adk(6)	fumC(4)	gyrB(12)	icd(1)	mdh(20)	purA(18)	recA(7)
ERR3393402.fa	2017	ecoli_achtman_4	164	adk(6)	fumC(4)	gyrB(32)	icd(16)	mdh(12)	purA(8)	recA(7)
ERR3393403.fa	2017	ecoli_achtman_4	10	adk(10)	fumC(11)	gyrB(4)	icd(8)	mdh(8)	purA(8)	recA(2)
ERR3393404.fa	2017	ecoli_achtman_4	109	adk(6)	fumC(6)	gyrB(1)	icd(16)	mdh(9)	purA(13)	recA(2)
ERR3393405.fa	2017	ecoli_achtman_4	410	adk(6)	fumC(4)	gyrB(12)	icd(1)	mdh(20)	purA(18)	recA(7)
ERR3393407.fa	2017	ecoli_achtman_4	93	adk(6)	fumC(11)	gyrB(4)	icd(10)	mdh(7)	purA(8)	recA(6)
ERR3393408.fa	2017	ecoli_achtman_4	90	adk(6)	fumC(4)	gyrB(12)	icd(1)	mdh(20)	purA(8)	recA(7)
ERR3393409.fa	2017	ecoli_achtman_4	410	adk(6)	fumC(4)	gyrB(12)	icd(1)	mdh(20)	purA(18)	recA(7)
ERR3393410.fa	2017	ecoli_achtman_4	101	adk(43)	fumC(41)	gyrB(15)	icd(18)	mdh(11)	purA(7)	recA(6)
ERR3393411.fa	2017	ecoli_achtman_4	167	adk(10)	fumC(11)	gyrB(4)	icd(8)	mdh(8)	purA(13)	recA(2)
ERR3393412.fa	2017	ecoli_achtman_4	2325	adk(8)	fumC(7)	gyrB(4)	icd(8)	mdh(8)	purA(18)	recA(6)
ERR3393413.fa	2017	ecoli_achtman_4	1431	adk(6)	fumC(65)	gyrB(3)	icd(1)	mdh(11)	purA(13)	recA(6)
ERR3393414.fa	2017	ecoli_achtman_4	744	adk(10)	fumC(11)	gyrB(135)	icd(8)	mdh(8)	purA(8)	recA(2)
ERR3393415.fa	2017	ecoli_achtman_4	58	adk(6)	fumC(4)	gyrB(4)	icd(16)	mdh(24)	purA(8)	recA(14)
ERR3393416.fa	2017	ecoli_achtman_4	11858	adk(6)	fumC(4)	gyrB(4)	icd(1)	mdh(20)	purA(13)	recA(7)
ERR3393417.fa	2017	ecoli_achtman_4	2521	adk(6)	fumC(19)	gyrB(3)	icd(135)	mdh(11)	purA(8)	recA(6)
ERR3393418.fa	2017	ecoli_achtman_4	361	adk(10)	fumC(99)	gyrB(5)	icd(91)	mdh(8)	purA(7)	recA(2)
ERR3393419.fa	2017	ecoli_achtman_4	10	adk(10)	fumC(11)	gyrB(4)	icd(8)	mdh(8)	purA(8)	recA(2)
ERR3393420.fa	2017	ecoli_achtman_4	744	adk(10)	fumC(11)	gyrB(135)	icd(8)	mdh(8)	purA(8)	recA(2)
ERR3393421.fa	2017	ecoli_achtman_4	993	adk(10)	fumC(7)	gyrB(154)	icd(8)	mdh(12)	purA(8)	recA(2)
ERR3393422.fa	2017	ecoli_achtman_4	48	adk(6)	fumC(11)	gyrB(4)	icd(8)	mdh(8)	purA(8)	recA(2)
ERR3393423.fa	2017	ecoli_achtman_4	23	adk(6)	fumC(4)	gyrB(12)	icd(1)	mdh(20)	purA(13)	recA(7)
ERR3393424.fa	2017	ecoli_achtman_4	58	adk(6)	fumC(4)	gyrB(4)	icd(16)	mdh(24)	purA(8)	recA(14)
ERR3393425.fa	2017	ecoli_achtman_4	410	adk(6)	fumC(4)	gyrB(12)	icd(1)	mdh(20)	purA(18)	recA(7)
ERR3393426.fa	2017	ecoli_achtman_4	38	adk(4)	fumC(26)	gyrB(2)	icd(25)	mdh(5)	purA(5)	recA(19)
ERR3393427.fa	2017	ecoli_achtman_4	1722	adk(101)	fumC(4)	gyrB(97)	icd(29)	mdh(70)	purA(158)	recA(2)
ERR3393428.fa	2017	ecoli_achtman_4	2599	adk(267)	fumC(6)	gyrB(5)	icd(26)	mdh(9)	purA(13)	recA(98)
ERR3393429.fa	2017	ecoli_achtman_4	101	adk(43)	fumC(41)	gyrB(15)	icd(18)	mdh(11)	purA(7)	recA(6)
ERR3393430.fa	2017	ecoli_achtman_4	410	adk(6)	fumC(4)	gyrB(12)	icd(1)	mdh(20)	purA(18)	recA(7)
ERR3393431.fa	2017	ecoli_achtman_4	453	adk(99)	fumC(6)	gyrB(33)	icd(33)	mdh(24)	purA(8)	recA(7)
ERR3393432.fa	2017	ecoli_achtman_4	3057	adk(290)	fumC(54)	gyrB(55)	icd(324)	mdh(35)	purA(40)	recA(223)
ERR3393433.fa	2017	ecoli_achtman_4	648	adk(92)	fumC(4)	gyrB(87)	icd(96)	mdh(70)	purA(58)	recA(2)
ERR3393434.fa	2017	ecoli_achtman_4	117	adk(20)	fumC(45)	gyrB(41)	icd(43)	mdh(5)	purA(32)	recA(2)
ERR3393435.fa	2017	ecoli_achtman_4	48	adk(6)	fumC(11)	gyrB(4)	icd(8)	mdh(8)	purA(8)	recA(2)
ERR3393436.fa	2017	ecoli_achtman_4	7488	adk(6)	fumC(4)	gyrB(12)	icd(1)	mdh(20)	purA(13)	recA(540)
Lux-2018-1058_R1_001.fa	2018	ecoli_achtman_4	648	adk(92)	fumC(4)	gyrB(87)	icd(96)	mdh(70)	purA(58)	recA(2)

## Sheet: Table S3 Sal_269
WGS ID	AZI phenotype	Year	Serovar	MLST scheme	ST	aroC	dnaN	hemD	hisD	purE	sucA	thrA
103956SalmEnt_R1_001.fa	susceptible	2018	Enteritidis	senterica_achtman_2	11	aroC(5)	dnaN(2)	hemD(3)	hisD(7)	purE(6)	sucA(6)	thrA(11)
14_R1_001.fa	susceptible	2018	Kentucky	senterica_achtman_2	198	aroC(76)	dnaN(14)	hemD(3)	hisD(77)	purE(64)	sucA(64)	thrA(67)
15_R1_001.fa	susceptible	2018	Kentucky	senterica_achtman_2	198	aroC(76)	dnaN(14)	hemD(3)	hisD(77)	purE(64)	sucA(64)	thrA(67)
18006664Salm_R1_001.fa	susceptible	2018	Infantis	senterica_achtman_2	32	aroC(17)	dnaN(18)	hemD(22)	hisD(17)	purE(5)	sucA(21)	thrA(19)
18006668Salm_R1_001.fa	susceptible	2018	Infantis	senterica_achtman_2	32	aroC(17)	dnaN(18)	hemD(22)	hisD(17)	purE(5)	sucA(21)	thrA(19)
18007954Salm_R1_001.fa	susceptible	2018	I -:r:1,5	senterica_achtman_2	32	aroC(17)	dnaN(18)	hemD(22)	hisD(17)	purE(5)	sucA(21)	thrA(19)
18012873Salm_R1_001.fa	susceptible	2018	I -:r:1,5	senterica_achtman_2	32	aroC(17)	dnaN(18)	hemD(22)	hisD(17)	purE(5)	sucA(21)	thrA(19)
18012875Salm_R1_001.fa	susceptible	2018	I -:r:1,5	senterica_achtman_2	32	aroC(17)	dnaN(18)	hemD(22)	hisD(17)	purE(5)	sucA(21)	thrA(19)
18012876Salm_R1_001.fa	susceptible	2018	Infantis	senterica_achtman_2	32	aroC(17)	dnaN(18)	hemD(22)	hisD(17)	purE(5)	sucA(21)	thrA(19)
18012877Salm_R1_001.fa	susceptible	2018	Infantis	senterica_achtman_2	32	aroC(17)	dnaN(18)	hemD(22)	hisD(17)	purE(5)	sucA(21)	thrA(19)
18012879Salm_R1_001.fa	susceptible	2018	Infantis	senterica_achtman_2	32	aroC(17)	dnaN(18)	hemD(22)	hisD(17)	purE(5)	sucA(21)	thrA(19)
191203_1996_R1_001.fa	susceptible	2018	Derby	senterica_achtman_2	3871	aroC(632)	dnaN(38)	hemD(8)	hisD(36)	purE(29)	sucA(13)	thrA(36)
191203_1997_R1_001.fa	susceptible	2018	Enteritidis	senterica_achtman_2	11	aroC(5)	dnaN(2)	hemD(3)	hisD(7)	purE(6)	sucA(6)	thrA(11)
191203_1998_R1_001.fa	susceptible	2018	Newport	senterica_achtman_2	166	aroC(5)	dnaN(14)	hemD(6)	hisD(12)	purE(5)	sucA(14)	thrA(58)
191203_1999_R1_001.fa	susceptible	2018	Enteritidis	senterica_achtman_2	11	aroC(5)	dnaN(2)	hemD(3)	hisD(7)	purE(6)	sucA(6)	thrA(11)
306778SalmNap_R1_001.fa	susceptible	2018	Napoli	senterica_achtman_2	474	aroC(161)	dnaN(147)	hemD(96)	hisD(178)	purE(155)	sucA(12)	thrA(142)
306778SalmNapoli_R1_001.fa	susceptible	2018	Napoli	senterica_achtman_2	474	aroC(161)	dnaN(147)	hemD(96)	hisD(178)	purE(155)	sucA(12)	thrA(142)
DTU2017-1264-PRJ1121-Salmonella-enteritidis-BA-283_R1_001.fa	susceptible	2016	Enteritidis	senterica_achtman_2	11	aroC(5)	dnaN(2)	hemD(3)	hisD(7)	purE(6)	sucA(6)	thrA(11)
DTU2017-1265-PRJ1121-Salmonella-enteritidis-S4426_R1_001.fa	susceptible	2016	Enteritidis	senterica_achtman_2	11	aroC(5)	dnaN(2)	hemD(3)	hisD(7)	purE(6)	sucA(6)	thrA(11)
DTU2017-1266-PRJ1121-Salmonella-enteritidis-Ve48_R1_001.fa	susceptible	2016	Enteritidis	senterica_achtman_2	11	aroC(5)	dnaN(2)	hemD(3)	hisD(7)	purE(6)	sucA(6)	thrA(11)
DTU2017-1273-PRJ1121-Salmonella-coli-17Q000200_R1_001.fa	susceptible	2016	Enteritidis	senterica_achtman_2	11	aroC(5)	dnaN(2)	hemD(3)	hisD(7)	purE(6)	sucA(6)	thrA(11)
DTU2018-104-PRJ1121-Salmonella-Enteritidis-MRS-16-03341.fa	susceptible	2016	Enteritidis	senterica_achtman_2	11	aroC(5)	dnaN(2)	hemD(3)	hisD(7)	purE(6)	sucA(6)	thrA(11)
DTU2018-112-PRJ1121-Salmonella-enteritidis-S16FP02204_R1_001.fa	susceptible	2016	Enteritidis	senterica_achtman_2	11	aroC(5)	dnaN(2)	hemD(3)	hisD(7)	purE(6)	sucA(6)	thrA(11)
DTU2018-113-PRJ1121-Salmonella-enteritidis-S16FP04624.fa	susceptible	2016	Enteritidis	senterica_achtman_2	11	aroC(5)	dnaN(2)	hemD(3)	hisD(7)	purE(6)	sucA(6)	thrA(11)
DTU2018-114-PRJ1121-Salmonella-enteritidis-S16FP04622_R1_001.fa	susceptible	2016	Enteritidis	senterica_achtman_2	11	aroC(5)	dnaN(2)	hemD(3)	hisD(7)	purE(6)	sucA(6)	thrA(11)
DTU2018-125-PRJ1121-Salmonella-enteritidis-E16-0110757_R1_001.fa	susceptible	2016	Enteritidis	senterica_achtman_2	11	aroC(5)	dnaN(2)	hemD(3)	hisD(7)	purE(6)	sucA(6)	thrA(11)
DTU2018-126-PRJ1121-Salmonella-enteritidis-E16-0110758_R1_001.fa	susceptible	2016	Enteritidis	senterica_achtman_2	11	aroC(5)	dnaN(2)	hemD(3)	hisD(7)	purE(6)	sucA(6)	thrA(11)
DTU2018-1329-PRJ1121-Salmonella-Enteritidis-ETBI-025470-01.fa	susceptible	2016	Enteritidis	senterica_achtman_2	11	aroC(5)	dnaN(2)	hemD(3)	hisD(7)	purE(6)	sucA(6)	thrA(11)
DTU2018-1335-PRJ1121-Salmonella-Enteritidis-16061888.fa	susceptible	2016	Enteritidis	senterica_achtman_2	11	aroC(5)	dnaN(2)	hemD(3)	hisD(7)	purE(6)	sucA(6)	thrA(11)
DTU2018-1336-PRJ1121-Salmonella-Enteritidis-PAT-16-15057-SA.fa	susceptible	2016	Enteritidis	senterica_achtman_2	11	aroC(5)	dnaN(2)	hemD(3)	hisD(7)	purE(6)	sucA(6)	thrA(11)
DTU2018-1373-PRJ1121-Samnonella-Blockley-5601_S24_L001.fa	resistant	2016	Blockley	senterica_achtman_2	52	aroC(23)	dnaN(9)	hemD(15)	hisD(12)	purE(17)	sucA(20)	thrA(12)
DTU2018-140-PRJ1121-Salmonella-enteritidis-ETBI-014108-01_R1_001.fa	susceptible	2016	Enteritidis	senterica_achtman_2	11	aroC(5)	dnaN(2)	hemD(3)	hisD(7)	purE(6)	sucA(6)	thrA(11)
DTU2018-141-PRJ1121-Salmonella-infantis-ETBI-003484-01.fa	susceptible	2016	Infantis	senterica_achtman_2	32	aroC(17)	dnaN(18)	hemD(22)	hisD(17)	purE(5)	sucA(21)	thrA(19)
DTU2018-142-PRJ1121-Salmonella-bredeney-ETBI-020132-01_R1_001.fa	susceptible	2016	Bredeney	senterica_achtman_2	306	aroC(111)	dnaN(47)	hemD(49)	hisD(16)	purE(41)	sucA(15)	thrA(4)
DTU2018-169-PRJ1121-Salmonella-enteritidis-5779LNP202X1.fa	susceptible	2016	Enteritidis	senterica_achtman_2	11	aroC(5)	dnaN(2)	hemD(3)	hisD(7)	purE(6)	sucA(6)	thrA(11)
DTU2018-174-PRJ1121-Salmonella-enteritidis-5473-2016-S_R1_001.fa	susceptible	2016	Enteritidis	senterica_achtman_2	11	aroC(5)	dnaN(2)	hemD(3)	hisD(7)	purE(6)	sucA(6)	thrA(11)
DTU2018-175-PRJ1121-Salmonella-enteritidis-87995-1-2016-S_R1_001.fa	susceptible	2016	Enteritidis	senterica_achtman_2	11	aroC(5)	dnaN(2)	hemD(3)	hisD(7)	purE(6)	sucA(6)	thrA(11)
DTU2018-198-PRJ1121-Salmonella-enteritidis-16097_R1_001.fa	susceptible	2016	Enteritidis	senterica_achtman_2	11	aroC(5)	dnaN(2)	hemD(3)	hisD(7)	purE(6)	sucA(6)	thrA(11)
DTU2018-199-PRJ1121-Salmonella-infantis-16176.fa	susceptible	2016	I -:r:1,5	senterica_achtman_2	32	aroC(17)	dnaN(18)	hemD(22)	hisD(17)	purE(5)	sucA(21)	thrA(19)
DTU2018-203-PRJ1121-Salmonella-enteritidis-16-Ref0371_R1_001.fa	susceptible	2016	Enteritidis	senterica_achtman_2	11	aroC(5)	dnaN(2)	hemD(3)	hisD(7)	purE(6)	sucA(6)	thrA(11)
DTU2018-277-PRJ1121-Salmonella-Infantis-S1182_R1_001.fa	susceptible	2016	Infantis	senterica_achtman_2	32	aroC(17)	dnaN(18)	hemD(22)	hisD(17)	purE(5)	sucA(21)	thrA(19)
DTU2018-279-PRJ1121-Salmonella-GallinarumbiovarPullorum-SAL-RIVM-427-68_R1_001.fa	susceptible	2016	Gallinarum or Enteritidis	senterica_achtman_2	92	aroC(5)	dnaN(2)	hemD(3)	hisD(7)	purE(31)	sucA(41)	thrA(11)
DTU2018-280-PRJ1121-Salmonella-Enteritidis-SAL-RIVM-436-19_R1_001.fa	susceptible	2016	Enteritidis	senterica_achtman_2	11	aroC(5)	dnaN(2)	hemD(3)	hisD(7)	purE(6)	sucA(6)	thrA(11)
DTU2018-281-PRJ1121-Salmonella-Idikan-SAL-RIVM-441-27_R1_001.fa	susceptible	2016	Idikan	senterica_achtman_2	1561	aroC(418)	dnaN(14)	hemD(224)	hisD(499)	purE(89)	sucA(313)	thrA(2)
DTU2018-282-PRJ1121-Salmonella-Enteritidis-SAL-RIVM-442-66_R1_001.fa	susceptible	2016	Enteritidis	senterica_achtman_2	11	aroC(5)	dnaN(2)	hemD(3)	hisD(7)	purE(6)	sucA(6)	thrA(11)
DTU2018-283-PRJ1121-Salmonella-Enteritidis-PR-GL-10153-4_R1_001.fa	susceptible	2016	Enteritidis	senterica_achtman_2	11	aroC(5)	dnaN(2)	hemD(3)	hisD(7)	purE(6)	sucA(6)	thrA(11)
DTU2018-295-PRJ1121-Salmonella-Infantis-14980-4IDSA_R1_001.fa	susceptible	2016	Infantis	senterica_achtman_2	32	aroC(17)	dnaN(18)	hemD(22)	hisD(17)	purE(5)	sucA(21)	thrA(19)
DTU2018-296-PRJ1121-Salmonella-Kentucky-50539-2VS.fa	resistant	2016	Kentucky	senterica_achtman_2	198	aroC(76)	dnaN(14)	hemD(3)	hisD(77)	purE(64)	sucA(64)	thrA(67)
DTU2018-297-PRJ1121-Salmonella-Enteritidis-PR-VL-10056-4.fa	resistant	2016	Enteritidis	senterica_achtman_2	11	aroC(5)	dnaN(2)	hemD(3)	hisD(7)	purE(6)	sucA(6)	thrA(11)
DTU2018-298-PRJ1121-Salmonella-Enteritidis-PR-VL-10113-2.fa	susceptible	2016	Enteritidis	senterica_achtman_2	11	aroC(5)	dnaN(2)	hemD(3)	hisD(7)	purE(6)	sucA(6)	thrA(11)
DTU2018-299-PRJ1121-Salmonella-Enteritidis-PR-VL-10113-5.fa	susceptible	2016	Enteritidis	senterica_achtman_2	11	aroC(5)	dnaN(2)	hemD(3)	hisD(7)	purE(6)	sucA(6)	thrA(11)
DTU2018-304-PRJ1121-Salmonella-infantis-16159.fa	susceptible	2016	Infantis	senterica_achtman_2	32	aroC(17)	dnaN(18)	hemD(22)	hisD(17)	purE(5)	sucA(21)	thrA(19)
DTU2018-305-PRJ1121-Salmonella-Infantis-S-289-16.fa	susceptible	2016	Infantis	senterica_achtman_2	32	aroC(17)	dnaN(18)	hemD(22)	hisD(17)	purE(5)	sucA(21)	thrA(19)
DTU2018-307-PRJ1121-Salmonella-Enteritidis-26302.fa	susceptible	2016	Enteritidis	senterica_achtman_2	11	aroC(5)	dnaN(2)	hemD(3)	hisD(7)	purE(6)	sucA(6)	thrA(11)
DTU2018-325-PRJ1121-Salmonella-Enteritidis-16-SA00544-0.fa	susceptible	2016	Enteritidis	senterica_achtman_2	11	aroC(5)	dnaN(2)	hemD(3)	hisD(7)	purE(6)	sucA(6)	thrA(11)
DTU2018-332-PRJ1121-Salmonella-Enteritidis-16-SA00493-0.fa	susceptible	2016	Enteritidis	senterica_achtman_2	11	aroC(5)	dnaN(2)	hemD(3)	hisD(7)	purE(6)	sucA(6)	thrA(11)
DTU2018-333-PRJ1121-Salmonella-Enteritidis-16-SA01179-0.fa	susceptible	2016	Enteritidis	senterica_achtman_2	11	aroC(5)	dnaN(2)	hemD(3)	hisD(7)	purE(6)	sucA(6)	thrA(11)
DTU2018-334-PRJ1121-Salmonella-Enteritidis-16-SA01206-0.fa	susceptible	2016	Enteritidis	senterica_achtman_2	616	aroC(5)	dnaN(2)	hemD(130)	hisD(7)	purE(6)	sucA(6)	thrA(11)
DTU2018-335-PRJ1121-Salmonella-Infantis-16-SA03285-0.fa	susceptible	2016	Infantis	senterica_achtman_2	32	aroC(17)	dnaN(18)	hemD(22)	hisD(17)	purE(5)	sucA(21)	thrA(19)
DTU2018-347-PRJ1121-Salmonella-Enteritidis-SAL-RIVM-435-69.fa	susceptible	2016	Enteritidis	senterica_achtman_2	11	aroC(5)	dnaN(2)	hemD(3)	hisD(7)	purE(6)	sucA(6)	thrA(11)
DTU2018-353-PRJ1121-Salmonella-Enteritidis-PT2016-INIAV-19297-SA.fa	susceptible	2016	Enteritidis	senterica_achtman_2	11	aroC(5)	dnaN(2)	hemD(3)	hisD(7)	purE(6)	sucA(6)	thrA(11)
DTU2018-484-PRJ1121-Enteritidis-salmonella-S16-1694.fa	susceptible	2016	Enteritidis	senterica_achtman_2	11	aroC(5)	dnaN(2)	hemD(3)	hisD(7)	purE(6)	sucA(6)	thrA(11)
DTU2018-493-PRJ1121-Enteritidis-salmonella-S16-0794.fa	susceptible	2016	Enteritidis	senterica_achtman_2	11	aroC(5)	dnaN(2)	hemD(3)	hisD(7)	purE(6)	sucA(6)	thrA(11)
DTU2018-494-PRJ1121-Enteritidis-salmonella-S16-1162.fa	susceptible	2016	Enteritidis	senterica_achtman_2	11	aroC(5)	dnaN(2)	hemD(3)	hisD(7)	purE(6)	sucA(6)	thrA(11)
DTU2018-499-PRJ1121-Enteritidis-salmonella-26335.fa	susceptible	2016	Enteritidis	senterica_achtman_2	11	aroC(5)	dnaN(2)	hemD(3)	hisD(7)	purE(6)	sucA(6)	thrA(11)
DTU2018-504-PRJ1121-Enteritidis-salmonella-160556.fa	susceptible	2016	Enteritidis	senterica_achtman_2	11	aroC(5)	dnaN(2)	hemD(3)	hisD(7)	purE(6)	sucA(6)	thrA(11)
DTU2018-531-PRJ1121-Salmonella-enteritidis-ETBI-023304-01_R1_001.fa	susceptible	2016	I -:g,m:-	senterica_achtman_2	11	aroC(5)	dnaN(2)	hemD(3)	hisD(7)	purE(6)	sucA(6)	thrA(11)
DTU2018-540-PRJ1121-Salmonella-cerro-262340IZS011_R1_001.fa	susceptible	2016	Cerro	senterica_achtman_2	1593	aroC(222)	dnaN(105)	hemD(46)	hisD(123)	purE(225)	sucA(115)	thrA(115)
DTU2018-547-PRJ1121-Salmonella-Enteritidis-PT2016-INIAV-20510-SA_R1_001.fa	susceptible	2016	Enteritidis	senterica_achtman_2	11	aroC(5)	dnaN(2)	hemD(3)	hisD(7)	purE(6)	sucA(6)	thrA(11)
DTU2018-551-PRJ1121-Salmonella-enteritidis-17Q001013.fa	susceptible	2016	Enteritidis	senterica_achtman_2	11	aroC(5)	dnaN(2)	hemD(3)	hisD(7)	purE(6)	sucA(6)	thrA(11)
DTU2018-552-PRJ1121-Salmonella-enteritidis-17Q000195.fa	susceptible	2016	Gallinarum or Enteritidis	senterica_achtman_2	8538	aroC(117)	dnaN(4)	hemD(8)	hisD(125)	purE(76)	sucA(90)	thrA(1225)
DTU2018-555-PRJ1121-Salmonella-enteritidis-5428.fa	susceptible	2016	Enteritidis	senterica_achtman_2	11	aroC(5)	dnaN(2)	hemD(3)	hisD(7)	purE(6)	sucA(6)	thrA(11)
DTU2018-733-PRJ1121-Salmonella-infantis-ETBI-035999-02.fa	susceptible	2016	Infantis	senterica_achtman_2	32	aroC(17)	dnaN(18)	hemD(22)	hisD(17)	purE(5)	sucA(21)	thrA(19)
DTU2018-735-PRJ1121-Salmonella-enteritidis-2543891ZS011.fa	susceptible	2016	Enteritidis	senterica_achtman_2	11	aroC(5)	dnaN(2)	hemD(3)	hisD(7)	purE(6)	sucA(6)	thrA(11)
DTU2018-736-PRJ1121-Salmonella-enteritidis-3766IZS011.fa	susceptible	2016	Enteritidis	senterica_achtman_2	11	aroC(5)	dnaN(2)	hemD(3)	hisD(7)	purE(6)	sucA(6)	thrA(11)
DTU2018-737-PRJ1121-Salmonella-enteritidis-47333F101X1.fa	susceptible	2016	Kentucky	senterica_achtman_2	152	aroC(62)	dnaN(53)	hemD(54)	hisD(60)	purE(5)	sucA(53)	thrA(54)
DTU2018-742-PRJ1121-Escherichia-coli-S16FP02640.fa	susceptible	2016	Derby	senterica_achtman_2	39	aroC(19)	dnaN(20)	hemD(3)	hisD(20)	purE(5)	sucA(2)	thrA(22)
DTU2018-743-PRJ1121-Escherichia-coli-S16FP02641.fa	susceptible	2016	Typhimurium	senterica_achtman_2	34	aroC(10)	dnaN(19)	hemD(12)	hisD(9)	purE(5)	sucA(9)	thrA(2)
DTU2019-2410-PRJproj1199-Salmonella-Enteritidis-MRS-1801106.fa	susceptible	2018	Enteritidis	senterica_achtman_2	11	aroC(5)	dnaN(2)	hemD(3)	hisD(7)	purE(6)	sucA(6)	thrA(11)
DTU2019-2411-PRJproj1199-Salmonella-Enteritidis-MRS-1803499.fa	susceptible	2018	Enteritidis	senterica_achtman_2	11	aroC(5)	dnaN(2)	hemD(3)	hisD(7)	purE(6)	sucA(6)	thrA(11)
DTU2019-2412-PRJproj1199-Salmonella-Infantis-MRS-1803337.fa	susceptible	2018	Infantis	senterica_achtman_2	32	aroC(17)	dnaN(18)	hemD(22)	hisD(17)	purE(5)	sucA(21)	thrA(19)
DTU2019-2413-PRJproj1199-Salmonella-Infantis-MRS-1804219.fa	susceptible	2018	Infantis	senterica_achtman_2	32	aroC(17)	dnaN(18)	hemD(22)	hisD(17)	purE(5)	sucA(21)	thrA(19)
DTU2019-2431-PRJproj1199-Salmonella-Subspi-S18FP00936.fa	susceptible	2018	Paratyphi B	senterica_achtman_2	28	aroC(15)	dnaN(15)	hemD(19)	hisD(17)	purE(5)	sucA(19)	thrA(18)
DTU2019-2432-PRJproj1199-Salmonella-Monophasic-TM-1-415-12-S18FP02638.fa	susceptible	2018	I 4,[5],12:i:-	senterica_achtman_2	34	aroC(10)	dnaN(19)	hemD(12)	hisD(9)	purE(5)	sucA(9)	thrA(2)
DTU2019-2433-PRJproj1199-Salmonella-Infantis-S18FP00196.fa	susceptible	2018	Infantis	senterica_achtman_2	32	aroC(17)	dnaN(18)	hemD(22)	hisD(17)	purE(5)	sucA(21)	thrA(19)
DTU2019-2434-PRJproj1199-Salmonella-Infantis-S18FP03862.fa	susceptible	2018	Infantis	senterica_achtman_2	32	aroC(17)	dnaN(18)	hemD(22)	hisD(17)	purE(5)	sucA(21)	thrA(19)
DTU2019-2435-PRJproj1199-Salmonella-Infantis-S18FP05358.fa	susceptible	2018	Infantis	senterica_achtman_2	32	aroC(17)	dnaN(18)	hemD(22)	hisD(17)	purE(5)	sucA(21)	thrA(19)
DTU2019-2436-PRJproj1199-Salmonella-Kedougou-S18FP08859.fa	susceptible	2018	Kedougou	senterica_achtman_2	1543	aroC(417)	dnaN(4)	hemD(15)	hisD(262)	purE(95)	sucA(9)	thrA(141)
DTU2019-2437-PRJproj1199-Salmonella-Minnesota-S18FP08861.fa	susceptible	2018	Minnesota	senterica_achtman_2	548	aroC(13)	dnaN(11)	hemD(25)	hisD(197)	purE(12)	sucA(71)	thrA(4)
DTU2019-2438-PRJproj1199-Salmonella-Newport-S18FP07764.fa	susceptible	2018	Newport	senterica_achtman_2	166	aroC(5)	dnaN(14)	hemD(6)	hisD(12)	purE(5)	sucA(14)	thrA(58)
DTU2019-2439-PRJproj1199-Salmonella-Paratyphy-B-S18FP08773.fa	susceptible	2018	Paratyphi B	senterica_achtman_2	28	aroC(15)	dnaN(15)	hemD(19)	hisD(17)	purE(5)	sucA(19)	thrA(18)
DTU2019-2440-PRJproj1199-Salmonella-Paratyphy-B-S18FP08775.fa	susceptible	2018	Paratyphi B	senterica_achtman_2	28	aroC(15)	dnaN(15)	hemD(19)	hisD(17)	purE(5)	sucA(19)	thrA(18)
DTU2019-2441-PRJproj1199-Salmonella-Paratyphy-B-S18FP10244.fa	susceptible	2018	Paratyphi B	senterica_achtman_2	28	aroC(15)	dnaN(15)	hemD(19)	hisD(17)	purE(5)	sucA(19)	thrA(18)
DTU2019-2442-PRJproj1199-Salmonella-Paratyphy-B-S18FP08835.fa	susceptible	2018	Paratyphi B	senterica_achtman_2	28	aroC(15)	dnaN(15)	hemD(19)	hisD(17)	purE(5)	sucA(19)	thrA(18)
DTU2019-2443-PRJproj1199-Salmonella-Typhimurium-S18FP08627.fa	susceptible	2018	Paratyphi B	senterica_achtman_2	28	aroC(15)	dnaN(15)	hemD(19)	hisD(17)	purE(5)	sucA(19)	thrA(18)
DTU2019-2476-PRJproj1199-Salmonella-enteritidis-50-1S.fa	susceptible	2018	Enteritidis	senterica_achtman_2	-	aroC(5)	dnaN(580)	hemD(3)	hisD(~857)	purE(6)	sucA(6)	thrA(11)
DTU2019-2713-PRJproj1199-Salmonella-Bredeney-18F001713.fa	resistant	2018	Bredeney	senterica_achtman_2	897	aroC(111)	dnaN(63)	hemD(49)	hisD(16)	purE(41)	sucA(15)	thrA(3)
DTU2019-2714-PRJproj1199-Salmonella-Coeln-18F001707.fa	susceptible	2018	Coeln	senterica_achtman_2	2015	aroC(5)	dnaN(14)	hemD(18)	hisD(561)	purE(36)	sucA(12)	thrA(12)
DTU2019-2715-PRJproj1199-Salmonella-Hadar-18F001663.fa	susceptible	2018	Hadar	senterica_achtman_2	33	aroC(2)	dnaN(5)	hemD(6)	hisD(7)	purE(5)	sucA(7)	thrA(12)
DTU2019-2716-PRJproj1199-Salmonella-Typhimurium-18F001493.fa	susceptible	2018	Typhimurium	senterica_achtman_2	568	aroC(183)	dnaN(7)	hemD(12)	hisD(9)	purE(5)	sucA(9)	thrA(2)
DTU2019-2717-PRJproj1199-Salmonella-Typhimurium-18F000315.fa	susceptible	2018	Typhimurium	senterica_achtman_2	19	aroC(10)	dnaN(7)	hemD(12)	hisD(9)	purE(5)	sucA(9)	thrA(2)
DTU2019-2724-PRJproj1199-Salmonella-Gloucester-AMRG2018-011526.fa	susceptible	2018	I -:r:1,5	senterica_achtman_2	32	aroC(17)	dnaN(18)	hemD(22)	hisD(17)	purE(5)	sucA(21)	thrA(19)
DTU2019-2736-PRJproj1199-Salmonella-Infantis-M2018-ETBI-001132-01.fa	susceptible	2018	Infantis	senterica_achtman_2	32	aroC(17)	dnaN(18)	hemD(22)	hisD(17)	purE(5)	sucA(21)	thrA(19)
DTU2019-2737-PRJproj1199-Salmonella-Infantis-M2018-ETBI-008788-01.fa	susceptible	2018	Infantis	senterica_achtman_2	32	aroC(17)	dnaN(18)	hemD(22)	hisD(17)	purE(5)	sucA(21)	thrA(19)
DTU2019-2738-PRJproj1199-Salmonella-Kentucky-M2018-ETBI-003557-01.fa	susceptible	2018	Kentucky	senterica_achtman_2	198	aroC(76)	dnaN(14)	hemD(3)	hisD(77)	purE(64)	sucA(64)	thrA(67)
DTU2019-2739-PRJproj1199-Salmonella-Bredeney-M2018-ETBI-005189-03.fa	susceptible	2018	Bredeney	senterica_achtman_2	306	aroC(111)	dnaN(47)	hemD(49)	hisD(16)	purE(41)	sucA(15)	thrA(4)
DTU2019-2740-PRJproj1199-Salmonella-Enteritidis-M2018-ETBI-014170-01.fa	susceptible	2018	Enteritidis	senterica_achtman_2	11	aroC(5)	dnaN(2)	hemD(3)	hisD(7)	purE(6)	sucA(6)	thrA(11)
DTU2019-2741-PRJproj1199-Salmonella-Infantis-M2018-ETBI-001459-01.fa	susceptible	2018	Infantis	senterica_achtman_2	32	aroC(17)	dnaN(18)	hemD(22)	hisD(17)	purE(5)	sucA(21)	thrA(19)
DTU2019-2742-PRJproj1199-Salmonella-Infantis-M2018-ETBI-008050-01.fa	susceptible	2018	Infantis	senterica_achtman_2	32	aroC(17)	dnaN(18)	hemD(22)	hisD(17)	purE(5)	sucA(21)	thrA(19)
DTU2019-2743-PRJproj1199-Salmonella-Infantis-M2018-ELBC-005564-01.fa	susceptible	2018	Infantis	senterica_achtman_2	7082	aroC(17)	dnaN(18)	hemD(926)	hisD(17)	purE(5)	sucA(21)	thrA(19)
DTU2019-2744-PRJproj1199-Salmonella-Infantis-M2018-ELBC-007872-01.fa	susceptible	2018	Infantis	senterica_achtman_2	32	aroC(17)	dnaN(18)	hemD(22)	hisD(17)	purE(5)	sucA(21)	thrA(19)
DTU2019-2745-PRJproj1199-Salmonella-Infantis-M2018-ETBI-004862-01.fa	susceptible	2018	Infantis	senterica_achtman_2	7082	aroC(17)	dnaN(18)	hemD(926)	hisD(17)	purE(5)	sucA(21)	thrA(19)
DTU2019-2746-PRJproj1199-Salmonella-Newport-M2018-ETBI-011263-03.fa	susceptible	2018	Newport	senterica_achtman_2	166	aroC(5)	dnaN(14)	hemD(6)	hisD(12)	purE(5)	sucA(14)	thrA(58)
DTU2019-2747-PRJproj1199-Salmonella-Typhimurium-M2018-ETBI-002660-01.fa	susceptible	2018	Typhimurium	senterica_achtman_2	568	aroC(183)	dnaN(7)	hemD(12)	hisD(9)	purE(5)	sucA(9)	thrA(2)
DTU2019-2769-PRJproj1199-Salmonella-orion-S18-004092_R1_001.fa	susceptible	2018	Orion	senterica_achtman_2	639	aroC(99)	dnaN(175)	hemD(58)	hisD(11)	purE(111)	sucA(9)	thrA(2)
DTU2019-2800-PRJproj1199-Salmonella-Paratyphi-B-var-Java-PAT-18-06811-SA.fa	resistant	2018	Paratyphi B	senterica_achtman_2	28	aroC(15)	dnaN(15)	hemD(19)	hisD(17)	purE(5)	sucA(19)	thrA(18)
DTU2019-2801-PRJproj1199-Salmonella-Havana-PAT-18-35498-SA.fa	susceptible	2018	Havana	senterica_achtman_2	872	aroC(189)	dnaN(70)	hemD(152)	hisD(132)	purE(34)	sucA(9)	thrA(172)
DTU2019-2803-PRJproj1199-Salmonella-salmonella-spp-2018-12-186.fa	susceptible	2018	Minnesota	senterica_achtman_2	548	aroC(13)	dnaN(11)	hemD(25)	hisD(197)	purE(12)	sucA(71)	thrA(4)
DTU2019-2827-PRJproj1199-Salmonella-hadar-20537-2-PR-IISPV.fa	susceptible	2018	Hadar	senterica_achtman_2	33	aroC(2)	dnaN(5)	hemD(6)	hisD(7)	purE(5)	sucA(7)	thrA(12)
DTU2019-2833-PRJproj1199-Salmonella-Enteritids-18108.fa	susceptible	2018	Enteritidis	senterica_achtman_2	11	aroC(5)	dnaN(2)	hemD(3)	hisD(7)	purE(6)	sucA(6)	thrA(11)
DTU2019-2834-PRJproj1199-Salmonella-Kentucky-18163.fa	susceptible	2018	Kentucky	senterica_achtman_2	198	aroC(76)	dnaN(14)	hemD(3)	hisD(77)	purE(64)	sucA(64)	thrA(67)
DTU2019-2870-PRJproj1199-Salmonella-Enteritidis-27912.fa	susceptible	2018	Enteritidis	senterica_achtman_2	11	aroC(5)	dnaN(2)	hemD(3)	hisD(7)	purE(6)	sucA(6)	thrA(11)
DTU2019-2873-PRJproj1199-Salmonella-Kentucky-27914.fa	susceptible	2018	Kentucky	senterica_achtman_2	198	aroC(76)	dnaN(14)	hemD(3)	hisD(77)	purE(64)	sucA(64)	thrA(67)
DTU2019-2874-PRJproj1199-Salmonella-Typhimurium-28131.fa	susceptible	2018	Typhimurium	senterica_achtman_2	568	aroC(183)	dnaN(7)	hemD(12)	hisD(9)	purE(5)	sucA(9)	thrA(2)
DTU2019-2878-PRJproj1199-Salmonella-4-5-12-i-68896-52204-75-1.fa	resistant	2018	I 4,[5],12:i:-	senterica_achtman_2	34	aroC(10)	dnaN(19)	hemD(12)	hisD(9)	purE(5)	sucA(9)	thrA(2)
DTU2019-2879-PRJproj1199-Salmonella-Typhimurium-68882.fa	susceptible	2018	Typhimurium	senterica_achtman_2	19	aroC(10)	dnaN(7)	hemD(12)	hisD(9)	purE(5)	sucA(9)	thrA(2)
DTU2019-2901-PRJ1199-SI-19-SA00114.fa	susceptible	2018	Infantis	senterica_achtman_2	32	aroC(17)	dnaN(18)	hemD(22)	hisD(17)	purE(5)	sucA(21)	thrA(19)
DTU2019-2902-PRJ1199-SI-18-SA00900-0.fa	susceptible	2018	Infantis	senterica_achtman_2	32	aroC(17)	dnaN(18)	hemD(22)	hisD(17)	purE(5)	sucA(21)	thrA(19)
DTU2019-2910-PRJ1199-STm17-Ref0543.fa	susceptible	2018	I 4,[5],12:i:-	senterica_achtman_2	34	aroC(10)	dnaN(19)	hemD(12)	hisD(9)	purE(5)	sucA(9)	thrA(2)
DTU2019-2913-PRJ1199-SI-NCP-NL-2018-09.fa	susceptible	2018	Enteritidis	senterica_achtman_2	11	aroC(5)	dnaN(2)	hemD(3)	hisD(7)	purE(6)	sucA(6)	thrA(11)
DTU2019-2914-PRJ1199-SI-NCP-NL-2018-33.fa	susceptible	2018	Enteritidis	senterica_achtman_2	11	aroC(5)	dnaN(2)	hemD(3)	hisD(7)	purE(6)	sucA(6)	thrA(11)
DTU2019-2915-PRJ1199-SI-S1927.fa	susceptible	2018	Infantis	senterica_achtman_2	32	aroC(17)	dnaN(18)	hemD(22)	hisD(17)	purE(5)	sucA(21)	thrA(19)
DTU2019-2916-PRJ1199-SP-B-Java-S1886.fa	susceptible	2018	Paratyphi B	senterica_achtman_2	28	aroC(15)	dnaN(15)	hemD(19)	hisD(17)	purE(5)	sucA(19)	thrA(18)
DTU2019-2919-PRJ1199-SI-S05066-18.fa	susceptible	2018	Enteritidis	senterica_achtman_2	11	aroC(5)	dnaN(2)	hemD(3)	hisD(7)	purE(6)	sucA(6)	thrA(11)
DTU2019-2922-PRJ1199-SI-Ve-1577.fa	susceptible	2018	Enteritidis	senterica_achtman_2	11	aroC(5)	dnaN(2)	hemD(3)	hisD(7)	purE(6)	sucA(6)	thrA(11)
DTU2019-2923-PRJ1199-SI-S-3569.fa	susceptible	2018	Infantis	senterica_achtman_2	32	aroC(17)	dnaN(18)	hemD(22)	hisD(17)	purE(5)	sucA(21)	thrA(19)
DTU2019-2924-PRJ1199-SI-Ve2624.fa	susceptible	2018	Infantis	senterica_achtman_2	32	aroC(17)	dnaN(18)	hemD(22)	hisD(17)	purE(5)	sucA(21)	thrA(19)
ERR1759056.fa	susceptible	2014	I -:r:1,5	senterica_achtman_2	32	aroC(17)	dnaN(18)	hemD(22)	hisD(17)	purE(5)	sucA(21)	thrA(19)
ERR1759057.fa	susceptible	2014	Enteritidis	senterica_achtman_2	11	aroC(5)	dnaN(2)	hemD(3)	hisD(7)	purE(6)	sucA(6)	thrA(11)
ERR1759058.fa	susceptible	2014	Paratyphi B	senterica_achtman_2	28	aroC(15)	dnaN(15)	hemD(19)	hisD(17)	purE(5)	sucA(19)	thrA(18)
ERR1759059.fa	susceptible	2014	Paratyphi B	senterica_achtman_2	28	aroC(15)	dnaN(15)	hemD(19)	hisD(17)	purE(5)	sucA(19)	thrA(18)
ERR1759060.fa	susceptible	2014	Enteritidis	senterica_achtman_2	11	aroC(5)	dnaN(2)	hemD(3)	hisD(7)	purE(6)	sucA(6)	thrA(11)
ERR1759061.fa	susceptible	2014	I 4:b:-	senterica_achtman_2	42	aroC(20)	dnaN(4)	hemD(23)	hisD(14)	purE(16)	sucA(19)	thrA(18)
ERR1759063.fa	susceptible	2014	Paratyphi B	senterica_achtman_2	28	aroC(15)	dnaN(15)	hemD(19)	hisD(17)	purE(5)	sucA(19)	thrA(18)
ERR1759064.fa	susceptible	2014	Paratyphi B	senterica_achtman_2	28	aroC(15)	dnaN(15)	hemD(19)	hisD(17)	purE(5)	sucA(19)	thrA(18)
ERR1759065.fa	susceptible	2014	Paratyphi B	senterica_achtman_2	28	aroC(15)	dnaN(15)	hemD(19)	hisD(17)	purE(5)	sucA(19)	thrA(18)
ERR1759066.fa	susceptible	2014	Typhimurium	senterica_achtman_2	34	aroC(10)	dnaN(19)	hemD(12)	hisD(9)	purE(5)	sucA(9)	thrA(2)
ERR1759069.fa	susceptible	2014	Infantis	senterica_achtman_2	32	aroC(17)	dnaN(18)	hemD(22)	hisD(17)	purE(5)	sucA(21)	thrA(19)
ERR1759070.fa	susceptible	2014	Infantis	senterica_achtman_2	32	aroC(17)	dnaN(18)	hemD(22)	hisD(17)	purE(5)	sucA(21)	thrA(19)
ERR1759071.fa	susceptible	2014	Infantis	senterica_achtman_2	32	aroC(17)	dnaN(18)	hemD(22)	hisD(17)	purE(5)	sucA(21)	thrA(19)
ERR1759088.fa	susceptible	2014	Infantis	senterica_achtman_2	32	aroC(17)	dnaN(18)	hemD(22)	hisD(17)	purE(5)	sucA(21)	thrA(19)
ERR1759089.fa	susceptible	2014	Infantis	senterica_achtman_2	32	aroC(17)	dnaN(18)	hemD(22)	hisD(17)	purE(5)	sucA(21)	thrA(19)
ERR1759090.fa	susceptible	2014	Infantis	senterica_achtman_2	32	aroC(17)	dnaN(18)	hemD(22)	hisD(17)	purE(5)	sucA(21)	thrA(19)
ERR1759095.fa	susceptible	2014	Infantis	senterica_achtman_2	32	aroC(17)	dnaN(18)	hemD(22)	hisD(17)	purE(5)	sucA(21)	thrA(19)
ERR1759096.fa	susceptible	2014	Enteritidis	senterica_achtman_2	11	aroC(5)	dnaN(2)	hemD(3)	hisD(7)	purE(6)	sucA(6)	thrA(11)
ERR1759098.fa	susceptible	2014	Infantis	senterica_achtman_2	32	aroC(17)	dnaN(18)	hemD(22)	hisD(17)	purE(5)	sucA(21)	thrA(19)
ERR1759100.fa	susceptible	2014	Enteritidis	senterica_achtman_2	11	aroC(5)	dnaN(2)	hemD(3)	hisD(7)	purE(6)	sucA(6)	thrA(11)
ERR1759106.fa	susceptible	2014	Havana	senterica_achtman_2	1621	aroC(186)	dnaN(35)	hemD(78)	hisD(510)	purE(39)	sucA(182)	thrA(435)
ERR1759109.fa	susceptible	2014	Enteritidis	senterica_achtman_2	11	aroC(5)	dnaN(2)	hemD(3)	hisD(7)	purE(6)	sucA(6)	thrA(11)
ERR1759110.fa	susceptible	2014	Enteritidis	senterica_achtman_2	11	aroC(5)	dnaN(2)	hemD(3)	hisD(7)	purE(6)	sucA(6)	thrA(11)
ERR1759111.fa	susceptible	2014	Enteritidis	senterica_achtman_2	11	aroC(5)	dnaN(2)	hemD(3)	hisD(7)	purE(6)	sucA(6)	thrA(11)
ERR1759112.fa	susceptible	2014	Hadar	senterica_achtman_2	33	aroC(2)	dnaN(5)	hemD(6)	hisD(7)	purE(5)	sucA(7)	thrA(12)
ERR1759113.fa	susceptible	2014	Infantis	senterica_achtman_2	32	aroC(17)	dnaN(18)	hemD(22)	hisD(17)	purE(5)	sucA(21)	thrA(19)
ERR1759116.fa	susceptible	2014	Infantis	senterica_achtman_2	32	aroC(17)	dnaN(18)	hemD(22)	hisD(17)	purE(5)	sucA(21)	thrA(19)
ERR1759123.fa	susceptible	2014	Bredeney	senterica_achtman_2	306	aroC(111)	dnaN(47)	hemD(49)	hisD(16)	purE(41)	sucA(15)	thrA(4)
ERR1759125.fa	susceptible	2014	Infantis	senterica_achtman_2	32	aroC(17)	dnaN(18)	hemD(22)	hisD(17)	purE(5)	sucA(21)	thrA(19)
ERR1759127.fa	susceptible	2014	Enteritidis	senterica_achtman_2	11	aroC(5)	dnaN(2)	hemD(3)	hisD(7)	purE(6)	sucA(6)	thrA(11)
ERR1759154.fa	susceptible	2014	Heidelberg	senterica_achtman_2	15	aroC(2)	dnaN(7)	hemD(9)	hisD(9)	purE(5)	sucA(9)	thrA(12)
ERR1759155.fa	susceptible	2014	Heidelberg	senterica_achtman_2	15	aroC(2)	dnaN(7)	hemD(9)	hisD(9)	purE(5)	sucA(9)	thrA(12)
ERR1759156.fa	susceptible	2014	Enteritidis	senterica_achtman_2	11	aroC(5)	dnaN(2)	hemD(3)	hisD(7)	purE(6)	sucA(6)	thrA(11)
ERR1759157.fa	susceptible	2014	Paratyphi B	senterica_achtman_2	3663	aroC(15)	dnaN(15)	hemD(19)	hisD(17)	purE(702)	sucA(19)	thrA(18)
ERR1759158.fa	susceptible	2014	Infantis	senterica_achtman_2	32	aroC(17)	dnaN(18)	hemD(22)	hisD(17)	purE(5)	sucA(21)	thrA(19)
ERR1759162.fa	susceptible	2014	Mbandaka	senterica_achtman_2	413	aroC(15)	dnaN(70)	hemD(93)	hisD(78)	purE(113)	sucA(6)	thrA(68)
ERR1759164.fa	susceptible	2014	Enteritidis	senterica_achtman_2	11	aroC(5)	dnaN(2)	hemD(3)	hisD(7)	purE(6)	sucA(6)	thrA(11)
ERR1759165.fa	susceptible	2014	Enteritidis	senterica_achtman_2	11	aroC(5)	dnaN(2)	hemD(3)	hisD(7)	purE(6)	sucA(6)	thrA(11)
ERR1759173.fa	susceptible	2014	Enteritidis	senterica_achtman_2	11	aroC(5)	dnaN(2)	hemD(3)	hisD(7)	purE(6)	sucA(6)	thrA(11)
ERR1759174.fa	susceptible	2014	Glostrup or Chomedey	senterica_achtman_2	2519	aroC(210)	dnaN(11)	hemD(17)	hisD(113)	purE(33)	sucA(107)	thrA(4)
ERR1759175.fa	susceptible	2014	Infantis	senterica_achtman_2	32	aroC(17)	dnaN(18)	hemD(22)	hisD(17)	purE(5)	sucA(21)	thrA(19)
ERR1759176.fa	susceptible	2014	Infantis	senterica_achtman_2	32	aroC(17)	dnaN(18)	hemD(22)	hisD(17)	purE(5)	sucA(21)	thrA(19)
ERR1759177.fa	susceptible	2014	Infantis	senterica_achtman_2	32	aroC(17)	dnaN(18)	hemD(22)	hisD(17)	purE(5)	sucA(21)	thrA(19)
ERR1759178.fa	susceptible	2014	Infantis	senterica_achtman_2	32	aroC(17)	dnaN(18)	hemD(22)	hisD(17)	purE(5)	sucA(21)	thrA(19)
ERR1759179.fa	susceptible	2014	Infantis	senterica_achtman_2	32	aroC(17)	dnaN(18)	hemD(22)	hisD(17)	purE(5)	sucA(21)	thrA(19)
ERR1759180.fa	susceptible	2014	Infantis	senterica_achtman_2	32	aroC(17)	dnaN(18)	hemD(22)	hisD(17)	purE(5)	sucA(21)	thrA(19)
ERR1759181.fa	susceptible	2014	Kentucky	senterica_achtman_2	198	aroC(76)	dnaN(14)	hemD(3)	hisD(77)	purE(64)	sucA(64)	thrA(67)
ERR1759182.fa	susceptible	2014	Kentucky	senterica_achtman_2	198	aroC(76)	dnaN(14)	hemD(3)	hisD(77)	purE(64)	sucA(64)	thrA(67)
ERR1759183.fa	susceptible	2014	Typhimurium	senterica_achtman_2	19	aroC(10)	dnaN(7)	hemD(12)	hisD(9)	purE(5)	sucA(9)	thrA(2)
ERR1759199.fa	susceptible	2014	Cerro	senterica_achtman_2	1593	aroC(222)	dnaN(105)	hemD(46)	hisD(123)	purE(225)	sucA(115)	thrA(115)
ERR1759200.fa	susceptible	2014	Enteritidis	senterica_achtman_2	11	aroC(5)	dnaN(2)	hemD(3)	hisD(7)	purE(6)	sucA(6)	thrA(11)
ERR1759201.fa	susceptible	2014	Infantis	senterica_achtman_2	32	aroC(17)	dnaN(18)	hemD(22)	hisD(17)	purE(5)	sucA(21)	thrA(19)
ERR1759206.fa	susceptible	2014	Typhimurium	senterica_achtman_2	19	aroC(10)	dnaN(7)	hemD(12)	hisD(9)	purE(5)	sucA(9)	thrA(2)
ERR1759212.fa	susceptible	2014	Typhimurium	senterica_achtman_2	19	aroC(10)	dnaN(7)	hemD(12)	hisD(9)	purE(5)	sucA(9)	thrA(2)
ERR2019111.fa	susceptible	2015	I 4,[5],12:i:-	senterica_achtman_2	34	aroC(10)	dnaN(19)	hemD(12)	hisD(9)	purE(5)	sucA(9)	thrA(2)
ERR2019112.fa	susceptible	2015	I 4,[5],12:i:-	senterica_achtman_2	34	aroC(10)	dnaN(19)	hemD(12)	hisD(9)	purE(5)	sucA(9)	thrA(2)
ERR2019145.fa	susceptible	2015	Dublin	senterica_achtman_2	10	aroC(5)	dnaN(2)	hemD(3)	hisD(6)	purE(5)	sucA(5)	thrA(10)
ERR2019146.fa	resistant	2015	Typhimurium	senterica_achtman_2	34	aroC(10)	dnaN(19)	hemD(12)	hisD(9)	purE(5)	sucA(9)	thrA(2)
ERR2019152.fa	susceptible	2015	Rissen	senterica_achtman_2	469	aroC(92)	dnaN(107)	hemD(79)	hisD(156)	purE(64)	sucA(151)	thrA(87)
ERR2019153.fa	susceptible	2015	Rissen	senterica_achtman_2	469	aroC(92)	dnaN(107)	hemD(79)	hisD(156)	purE(64)	sucA(151)	thrA(87)
ERR2019154.fa	susceptible	2015	I 4,[5],12:i:-	senterica_achtman_2	34	aroC(10)	dnaN(19)	hemD(12)	hisD(9)	purE(5)	sucA(9)	thrA(2)
ERR2019155.fa	susceptible	2015	I 4,[5],12:i:-	senterica_achtman_2	34	aroC(10)	dnaN(19)	hemD(12)	hisD(9)	purE(5)	sucA(9)	thrA(2)
ERR2019167.fa	resistant	2015	I 4,[5],12:i:-	senterica_achtman_2	34	aroC(10)	dnaN(19)	hemD(12)	hisD(9)	purE(5)	sucA(9)	thrA(2)
ERR2019203.fa	susceptible	2015	Infantis	senterica_achtman_2	32	aroC(17)	dnaN(18)	hemD(22)	hisD(17)	purE(5)	sucA(21)	thrA(19)
ERR2019215.fa	resistant	2015	Bredeney	senterica_achtman_2	306	aroC(111)	dnaN(47)	hemD(49)	hisD(16)	purE(41)	sucA(15)	thrA(4)
ERR2019218.fa	resistant	2015	Rissen	senterica_achtman_2	469	aroC(92)	dnaN(107)	hemD(79)	hisD(156)	purE(64)	sucA(151)	thrA(87)
ERR2019220.fa	susceptible	2015	Rissen	senterica_achtman_2	469	aroC(92)	dnaN(107)	hemD(79)	hisD(156)	purE(64)	sucA(151)	thrA(87)
ERR2019232.fa	susceptible	2015	Bredeney	senterica_achtman_2	241	aroC(43)	dnaN(47)	hemD(49)	hisD(16)	purE(41)	sucA(15)	thrA(3)
ERR2019242.fa	susceptible	2015	Kedougou	senterica_achtman_2	1543	aroC(417)	dnaN(4)	hemD(15)	hisD(262)	purE(95)	sucA(9)	thrA(141)
ERR2019244.fa	resistant	2015	Rissen	senterica_achtman_2	469	aroC(92)	dnaN(107)	hemD(79)	hisD(156)	purE(64)	sucA(151)	thrA(87)
ERR3393054.fa	susceptible	2017	Rissen	senterica_achtman_2	469	aroC(92)	dnaN(107)	hemD(79)	hisD(156)	purE(64)	sucA(151)	thrA(87)
ERR3393055.fa	susceptible	2017	Typhimurium	senterica_achtman_2	19	aroC(10)	dnaN(7)	hemD(12)	hisD(9)	purE(5)	sucA(9)	thrA(2)
ERR3393061.fa	susceptible	2017	Typhimurium	senterica_achtman_2	19	aroC(10)	dnaN(7)	hemD(12)	hisD(9)	purE(5)	sucA(9)	thrA(2)
ERR3393062.fa	susceptible	2017	Rissen	senterica_achtman_2	469	aroC(92)	dnaN(107)	hemD(79)	hisD(156)	purE(64)	sucA(151)	thrA(87)
ERR3393097.fa	susceptible	2017	Enteritidis	senterica_achtman_2	11	aroC(5)	dnaN(2)	hemD(3)	hisD(7)	purE(6)	sucA(6)	thrA(11)
ERR3393113.fa	susceptible	2017	Enteritidis	senterica_achtman_2	11	aroC(5)	dnaN(2)	hemD(3)	hisD(7)	purE(6)	sucA(6)	thrA(11)
ERR3393114.fa	susceptible	2017	Enteritidis	senterica_achtman_2	11	aroC(5)	dnaN(2)	hemD(3)	hisD(7)	purE(6)	sucA(6)	thrA(11)
ERR3393138.fa	susceptible	2017	Rissen	senterica_achtman_2	469	aroC(92)	dnaN(107)	hemD(79)	hisD(156)	purE(64)	sucA(151)	thrA(87)
ERR3393139.fa	susceptible	2017	Rissen	senterica_achtman_2	469	aroC(92)	dnaN(107)	hemD(79)	hisD(156)	purE(64)	sucA(151)	thrA(87)
ERR3393163.fa	susceptible	2017	Ohio	senterica_achtman_2	329	aroC(82)	dnaN(38)	hemD(26)	hisD(12)	purE(115)	sucA(78)	thrA(70)
ERR3393164.fa	susceptible	2017	I 4,[5],12:i:-	senterica_achtman_2	34	aroC(10)	dnaN(19)	hemD(12)	hisD(9)	purE(5)	sucA(9)	thrA(2)
ERR3393165.fa	susceptible	2017	I 4,[5],12:i:-	senterica_achtman_2	34	aroC(10)	dnaN(19)	hemD(12)	hisD(9)	purE(5)	sucA(9)	thrA(2)
ERR3393166.fa	susceptible	2017	Derby	senterica_achtman_2	40	aroC(19)	dnaN(20)	hemD(3)	hisD(20)	purE(5)	sucA(22)	thrA(22)
ERR3393167.fa	susceptible	2017	Typhimurium	senterica_achtman_2	19	aroC(10)	dnaN(7)	hemD(12)	hisD(9)	purE(5)	sucA(9)	thrA(2)
ERR3393168.fa	susceptible	2017	Typhimurium	senterica_achtman_2	19	aroC(10)	dnaN(7)	hemD(12)	hisD(9)	purE(5)	sucA(9)	thrA(2)
ERR3393169.fa	susceptible	2017	Rissen	senterica_achtman_2	469	aroC(92)	dnaN(107)	hemD(79)	hisD(156)	purE(64)	sucA(151)	thrA(87)
ERR3393200.fa	susceptible	2017	Rissen	senterica_achtman_2	469	aroC(92)	dnaN(107)	hemD(79)	hisD(156)	purE(64)	sucA(151)	thrA(87)
ERR3393203.fa	susceptible	2017	Rissen	senterica_achtman_2	469	aroC(92)	dnaN(107)	hemD(79)	hisD(156)	purE(64)	sucA(151)	thrA(87)
ERR3393204.fa	susceptible	2017	Rissen	senterica_achtman_2	469	aroC(92)	dnaN(107)	hemD(79)	hisD(156)	purE(64)	sucA(151)	thrA(87)
ERR3393211.fa	susceptible	2017	I 4,[5],12:i:-	senterica_achtman_2	34	aroC(10)	dnaN(19)	hemD(12)	hisD(9)	purE(5)	sucA(9)	thrA(2)
ERR3393213.fa	susceptible	2017	I 4,[5],12:i:-	senterica_achtman_2	34	aroC(10)	dnaN(19)	hemD(12)	hisD(9)	purE(5)	sucA(9)	thrA(2)
ERR3393221.fa	susceptible	2017	Infantis	senterica_achtman_2	32	aroC(17)	dnaN(18)	hemD(22)	hisD(17)	purE(5)	sucA(21)	thrA(19)
ERR3393257.fa	susceptible	2017	Infantis	senterica_achtman_2	32	aroC(17)	dnaN(18)	hemD(22)	hisD(17)	purE(5)	sucA(21)	thrA(19)
ERR3393258.fa	susceptible	2017	Bredeney	senterica_achtman_2	306	aroC(111)	dnaN(47)	hemD(49)	hisD(16)	purE(41)	sucA(15)	thrA(4)
ERR3393307.fa	susceptible	2017	Typhimurium	senterica_achtman_2	8385	aroC(10)	dnaN(1128)	hemD(12)	hisD(9)	purE(5)	sucA(9)	thrA(2)
ERR3393309.fa	resistant	2017	Rissen	senterica_achtman_2	469	aroC(92)	dnaN(107)	hemD(79)	hisD(156)	purE(64)	sucA(151)	thrA(87)
ERR3393310.fa	resistant	2017	Rissen	senterica_achtman_2	469	aroC(92)	dnaN(107)	hemD(79)	hisD(156)	purE(64)	sucA(151)	thrA(87)
ERR3393312.fa	susceptible	2017	Bredeney	senterica_achtman_2	306	aroC(111)	dnaN(47)	hemD(49)	hisD(16)	purE(41)	sucA(15)	thrA(4)
ERR3393336.fa	susceptible	2017	I 4,[5],12:i:-	senterica_achtman_2	34	aroC(10)	dnaN(19)	hemD(12)	hisD(9)	purE(5)	sucA(9)	thrA(2)
ERR3393349.fa	susceptible	2017	Rissen	senterica_achtman_2	469	aroC(92)	dnaN(107)	hemD(79)	hisD(156)	purE(64)	sucA(151)	thrA(87)
ERR3393371.fa	susceptible	2017	Enteritidis	senterica_achtman_2	11	aroC(5)	dnaN(2)	hemD(3)	hisD(7)	purE(6)	sucA(6)	thrA(11)
ERR3393372.fa	susceptible	2017	Kentucky	senterica_achtman_2	198	aroC(76)	dnaN(14)	hemD(3)	hisD(77)	purE(64)	sucA(64)	thrA(67)
ERR3393373.fa	susceptible	2017	Bredeney	senterica_achtman_2	306	aroC(111)	dnaN(47)	hemD(49)	hisD(16)	purE(41)	sucA(15)	thrA(4)
ERR3393374.fa	susceptible	2017	Bredeney	senterica_achtman_2	306	aroC(111)	dnaN(47)	hemD(49)	hisD(16)	purE(41)	sucA(15)	thrA(4)
ERR3393375.fa	susceptible	2017	Bredeney	senterica_achtman_2	306	aroC(111)	dnaN(47)	hemD(49)	hisD(16)	purE(41)	sucA(15)	thrA(4)
ERR3393376.fa	susceptible	2017	Bredeney	senterica_achtman_2	306	aroC(111)	dnaN(47)	hemD(49)	hisD(16)	purE(41)	sucA(15)	thrA(4)
ERR3393377.fa	susceptible	2017	Agona	senterica_achtman_2	13	aroC(3)	dnaN(3)	hemD(7)	hisD(4)	purE(3)	sucA(3)	thrA(7)
ERR3393378.fa	susceptible	2017	Agona	senterica_achtman_2	13	aroC(3)	dnaN(3)	hemD(7)	hisD(4)	purE(3)	sucA(3)	thrA(7)
ERR3393379.fa	susceptible	2017	Agona	senterica_achtman_2	13	aroC(3)	dnaN(3)	hemD(7)	hisD(4)	purE(3)	sucA(3)	thrA(7)
ERR3393380.fa	susceptible	2017	Bredeney	senterica_achtman_2	306	aroC(111)	dnaN(47)	hemD(49)	hisD(16)	purE(41)	sucA(15)	thrA(4)
ERR3393384.fa	resistant	2017	Rissen	senterica_achtman_2	469	aroC(92)	dnaN(107)	hemD(79)	hisD(156)	purE(64)	sucA(151)	thrA(87)
ERR3393387.fa	susceptible	2017	Rissen	senterica_achtman_2	469	aroC(92)	dnaN(107)	hemD(79)	hisD(156)	purE(64)	sucA(151)	thrA(87)
ERR3393388.fa	susceptible	2017	Rissen	senterica_achtman_2	469	aroC(92)	dnaN(107)	hemD(79)	hisD(156)	purE(64)	sucA(151)	thrA(87)
ERR3393389.fa	susceptible	2017	Bredeney	senterica_achtman_2	306	aroC(111)	dnaN(47)	hemD(49)	hisD(16)	purE(41)	sucA(15)	thrA(4)
ERR3393392.fa	susceptible	2017	I 4,[5],12:i:-	senterica_achtman_2	34	aroC(10)	dnaN(19)	hemD(12)	hisD(9)	purE(5)	sucA(9)	thrA(2)
ERR3393394.fa	susceptible	2017	I -:f,g:-	senterica_achtman_2	469	aroC(92)	dnaN(107)	hemD(79)	hisD(156)	purE(64)	sucA(151)	thrA(87)
S283_swine_DK_2018_R1.fa	resistant	FVST	Typhimurium	senterica_achtman_2	34	aroC(10)	dnaN(19)	hemD(12)	hisD(9)	purE(5)	sucA(9)	thrA(2)
S308_swine_DK_2017_R1.fa	resistant	FVST	I 4,[5],12:i:-	senterica_achtman_2	19	aroC(10)	dnaN(7)	hemD(12)	hisD(9)	purE(5)	sucA(9)	thrA(2)
S338_cattle_DK_2019_R1.fa	resistant	FVST	Dublin	senterica_achtman_2	10	aroC(5)	dnaN(2)	hemD(3)	hisD(6)	purE(5)	sucA(5)	thrA(10)
S414_swine_DK_2018_R1.fa	resistant	FVST	Derby	senterica_achtman_2	40	aroC(19)	dnaN(20)	hemD(3)	hisD(20)	purE(5)	sucA(22)	thrA(22)
S463_swine_DK_2019_R1.fa	resistant	FVST	I 4,[5],12:i:-	senterica_achtman_2	34	aroC(10)	dnaN(19)	hemD(12)	hisD(9)	purE(5)	sucA(9)	thrA(2)
S477_swine_DK_2018_R1.fa	resistant	FVST	I 4,[5],12:i:-	senterica_achtman_2	34	aroC(10)	dnaN(19)	hemD(12)	hisD(9)	purE(5)	sucA(9)	thrA(2)
S514_swine_DK_2018_R1.fa	resistant	FVST	Derby	senterica_achtman_2	40	aroC(19)	dnaN(20)	hemD(3)	hisD(20)	purE(5)	sucA(22)	thrA(22)
S569_swine_DK_2017_R1.fa	resistant	FVST	Derby	senterica_achtman_2	682	aroC(45)	dnaN(60)	hemD(12)	hisD(237)	purE(193)	sucA(2)	thrA(96)
S630_swine_DK_2017_R1.fa	resistant	FVST	Typhimurium	senterica_achtman_2	19	aroC(10)	dnaN(7)	hemD(12)	hisD(9)	purE(5)	sucA(9)	thrA(2)
S635_swine_DK_2017_R1.fa	resistant	FVST	Typhimurium	senterica_achtman_2	19	aroC(10)	dnaN(7)	hemD(12)	hisD(9)	purE(5)	sucA(9)	thrA(2)
S688_swine_DK_2018_R1.fa	resistant	FVST	I 4,[5],12:i:-	senterica_achtman_2	34	aroC(10)	dnaN(19)	hemD(12)	hisD(9)	purE(5)	sucA(9)	thrA(2)
S721_swine_DK_2018_R1.fa	resistant	FVST	I 4,[5],12:i:-	senterica_achtman_2	34	aroC(10)	dnaN(19)	hemD(12)	hisD(9)	purE(5)	sucA(9)	thrA(2)
S752_swine_DK_2018_R1.fa	resistant	FVST	I 4,[5],12:i:-	senterica_achtman_2	34	aroC(10)	dnaN(19)	hemD(12)	hisD(9)	purE(5)	sucA(9)	thrA(2)
S800_swine_DK_2017_R1.fa	resistant	FVST	I 4,[5],12:i:-	senterica_achtman_2	34	aroC(10)	dnaN(19)	hemD(12)	hisD(9)	purE(5)	sucA(9)	thrA(2)
S808_swine_DK_2018_R1.fa	resistant	FVST	I 4,[5],12:i:-	senterica_achtman_2	34	aroC(10)	dnaN(19)	hemD(12)	hisD(9)	purE(5)	sucA(9)	thrA(2)
S845_swine_DK_2019_R1.fa	resistant	FVST	I 4,[5],12:i:-	senterica_achtman_2	34	aroC(10)	dnaN(19)	hemD(12)	hisD(9)	purE(5)	sucA(9)	thrA(2)

## Sheet: Table S4 Genes_mutations
ENA run accession number	ENA project number	Isolate/WGS ID	Host	Source	Country	Year	Gene/chromosomal mutation	mphA(R)	mph(A) operon promoter	AZI MIC, mg/L	MLST	Species	Comment
ERR3393190	PRJEB33169	ERR3393190.fa	Porcine	Caecum	Hungary	2017	ere(A)			4	648	ecoli
ERR5443066	PRJEB43584	DTU2018-109-PRJ1121-Escherichia-coli-ESBL-16-0383-WH_R1_001.fa	Avian		Austria	2016	mef(B)			4	117	ecoli
ERR5443163	PRJEB43584	DTU2018-162-PRJ1121-Escherichia-coli-16056600F120X5_R1_001.fa	Avian		Italy	2016	mef(B)			4	117	ecoli
ERR5443165	PRJEB43584	DTU2018-164-PRJ1121-Escherichia-coli-16078495C323X5_R1_001.fa	Avian	Meat	Italy	2016	mef(B)			4	117	ecoli
ERR2019195	PRJEB21546	ERR2019195.fa	Porcine	Meat	Lithuania	2015	mef(B)			4	453	ecoli
ERR3393130	PRJEB33169	ERR3393130.fa	Bovine	Caecum	France	2017	mef(B)			4	3014	ecoli
ERR3393344	PRJEB33169	ERR3393344.fa	Porcine	Caecum	Romania	2017	mph(A)	absent*	truncated (66 bp)	4	77	ecoli
ERR3393264	PRJEB33169	ERR3393264.fa	Bovine	Meat	Malta	2017	mph(A)	absent	truncated (66 bp)	4	1722	ecoli
ERR3393248	PRJEB33169	ERR3393248.fa	Porcine	Caecum	Lithuania	2017	mph(A)	absent	truncated (24 bp)	4	10	ecoli
ERR3393235	PRJEB33169	ERR3393235.fa	Porcine	Caecum	Latvia	2017	mph(A)	absent	truncated (66 bp)	4	10	ecoli
ERR3393231	PRJEB33169	ERR3393231.fa	Porcine	Caecum	Italy	2017	mph(A)	absent	truncated (24 bp)	4	57	ecoli
ERR5414485	PRJEB43436	DTU2019-2713-PRJproj1199-Salmonella-Bredeney-18F001713.fa	Avian		France	2018	mph(B)			4	897	senterica
ERR5414520	PRJEB43436	DTU2019-2772-PRJproj1199-Escherichia-coli-18EC134.fa	Avian		Lithuania	2018	mph(B)			4	93	ecoli
ERR3393219	PRJEB33169	ERR3393219.fa	Bovine	Meat	Italy	2017	mph(A)	absent	truncated (24 bp)	4	69	ecoli
ERR3393156	PRJEB33169	ERR3393156.fa	Bovine	Caecum	Germany	2017	mph(A)	absent	truncated (66 bp)	4	8047	ecoli
ERR3393133	PRJEB33169	ERR3393133.fa	Bovine	Caecum	France	2017	mph(A)	absent	truncated (24 bp)	4	10	ecoli
ERR3393129	PRJEB33169	ERR3393129.fa	Porcine	Caecum	France	2017	mph(A)	absent	truncated (24 bp)	4	567	ecoli
ERR3393116	PRJEB33169	ERR3393116.fa	Bovine	Caecum	Denmark	2017	mph(A)	absent	truncated (66 bp)	4	765	ecoli
ERR2019255	PRJEB21546	ERR2019255.fa	Bovine	Caecum	Spain	2015	mph(A)	absent	truncated (66 bp)	4	7490	ecoli
ERR2019252	PRJEB21546	ERR2019252.fa	Porcine	Caecum	Spain	2015	mph(A)	absent	truncated (24 bp)	4	75	ecoli
ERR2019169	PRJEB21546	ERR2019169.fa	Porcine	Caecum	Germany	2015	mph(A)	absent	truncated (66 bp)	4	7487	ecoli
ERR2019159	PRJEB21546	ERR2019159.fa	Porcine	Caecum	Germany	2015	mph(A)	absent	intact	4	58	ecoli
ERR2019094	PRJEB21546	ERR2019094.fa	Porcine	Caecum	Austria	2015	mph(A)	absent	truncated (24 bp)	4	7482	ecoli
ERR5414516	PRJEB43436	DTU2019-2774-PRJproj1199-Escherichia-coli-18EC85.fa	Avian		Lithuania	2018	mph(A)	absent	truncated (24 bp)	4	10	ecoli
ERR2019100	PRJEB21546	ERR2019100.fa	Porcine		Belgium	2015	mph(B)			4	641	ecoli
ERR3393063	PRJEB33169	ERR3393063.fa	Bovine		Belgium	2017	mph(B)			4	925	ecoli
ERR3393071	PRJEB33169	ERR3393071.fa	Bovine		Belgium	2017	mph(B)			4	362	ecoli
ERR3393401	PRJEB33169	ERR3393401.fa	Porcine		Spain	2017	mph(B)			4	410	ecoli
ERR1759083	PRJEB18618	ERR1759083.fa	unknown		Cyprus	2014	mph(B)			4	93	ecoli
ERR11640897	PRJEB63535	DTU2019-2896-PRJ1199-EC18-AB01749-0.fa - 137	Avian	Caecum	Germany	2018	mph(B)			4	3994	ecoli
ERR11640904	PRJEB63535	DTU2019-2898-PRJ1199-EC18-AB01948-0.fa - 137	Avian	Meat	Germany	2018	mef(B)			4	3107	ecoli
ERR3393282	PRJEB33169	NRS_2017_ESBL_19.14.fa	Bovine	Caecum	Netherlands	2017	mph(A)	present on another contig 100% coverage (mrx in two contigs)	truncated (24 bp)	8	88	ecoli
ERR3393171	PRJEB33169	ERR3393171.fa	Porcine	Caecum	Greece	2017	mef(B)			8	-	ecoli
ERR3393343	PRJEB33169	ERR3393343.fa	Porcine	Caecum	Romania	2017	mph(A), mef(B)	absent	truncated (66 bp)	8	3014	ecoli
ERR3393313	PRJEB33169	ERR3393313.fa	Bovine	Caecum	Portugal	2017	mph(A)	absent	truncated (66 bp)	8	10	ecoli
ERR3393238	PRJEB33169	ERR3393238.fa	Porcine	Caecum	Latvia	2017	mph(A)	absent	truncated (66 bp)	8	2496	ecoli
ERR3393228	PRJEB33169	ERR3393228.fa	Bovine	Caecum	Italy	2017	mph(A)	absent	truncated (24 bp)	8	297	ecoli
ERR3393226	PRJEB33169	ERR3393226.fa	Bovine	Caecum	Italy	2017	mph(A)	absent	truncated (24 bp)	8	10	ecoli
ERR3393224	PRJEB33169	ERR3393224.fa	Bovine	Meat	Italy	2017	mph(A), mph(B)	absent	truncated (24 bp)	8	5416	ecoli
ERR3393209	PRJEB33169	ERR3393209.fa	Bovine	Caecum	Italy	2017	mph(A)	absent	truncated (24 bp)	8	1421	ecoli
ERR3393191	PRJEB33169	ERR3393191.fa	Bovine	Meat	Hungary	2017	mph(A)	absent	truncated (24 bp)	8	155	ecoli
ERR3393075	PRJEB33169	ERR3393075.fa	Bovine	Caecum	Belgium	2017	mph(A)	absent	truncated (24 bp)	8	-	ecoli
ERR2019194	PRJEB21546	ERR2019194.fa	Porcine	Caecum	Lithuania	2015	mph(A)	absent	truncated (24 bp)	8	7488	ecoli
ERR2019172	PRJEB21546	ERR2019172.fa	Bovine	Caecum	Germany	2015	mph(A)	absent	truncated (66 bp)	8	950	ecoli
ERR2019171	PRJEB21546	ERR2019171.fa	Bovine	Caecum	Germany	2015	mph(A)	absent	truncated (24 bp)	8	118	ecoli
ERR2019161	PRJEB21546	ERR2019161.fa	Bovine	Caecum	Germany	2015	mph(A)	absent	truncated (66 bp)	8	641	ecoli
ERR5414519	PRJEB43436	DTU2019-2771-PRJproj1199-Escherichia-coli-18EC122.fa	Avian		Lithuania	2018	mph(A)	absent	truncated (24 bp)	8	10	ecoli
ERR5414490	PRJEB43436	DTU2019-2718-PRJproj1199-Escherichia-coli-CE-211.fa	Avian		Greece	2018	mph(A)	present (PMSC in mrx**)	intact	8	1011	ecoli
ERR2019167	PRJEB21546	ERR2019167.fa	Porcine	Carcass	Germany	2015	mef(B)			8	34	senterica
ERR5443230	PRJEB43584	DTU2018-491-PRJ1121-Escherichia-coli-U16-0318X.fa	Avian		Poland	2016	partial mph(A)	other structure (see Fig.3C-4) - deletion into mph(A)	disrupted	8	410	ecoli
ERR5443264	PRJEB43584	DTU2018-201-PRJ1121-Salmonella-infantis-ESBL16G62_R1_001.fa	Avian		Slovakia	2016	mph(B)			8	155	ecoli
ERR5443251	PRJEB43584	DTU2018-288-PRJ1121-Escherichia-coli-PR-11SPV-27770_R1_001.fa	Avian		Romania	2016	mph(B)			8	354	ecoli
ERR1759086	PRJEB18618	ERR1759086.fa	unknown		Cyprus	2014	mph(B)			8	7071	ecoli
ERR2019183	PRJEB21546	ERR2019183.fa	Porcine		Ireland	2015	mph(B)			8	7489	ecoli
ERR3393147	PRJEB33169	ERR3393147.fa	Porcine		Germany	2017	mph(B)			8	156	ecoli
ERR3393341	PRJEB33169	ERR3393341.fa	Porcine		Romania	2017	mph(B)			8	4580	ecoli
ERR11640906	PRJEB63535	DTU2019-2888-PRJproj1199-Escherichia-coli-18-AB02035-0.fa - 135	Avian	Meat	Germany	2018	mph(B)			8	10	ecoli
ERR5443160	PRJEB43584	DTU2018-161-PRJ1121-Escherichia-coli-16044784C321X5_R1_001.fa	Avian	Meat	Italy	2016	mph(B), mef(B)			8	93	ecoli
ERR5443180	PRJEB43584	DTU2018-189-PRJ1121-Escherichia-coli-16Ec1333_R1_001.fa	Avian	Caecum	Lithuania	2016	mph(E)-msr(E)			8	-	ecoli
ERR3393250	PRJEB33169	17EC1819.fa	Porcine	Meat	Lithuania	2017	mph(A)	present on another contig 100% coverage (mrx in two contigs)	intact	8	1137	ecoli
ERR3393324	PRJEB33169	ERR3393324.fa	Bovine	Caecum	Portugal	2017	mph(A)	absent	truncated (24 bp)	16	410	ecoli
ERR3393286	PRJEB33169	ERR3393286.fa	Bovine	Caecum	Netherlands	2017	mph(A), mph(B)	absent	truncated (66 bp)	16	5175	ecoli
ERR3393225	PRJEB33169	ERR3393225.fa	Bovine		Italy	2017	mph(A), mph(B)	absent	intact	16	297	ecoli
ERR3393149	PRJEB33169	ERR3393149.fa	Bovine	Caecum	Germany	2017	mph(A)	absent	truncated (24 bp)	16	224	ecoli
ERR3393141	PRJEB33169	ERR3393141.fa	Bovine	Caecum	Germany	2017	mph(A), mph(B)	absent	truncated (66 bp)	16	57	ecoli
ERR2019126	PRJEB21546	ERR2019126.fa	Porcine	Caecum	Cyprus	2015	mph(A)	absent	intact	16	88	ecoli
ERR2019114	PRJEB21546	ERR2019114.fa	Bovine		Belgium	2015	mph(A)	absent	truncated (24 bp)	16	7469	ecoli
ERR2019107	PRJEB21546	ERR2019107.fa	Bovine	Faeces	Belgium	2015	mph(A)	absent	intact	16	10	ecoli
ERR2019105	PRJEB21546	ERR2019105.fa	Porcine	Faeces	Belgium	2015	mph(A)	absent	intact	16	542	ecoli
ERR5414498	PRJEB43436	DTU2019-2728-PRJproj1199-Escherichia-coli-2018-10039816-1-ESBL.fa	Avian		Hungary	2018	mph(A)	present (PMSC in mrx)	intact	16	1011	ecoli
ERR5414468	PRJEB43436	DTU2019-2452-PRJproj1199-Escherichia-coli-891M.fa	Avian	Meat	Bulgaria	2018	mph(A)	present (PMSC in mrx)	intact	16	1011	ecoli
ERR5414466	PRJEB43436	DTU2019-2450-PRJproj1199-Escherichia-coli-180-3FE.fa	Avian		Bulgaria	2018	mph(A)	present (PMSC in mrx)	intact	16	1011	ecoli
ERR5414463	PRJEB43436	DTU2019-2447-PRJproj1199-Escherichia-coli-1090M.fa	Avian	Meat	Bulgaria	2018	mph(A)	present (PMSC in mrx)	intact	16	1011	ecoli
ERR5443227	PRJEB43584	DTU2018-490-PRJ1121-Escherichia-coli-U16-0213X.fa	Avian		Poland	2016	mph(A)	present (PMSC in mrx)	intact	16	1011	ecoli
ERR5443185	PRJEB43584	DTU2018-1378-PRJ1121-Escherichia-coli-16Ec1408_S29_L001.fa	Avian	Caecum	Lithuania	2016	mph(A)	absent	truncated (24 bp)	16	665	ecoli
ERR11640895	PRJEB63535	200819_3052_R1_001.fa	Avian		Poland	2018	mph(A)	present (PMSC in mrx)	intact	16	1011	ecoli
ERR5443277	PRJEB43584	DTU2018-500-PRJ1121-Escherichia-coli-ZTA16-01079.fa	Avian		Spain	2016	mph(B)			16	10	ecoli
ERR2019184	PRJEB21546	ERR2019184.fa	Porcine		Ireland	2015	mph(B)			16	7489	ecoli
ERR3393066	PRJEB33169	ERR3393066.fa	Bovine		Belgium	2017	mph(B)			16	-	ecoli
ERR3393176	PRJEB33169	ERR3393176.fa	Bovine		Greece	2017	mph(B)			16	93	ecoli
ERR3393284	PRJEB33169	ERR3393284.fa	Bovine		Netherlands	2017	mph(B)			16	-	ecoli
ERR2019225	PRJEB21546	ERR2019225.fa	Porcine	Caecum	Romania	2015	mph(E)-msr(E)			16	3052	ecoli
ERR2019243	PRJEB21546	ERR2019243.fa	Porcine	Meat	Spain	2015	mph(E)-msr(E)			16	533	ecoli
ERR3393323	PRJEB33169	ERR3393323.fa	Bovine	Caecum	Portugal	2017	mph(E)-msr(E)			16	515	ecoli
ERR2019168	PRJEB21546	ERR2019168.fa	Porcine	Caecum	Germany	2015	mph(A)	present	intact	32	10	ecoli
ERR3393173	PRJEB33169	ERR3393173.fa	Porcine	Caecum	Greece	2017	ere(A)			32	1196	ecoli
ERR2019198	PRJEB21546	ERR2019198.fa	Porcine	Caecum	Netherlands	2015	mef(C)-mph(G)			32	453	ecoli
ERR3393151	PRJEB33169	ERR3393151.fa	Bovine	Caecum	Germany	2017	mef(C)-mph(G)			32	-	ecoli
ERR11629153	PRJEB63535	S477_swine_DK_2018_R1.fa	Porcine	Meat	Denmark	2018 (FVST)	mef(B)			32	34	senterica
ERR2019249	PRJEB21546	ERR2019249.fa	Porcine		Spain	2015	mef(C)-mph(G), mph(B)			32	7456	ecoli
ERR3393150	PRJEB33169	ERR3393150.fa	Porcine	Caecum	Germany	2017	mph(A)	absent	intact	32	44	ecoli
ERR1759172	PRJEB18618	ERR1759172.fa	unknown		Romania	2014	mph(A)	present	intact	32	57	ecoli
ERR2193922	PRJEB21546	ERR2193922.fa	Bovine		Germany	2015	mph(A)	absent	intact	32	58	ecoli
ERR5443158	PRJEB43584	DTU2018-160-PRJ1121-Escherichia-coli-16037780A201X5.fa	Avian	Meat	Italy	2016	mph(A)	present	truncated (24 bp)	32	58	ecoli
ERR11640890	PRJEB63683	18057943Ecoli_R1_001.fa	Avian		Italy	2018	mph(A)	present	intact	32	88	ecoli
ERR2019129	PRJEB21546	ERR2019129.fa	Porcine	Meat	Cyprus	2015	mph(A)	present	intact	32	93	ecoli
ERR3393117	PRJEB33169	ERR3393117.fa	Porcine	Caecum	Denmark	2017	mph(A)	present	intact	32	117	ecoli
ERR5414540	PRJEB43436	DTU2019-2877-PRJproj1199-Escherichia-coli-69215-51840-75-1.fa	Porcine		Denmark	2018	mph(A)	present	intact	32	117	ecoli
ERR2019199	PRJEB21546	ERR2019199.fa	Bovine		Netherlands	2015	mph(A)	present	intact	32	155	ecoli
ERR1759078	PRJEB18618	ERR1759078.fa	unknown		Cyprus	2014	mph(A)	present	intact	32	175	ecoli
ERR5443204	PRJEB43584	DTU2018-1379-PRJ1121-Escherichia-coli-ESBL-11-57_S30_L001.fa	Avian	Caecum	Netherlands	2016	mph(A) Tn insertion	other structure (see Fig.3C-1)	intact	32	189	ecoli
ERR5414462	PRJEB43436	DTU2019-2446-PRJproj1199-Escherichia-coli-26-1FE.fa	Avian		Bulgaria	2018	mph(A)	present	intact	32	219	ecoli
ERR3393064	PRJEB33169	ERR3393064.fa	Porcine	Caecum	Belgium	2017	mph(A)	absent	intact	32	227	ecoli
ERR2019228	PRJEB21546	ERR2019228.fa	Porcine	Caecum	Romania	2015	mph(A)	present	intact	32	410	ecoli
ERR3393309	PRJEB33169	ERR3393309.fa	Porcine	Carcass	Portugal	2017	mph(A)	present	intact	32	469	senterica
pending upload	pending upload	DTU2019-2749-PRJproj1199-Esherichia-coli-GB18-001672_R1_001.fa	Avian	Caecum	Ireland	2018	rplV_L46R (T137G)			4	117	ecoli
ERR11629175	PRJEB63535	S338_cattle_DK_2019_R1.fa	Bovine		Denmark	2019	acrB_R717Q			32	10	senterica
ERR5414547	PRJEB43436	DTU2019-2800-PRJproj1199-Salmonella-Paratyphi-B-var-Java-PAT-18-06811-SA.fa	Avian	Meat	Portugal	2018	mph(B)			32	28	senterica
ERR3393433	PRJEB33169	ERR3393433.fa	Porcine	Caecum	United Kingdom	2017	mph(A)	present	intact	32	648	ecoli
ERR5414481	PRJEB43436	DTU2019-2707-PRJproj1199-Escherichia-coli-18F000257.fa	Avian		France	2018	mph(A)	present	intact	32	744	ecoli
ERR11640990	PRJEB63683	18020436EC_R1_001.fa	Avian		Italy	2018	mph(A)	present	intact	32	744	ecoli
ERR11629167	PRJEB63535	Ec602_cattle_DK_2019_R1.fa	Bovine	Caecum	Denmark	2019	mph(A)	present	intact	32	744	ecoli
ERR2019148	PRJEB21546	ERR2019148.fa	Bovine		France	2015	mph(A)	present	intact	32	744	ecoli
ERR3393347	PRJEB33169	ERR3393347.fa	Porcine	Meat	Romania	2017	mph(A)	present	intact	32	744	ecoli
ERR3393358	PRJEB33169	ERR3393358.fa	Porcine	Caecum	Slovakia	2017	mph(A)	present	intact	32	744	ecoli
ERR3393420	PRJEB33169	ERR3393420.fa	Porcine	Meat	Switzerland	2017	mph(A)	present	intact	32	744	ecoli
ERR5414546	PRJEB43436	DTU2019-2799-PRJproj1199-Escherichia-coli-PT2018-INIAV-34839-EC2.fa	Avian		Portugal	2018	mph(A)	present	intact	32	744	ecoli
ERR11640910	PRJEB63535	DTU2019-2899-PRJ1199-EC18-AB01067-0.fa - 137	Avian	Meat	Germany	2018	mph(A)	present	intact	32	744	ecoli
ERR2019188	PRJEB21546	ERR2019188.fa	Bovine		Italy	2015	mph(A)	present (on another contig 100% coverage)	intact	32	744	ecoli
ERR11640908	PRJEB63535	12_R1_001.fa	Avian		Cyprus	2018	mph(A)	present	intact	32	1011	ecoli
ERR11640645	PRJEB63683	18032023_R1_001.fa	Avian		Italy	2018	mph(A)	present	intact	32	1011	ecoli
ERR5443078	PRJEB43584	DTU2018-317-PRJ1121-Escherichia-coli-iso-1030-160E.fa	Avian	Caecum	Bulgaria	2016	mph(A)	present	intact	32	1011	ecoli
ERR5414532	PRJEB43436	DTU2019-2788-PRJproj1199-Escherichia-coli-PAT-18-28388-ECX.fa	Avian		Portugal	2018	mph(A)	present	intact	32	1011	ecoli
ERR2019149	PRJEB21546	ERR2019149.fa	Bovine		France	2015	mph(A)	present	intact	32	1011	ecoli
ERR2019224	PRJEB21546	ERR2019224.fa	Porcine	Caecum	Romania	2015	mph(A)	present	intact	32	1011	ecoli
ERR11640927	PRJEB63535	DTU2019-2900-PRJ1199-EC18-AB03604-0.fa - 137	Avian	Caecum	Germany	2018	mph(A)	present	intact	32	1011	ecoli
ERR11640641	PRJEB63683	18031863_R1_001.fa	Avian		Italy	2018	mph(A)	present	intact	32	1431	ecoli
ERR3393428	PRJEB33169	ERR3393428.fa	Porcine	Caecum	Switzerland	2017	mph(A)	present	intact	32	2599	ecoli
ERR2019215	PRJEB21546	ERR2019215.fa	Porcine		Portugal	2015	mph(B)			32	306	senterica
ERR11640929	PRJEB63535	200819_3056_R1_001.fa	Avian		Poland	2018	mph(A)	present	intact	32	4383	ecoli
ERR11640909	PRJEB63535	5_R1_001.fa	Avian		Cyprus	2018	mph(A)	present	intact	32	5687	ecoli
ERR3393175	PRJEB33169	ERR3393175.fa	Porcine	Caecum	Greece	2017	mph(A)	present	intact	32	-	ecoli
ERR11640892	PRJEB63535	DTU2019-2878-PRJproj1199-Salmonella-4-5-12-i-68896-52204-75-1.fa - 135	Porcine	Meat	Denmark	2018	mef(B)			32	34	senterica
ERR2019246	PRJEB21546	ERR2019246.fa	Porcine		Spain	2015	mph(B)			32	48	ecoli
ERR3393140	PRJEB33169	ERR3393140.fa	Bovine		France	2017	mph(B)			32	10	ecoli
ERR2019121	PRJEB21546	ERR2019121.fa	Porcine	Meat	Bulgaria	2015	mph(A)	present	intact	64	10	ecoli
ERR2019128	PRJEB21546	ERR2019128.fa	Porcine	Carcass	Cyprus	2015	erm(B)			64	359	ecoli
ERR2019130	PRJEB21546	ERR2019130.fa	Bovine	Meat	Cyprus	2015	erm(B)			64	359	ecoli
ERR3393067	PRJEB33169	ERR3393067.fa	Bovine	Meat	Belgium	2017	mph(A)	present	intact	64	10	ecoli
ERR2019236	PRJEB21546	ERR2019236.fa	Porcine		Slovakia	2015	erm(B), mph(B)			64	23	ecoli
ERR3393398	PRJEB33169	ERR3393398.fa	Bovine	Faeces	Spain	2017	mph(A)	present	intact	64	10	ecoli
ERR3393110	PRJEB33169	ERR3393110.fa	Porcine	Caecum	Czechia	2017	mef(C)-mph(G)			64	57	ecoli
ERR3393142	PRJEB33169	ERR3393142.fa	Bovine	Caecum	Germany	2017	mef(C)-mph(G)			64	48	ecoli
ERR5414553	PRJEB43436	DTU2019-2807-PRJproj1199-Escherichia-coli-13033-2BR.fa	Avian	Caecum	Romania	2018	rplD_G174A (G521C)			4	117	ecoli
ERR3393160	PRJEB33169	ERR3393160.fa	Porcine	Caecum	Germany	2017	mef(C)-mph(G)			64	57	ecoli
ERR3393337	PRJEB33169	ERR3393337.fa	Porcine	Caecum	Romania	2017	mef(C)-mph(G)			64	101	ecoli
ERR3393056	PRJEB33169	ERR3393056.fa	Bovine	Caecum	Belgium	2017	mph(A)	present	intact	64	48	ecoli
ERR5443129	PRJEB43584	DTU2018-1373-PRJ1121-Samnonella-Blockley-5601_S24_L001.fa	Porcine	Meat	Greece	2016	mph(A)	present (see Fig. 3C-5)	intact	64	52	senterica
ERR2019245	PRJEB21546	ERR2019245.fa	Porcine	Meat	Spain	2015	mph(A)	present (on another contig 100% covearge)	intact	64	58	ecoli
ERR3393318	PRJEB33169	ERR3393318.fa	Porcine	Caecum	Portugal	2017	mph(A)	present	intact	64	90	ecoli
ERR5414565	PRJEB43436	DTU2019-2819-PRJproj1199-Escherichia-coli-13245-2BR.fa	Avian		Romania	2018	mph(A)	present	intact	64	93	ecoli
ERR5414566	PRJEB43436	DTU2019-2820-PRJproj1199-Escherichia-coli-13250-2BR.fa	Avian		Romania	2018	mph(A)	present	intact	64	93	ecoli
ERR3393212	PRJEB33169	ERR3393212.fa	Porcine	Caecum	Italy	2017	mph(A), erm(B)	present	intact	64	117	ecoli
ERR5414564	PRJEB43436	DTU2019-2818-PRJproj1199-Escherichia-coli-12354-2DB.fa	Avian		Romania	2018	mph(A)	present	intact	64	155	ecoli
ERR2019235	PRJEB21546	ERR2019235.fa	Porcine	Caecum	Slovakia	2015	mph(A)	present	intact	64	156	ecoli
ERR5414533	PRJEB43436	DTU2019-2789-PRJproj1199-Escherichia-coli-PT2018-INIAV-40293-ECX2.fa	Avian		Portugal	2018	mph(A)	present	intact	64	162	ecoli
ERR5443130	PRJEB43584	DTU2018-128-PRJ1121-Escerichia-coli-649-16_R1_001.fa	Avian	Meat	Greece	2016	mph(A)	present	intact	64	189	ecoli
ERR5443205	PRJEB43584	DTU2018-344-PRJ1121-Escherichia-coli-ESBL-12-73.fa	Avian	Caecum	Netherlands	2016	mph(A)	present (on another contig 100% coverage)	intact	64	189	ecoli
ERR5443075	PRJEB43584	DTU2018-521-PRJ1121-Escherichia-coli-U1601670-001.fa	Avian	Caecum	Belgium	2016	mph(A)	present (on another contig 100% coverage)	intact	64	189	ecoli
ERR5414483	PRJEB43436	DTU2019-2709-PRJproj1199-Escherichia-coli-18F001608.fa	Avian		France	2018	mph(A)	present	intact	64	215	ecoli
ERR5443239	PRJEB43584	DTU2018-290-PRJ1121-Escherichia-coli-11524-4PH_R1_001.fa	Avian	Caecum	Romania	2016	no mechanism detected			32	4980	ecoli
ERR11640930	PRJEB63535	8_R1_001.fa	Avian		Cyprus	2018	mph(A)	present	intact	64	224	ecoli
ERR2019170	PRJEB21546	ERR2019170.fa	Bovine	Caecum	Germany	2015	mph(A)	present	intact	64	224	ecoli
ERR3393189	PRJEB33169	ERR3393189.fa	Porcine	Caecum	Hungary	2017	mph(A)	present	intact	64	359	ecoli
ERR2019269	PRJEB21546	ERR2019269.fa	Bovine		Switzerland	2015	mph(A)	present	intact	64	361	ecoli
ERR3393418	PRJEB33169	ERR3393418.fa	Porcine	Caecum	Switzerland	2017	mph(A)	present	intact	64	361	ecoli
ERR3393146	PRJEB33169	ERR3393146.fa	Porcine	Caecum	Germany	2017	mph(A), erm(B)	present (on another contig 100% coverage)	intact	64	398	ecoli
ERR2019109	PRJEB21546	ERR2019109.fa	Porcine	Meat	Belgium	2015	mph(A)	present	intact	64	410	ecoli
ERR3393317	PRJEB33169	ERR3393317.fa	Porcine	Caecum	Portugal	2017	mph(A)	present	intact	64	410	ecoli
ERR3393425	PRJEB33169	ERR3393425.fa	Bovine	Caecum	Switzerland	2017	mph(A)	present	intact	64	410	ecoli
ERR3393430	PRJEB33169	ERR3393430.fa	Porcine	Caecum	United Kingdom	2017	mph(A)	present	intact	64	410	ecoli
ERR3393384	PRJEB33169	ERR3393384.fa	Porcine	Meat	Spain	2017	mph(A)	present	intact	64	469	senterica
ERR3393310	PRJEB33169	ERR3393310.fa	Porcine	Carcass	Portugal	2017	mph(A)	present	intact	64	469	senterica
ERR2019218	PRJEB21546	ERR2019218.fa	Porcine	Carcass	Portugal	2015	mph(A)	present	intact	64	469	senterica
ERR2019257	PRJEB21546	ERR2019257.fa	Bovine	Caecum	Spain	2015	mph(A), mph(B)	present	intact	64	533	ecoli
ERR2019133	PRJEB21546	ERR2019133.fa	Porcine	Meat	Czechia	2015	mph(A)	present	intact	64	617	ecoli
ERR11640893	PRJEB63683	18090961_R1_001.fa	Avian		Italy	2018	mph(A)	present	intact	64	641	ecoli
ERR11640931	PRJEB63535	Lux-2018-1058_R1_001.fa	Bovine		Luxembourg	2018	mph(A)	present	intact	64	648	ecoli
ERR2019197	PRJEB21546	ERR2019197.fa	Porcine	Meat	Lithuania	2015	mph(A)	present (on another contig 100% coverage)	contig too short	64	683	ecoli
ERR2019164	PRJEB21546	ERR2019164.fa	Bovine	Caecum	Germany	2015	mph(A)	present (on another contig 100% coverage)	intact	64	694	ecoli
ERR5443209	PRJEB43584	DTU2018-342-PRJ1121-Escherichia-coli-E3829.fa	Avian	Meat	Netherlands	2016	mph(A)	present	intact	64	744	ecoli
ERR2019147	PRJEB21546	ERR2019147.fa	Porcine		France	2015	mph(A)	present	intact	64	744	ecoli
ERR2019213	PRJEB21546	ERR2019213.fa	Bovine	Caecum	Portugal	2015	mph(A)	present	intact	64	744	ecoli
ERR3393414	PRJEB33169	ERR3393414.fa	Porcine	Caecum	Sweden	2017	mph(A)	present	intact	64	744	ecoli
ERR2019151	PRJEB21546	ERR2019151.fa	Bovine		France	2015	mph(A)	present (on another contig 100% covearge)	contig too short	64	744	ecoli
ERR5414551	PRJEB43436	DTU2019-2804-PRJproj1199-Escherichia-coli-12216-2BZ.fa	Avian		Romania	2018	mph(A)	present	intact	64	1196	ecoli
ERR3393210	PRJEB33169	ERR3393210.fa	Bovine	Caecum	Italy	2017	mph(A)	present	intact	64	2179	ecoli
ERR3393322	PRJEB33169	ERR3393322.fa	Porcine	Caecum	Portugal	2017	mph(A)	present	intact	64	2179	ecoli
ERR3393335	PRJEB33169	ERR3393335.fa	Porcine	Meat	Portugal	2017	mph(A)	present	intact	64	2179	ecoli
ERR3393328	PRJEB33169	ERR3393328.fa	Porcine	Caecum	Portugal	2017	mph(A)	present	intact	64	2197	ecoli
ERR2019134	PRJEB21546	ERR2019134.fa	Bovine	Meat	Czechia	2015	mph(E)-msr(E)			64	10	ecoli
ERR11627564	PRJEB63535	S800_swine_DK_2017_R1.fa	Porcine	Meat	Denmark	2017 (FVST)	acrB_R717Q			>16	34	senterica
ERR11628352	PRJEB63535	S721_swine_DK_2018_R1.fa	Porcine	Carcass	Denmark	2018 (FVST)	erm(B)			>16	34	senterica
ERR11629145	PRJEB63535	S688_swine_DK_2018_R1.fa	Porcine	Clinical isolate	Denmark	2018 (FVST)	erm(B), mph(B)			>16	34	senterica
ERR11628347	PRJEB63535	S514_swine_DK_2018_R1.fa	Porcine	Clinical isolate	Denmark	2018 (FVST)	mef(C)-mph(G)			>16	40	senterica
ERR11629138	PRJEB63535	S752_swine_DK_2018_R1.fa	Porcine	Meat	Denmark	2018 (FVST)	mph(A), erm(B)	absent	intact	>16	34	senterica
ERR11629136	PRJEB63535	S414_swine_DK_2018_R1.fa	Porcine	Carcass	Denmark	2018 (FVST)	mph(B)			>16	40	senterica
ERR2019214	PRJEB21546	ERR2019214.fa	Porcine	Caecum	Portugal	2015	erm(42)			>64	448	ecoli
ERR3393320	PRJEB33169	ERR3393320.fa	Porcine	Caecum	Portugal	2017	erm(42)			>64	1684	ecoli
ERR3393325	PRJEB33169	ERR3393325.fa	Porcine	Caecum	Portugal	2017	erm(42)			>64	993	ecoli
ERR3393329	PRJEB33169	ERR3393329.fa	Porcine	Caecum	Portugal	2017	erm(42)			>64	1684	ecoli
ERR5443137	PRJEB43584	DTU2018-355-PRJ1121-Escerichia-coli-XSCM45.fa	Avian		Greece	2016	erm(42), mph(B)			>64	1049	ecoli
ERR2019219	PRJEB21546	ERR2019219.fa	Bovine		Portugal	2015	erm(42), mph(B)			>64	1790	ecoli
ERR3393311	PRJEB33169	ERR3393311.fa	Porcine		Portugal	2017	erm(42), mph(B)			>64	2496	ecoli
ERR5443076	PRJEB43584	DTU2017-1256-PRJ1121-Escherichia-coli-U1606697-001_R1_001.fa	Avian		Belgium	2016	erm(B)			>64	1056	ecoli
ERR2019247	PRJEB21546	ERR2019247.fa	Bovine	Caecum	Spain	2015	erm(B)			>64	641	ecoli
ERR2019150	PRJEB21546	ERR2019150.fa	Bovine		France	2015	erm(B), mph(B)			>64	648	ecoli
ERR2019241	PRJEB21546	ERR2019241.fa	Bovine	Meat	Spain	2015	erm(B), mph(B)			>64	1488	ecoli
ERR3393342	PRJEB33169	ERR3393342.fa	Porcine	Caecum	Romania	2017	erm(B), mph(E)-msr(E)			>64	34	ecoli
ERR2019190	PRJEB21546	ERR2019190.fa	Porcine		Italy	2015	erm(C)			>64	1684	ecoli
ERR11628316	PRJEB63535	S630_swine_DK_2017_R1.fa	Porcine	Carcass	Denmark	2017	erm(B), mef(B)			>64	19	senterica
ERR11629170	PRJEB63535	Ec151_cattle_DK_2019_R1.fa	Bovine	Caecum	Denmark	2019	mef(C)-mph(G)			>64	8863	ecoli
ERR3393109	PRJEB33169	ERR3393109.fa	Porcine	Caecum	Czechia	2017	mef(C)-mph(G)			>64	165	ecoli
ERR3393194	PRJEB33169	ERR3393194.fa	Porcine	Meat	Hungary	2017	mef(C)-mph(G)			>64	453	ecoli
ERR3393279	PRJEB33169	ERR3393279.fa	Porcine	Caecum	Netherlands	2017	mef(C)-mph(G)			>64	88	ecoli
ERR11629156	PRJEB63535	S463_swine_DK_2019_R1.fa	Porcine	Meat	Denmark	2019	erm(B)			>64	34	senterica
ERR2019119	PRJEB21546	ERR2019119.fa	Bovine	Meat	Bulgaria	2015	mph(A)	present	intact	>64	10	ecoli
ERR2019238	PRJEB21546	ERR2019238.fa	Porcine	Caecum	Slovenia	2015	mph(A), erm(B)	present (on the same contig 52.31% coverage and 100% identity)	intact	>64	10	ecoli
ERR11628329	PRJEB63535	S635_swine_DK_2017_R1.fa	Porcine	Clinical isolate	Denmark	2017	mph(A), erm(B)	present	intact	>64	19	senterica
ERR5414448	PRJEB43436	DTU2019-2430-PRJproj1199-Escherichia-coli-S18FP05517.fa	Porcine		Belgium	2018	mph(A)	present	intact	>64	34	ecoli
ERR3393356	PRJEB33169	ERR3393356.fa	Porcine	Caecum	Slovakia	2017	mph(A)	present	intact	>64	34	ecoli
ERR11629161	PRJEB63535	S845_swine_DK_2019_R1.fa	Porcine	Clinical isolate	Denmark	2019	mph(A), erm(B)	present	intact	>64	34	senterica
ERR2019146	PRJEB21546	ERR2019146.fa	Porcine	Carcass	Denmark	2015	mph(A), erm(B)	present	intact	>64	34	senterica
ERR11629148	PRJEB63535	S808_swine_DK_2018_R1.fa	Porcine	Meat	Denmark	2018 (FVST)	mph(A), mph(B)	present	intact	>64	34	senterica
ERR3393172	PRJEB33169	201714ES	Porcine	Caecum	Greece	2017	mph(A)	other structure (see Fig.3C-2) partial mphA(R)	intact	>64	58	ecoli
ERR3393303	PRJEB33169	ERR3393303.fa	Porcine	Caecum	Poland	2017	mph(A), erm(B)	present (on the same contig 31.62% coverage and 100% identity)	intact	>64	58	ecoli
ERR2019173	PRJEB21546	ERR2019173.fa	Porcine	Caecum	Greece	2015	mph(A), erm(B)	present	intact	>64	88	ecoli
ERR2019176	PRJEB21546	ERR2019176.fa	Porcine		Hungary	2015	mph(A), erm(B)	present (on another contig 95.73% coverage)	contig too short	>64	88	ecoli
ERR3393363	PRJEB33169	ERR3393363.fa	Porcine	Caecum	Slovenia	2017	mph(A), msr(E)	present (on the same contig 52.31% coverage and 100% identity)	intact	>64	88	ecoli
ERR5443149	PRJEB43584	DTU2018-145-PRJ1121-Escherichia-coli-GB16-000410_R1_001.fa	Avian	Caecum	Ireland	2016	mph(A)	present	intact	>64	93	ecoli
ERR2019216	PRJEB21546	ERR2019216.fa	Porcine	Caecum	Portugal	2015	mph(A), erm(B)	present (on the same contig 82.91% covearge and 100% identity)	intact	>64	93	ecoli
ERR3393185	PRJEB33169	ERR3393185.fa	Porcine	Caecum	Hungary	2017	mph(A), mph(E)-msr(E)	present (on the same contig 23.93% coverage and 100% identity)	intact	>64	93	ecoli
ERR3393410	PRJEB33169	ERR3393410.fa	Porcine	Faeces	Spain	2017	mph(A), erm(B)	present	intact	>64	101	ecoli
ERR3393197	PRJEB33169	ERR3393197.fa	Porcine	Caecum	Hungary	2017	mph(A), mph(E)-msr(E)	present (on the same contig 23.93% coverage and 100% identity)	intact	>64	101	ecoli
ERR5414578	PRJEB43436	DTU2019-2831-PRJproj1199-Escherichia-coli-ESBL18G074.fa	Avian	Meat	Slovakia	2018	rplD_G174A (G521C)			8	117	ecoli
ERR2019223	PRJEB21546	ERR2019223.fa	Porcine	Caecum	Romania	2015	mph(A), erm(B)	present	intact	>64	117	ecoli
ERR3393215	PRJEB33169	ERR3393215.fa	Porcine	Caecum	Italy	2017	mph(A), erm(B)	present	intact	>64	117	ecoli
ERR2019227	PRJEB21546	ERR2019227.fa	Porcine	Caecum	Romania	2015	mph(A), erm(B)	present (on another contig 95.73% coverage)	contig too short	>64	117	ecoli
ERR3393396	PRJEB33169	ERR3393396.fa	Porcine	Faeces	Spain	2017	mph(A)	present	intact	>64	167	ecoli
ERR3393411	PRJEB33169	ERR3393411.fa	Bovine	Faeces	Spain	2017	mph(A)	present (on another contig 100% coverage)	intact	>64	167	ecoli
ERR2019103	PRJEB21546	ERR2019103.fa	Bovine	Faeces	Belgium	2015	mph(A), mph(B), erm(B)	present	intact	>64	224	ecoli
ERR5443241	PRJEB43584	DTU2018-287-PRJ1121-Escherichia-coli-116762-AB_R1_001.fa	Avian	Caecum	Romania	2016	mph(A)	present	intact	>64	295	ecoli
ERR2019092	PRJEB21546	ESBL-15_0036	Porcine	Caecum	Austria	2015	mph(A)	other structure (see Fig.3C-3) Tn insertion	intact	>64	361	ecoli
ERR3393137	PRJEB33169	ERR3393137.fa	Bovine	Caecum	France	2017	mph(A)	present	intact	>64	361	ecoli
ERR2019135	PRJEB21546	ERR2019135.fa	Porcine		Czechia	2015	mph(A)	present	intact	>64	410	ecoli
ERR2019177	PRJEB21546	ERR2019177.fa	Porcine	Meat	Hungary	2015	mph(A)	present	intact	>64	410	ecoli
ERR2019230	PRJEB21546	ERR2019230.fa	Bovine	Meat	Romania	2015	mph(A)	present	intact	>64	410	ecoli
ERR2019251	PRJEB21546	ERR2019251.fa	Porcine	Caecum	Spain	2015	mph(A), erm(B)	present	intact	>64	457	ecoli
ERR2019244	PRJEB21546	ERR2019244.fa	Porcine	Carcass	Spain	2015	mph(A)	present	intact	>64	469	senterica
ERR11640933	PRJEB63535	191203_1994_R1_001.fa	Avian	Meat	Poland	2018	mph(A), erm(B)	absent	intact	>64	641	ecoli
ERR11628334	PRJEB63535	S308_swine_DK_2017_R1.fa	Porcine	Clinical isolate	Denmark	2017	mef(C)-mph(G)			>64	19	senterica
ERR2019140	PRJEB21546	ERR2019140.fa	Porcine		Denmark	2015	mph(A), erm(B)	present	intact	>64	910	ecoli
ERR2019163	PRJEB21546	ERR2019163.fa	Bovine	Meat	Germany	2015	no mechanism detected			32	410	ecoli
ERR3393338	PRJEB33169	ERR3393338.fa	Porcine	Caecum	Romania	2017	mph(A), erm(B)	absent	intact	>64	1079	ecoli
ERR3393220	PRJEB33169	ERR3393220.fa	Bovine	Caecum	Italy	2017	mph(A)	present	intact	>64	1437	ecoli
ERR5443155	PRJEB43584	DTU2018-734-PRJ1121-Escherichia-coli-GB16-003145.fa	Avian	Caecum	Ireland	2016	mph(A)	present	intact	>64	1551	ecoli
ERR2019158	PRJEB21546	ERR2019158.fa	Porcine	Meat	Germany	2015	mph(A)	absent	intact	>64	1952	ecoli
ERR2019181	PRJEB21546	ERR2019181.fa	Bovine	Meat	Hungary	2015	mph(A)	present	intact	>64	2179	ecoli
ERR3393432	PRJEB33169	ERR3393432.fa	Porcine	Caecum	United Kingdom	2017	mph(A), mph(B), erm(B)	absent	intact	>64	3057	ecoli
ERR3393058	PRJEB33169	ERR3393058.fa	Porcine	Caecum	Belgium	2017	mph(A), erm(B)	present	intact	>64	3321	ecoli
ERR3393367	PRJEB33169	ERR3393367.fa	Porcine	Caecum	Slovenia	2017	mph(A), erm(B)	absent	intact	>64	5926	ecoli
ERR3393251	PRJEB33169	ERR3393251.fa	Porcine	Caecum	Lithuania	2017	mph(A), erm(B)	present	intact	>64	6215	ecoli
ERR3393252	PRJEB33169	ERR3393252.fa	Porcine	Caecum	Lithuania	2017	mph(A), erm(B)	present	intact	>64	6215	ecoli
ERR2019110	PRJEB21546	ERR2019110.fa	Porcine	Meat	Belgium	2015	mph(A), erm(B)	absent	intact	>64	6913	ecoli
ERR3393053	PRJEB33169	ERR3393053.fa	Bovine	Caecum	Austria	2017	mph(A), erm(B)	present	intact	>64	8577	ecoli
ERR3393090	PRJEB33169	ERR3393090.fa	Bovine	Caecum	Croatia	2017	mph(A)	present	intact	>64	10292	ecoli
ERR3393409	PRJEB33169	ERR3393409.fa	Bovine	Faeces	Spain	2017	no mechanism detected			32	410	ecoli
ERR11629147	PRJEB63535	S283_swine_DK_2018_R1.fa	Porcine	Carcass	Denmark	2018 (FVST)	no mechanism detected			64	34	senterica
ERR2019120	PRJEB21546	ERR2019120.fa	Porcine		Bulgaria	2015	no mechanism detected			64	156	ecoli
ERR11629190	PRJEB63535	Ec569_swine_DK_2017_R1.fa	Porcine	Caecum	Denmark	2017 (FVST)	no mechanism detected			>64	682	senterica
ERR2019186	PRJEB21546	ERR2019186.fa	Porcine		Ireland	2015	mph(B)			>64	753	ecoli
ERR5443261	PRJEB43584	DTU2018-303-PRJ1121-Salmonella-infantis-ESBL16G12.fa (E.COLI)	Avian	Meat	Slovakia	2016	no mechanism detected			>64	57	ecoli
ERR11629162	PRJEB63535	Ec015_swine_DK_2019_R1.fa	Porcine	Caecum	Denmark	2019 (FVST)	no mechanism detected			>64	156	ecoli
ERR5443255	PRJEB43584	DTU2018-297-PRJ1121-Salmonella-Enteritidis-PR-VL-10056-4.fa	Avian	Boot swabs	Romania	2016	no mechanism detected			>64	11	senterica
ERR5443250	PRJEB43584	DTU2018-296-PRJ1121-Salmonella-Kentucky-50539-2VS.fa	Avian	Boot swabs	Romania	2016	no mechanism detected			>64	198	senterica
ERR3393038	PRJEB33169	ERR3393038.fa	Porcine	Caecum	Austria	2017	mph(E)-msr(E)			>64	101	ecoli
ERR3393183	PRJEB33169	ERR3393183.fa	Porcine	Caecum	Hungary	2017	mph(E)-msr(E)			>64	-	ecoli
ERR3393125	PRJEB33169	ERR3393125.fa (EST2017/ESBLjae/7)	Porcine	Meat	Estonia	2017	rplD_A87T (G259A)			4	-	ecoli
ERR3393124	PRJEB33169	ERR3393124.fa (EST2017/ESBLjae/170)	Porcine	Meat	Estonia	2017	rplD_E16A (A47C)			4	11849	ecoli
ERR5443231	PRJEB43584	DTU2018-496-PRJ1121-Escherichia-coli-ZHZ-1283.fa	Avian	Meat	Poland	2016	rplD_G174A (G521C)			4	117	ecoli
ERR3393118	PRJEB33169	ERR3393118.fa	Porcine	Caecum	Denmark	2017	mph(A), erm(B)	absent	intact	>64	-	ecoli
ERR3393177	PRJEB33169	ERR3393177.fa	Porcine	Meat	Greece	2017	mph(A), erm(B)	present	intact	>64	-	ecoli
ERR3393201	PRJEB33169	ERR3393201.fa (2017001569)	Porcine	Caecum	Iceland	2017	rplD_V33I (G97A)			8	101	ecoli
ERR3393155	PRJEB33169	ERR3393155.fa	Porcine	Caecum	Germany	2017	mph(A), mph(E)-msr(E)	present (on the same contig 23.93% coverage and 100% identity)	intact	>64	-	ecoli
*Blastn screening of the entire assemblies of the susceptible isolates (AZI MIC < 16 mg/L) revealed that none of the susceptible isolates for which it is stated that lack mph(A)R carried it on other contigs.
**A deletion mutation at nucleotide position 576 leading to a premature stop codon (PMSC).

## Sheet: Table S5 rplDV screening EC
#FILE	SEQUENCE	START	END	STRAND	GENE	COVERAGE	COVERAGE_MAP	GAPS	%COVERAGE	%IDENTITY	DATABASE	ACCESSION	PRODUCT	RESISTANCE
Ec015_swine_DK_2019_R1.fa	NODE_35_length_26639_cov_31.050996	21356	21688	-	rplV_L22_CP009685.1:249925-250257	1-333/333	===============	0/0	100	100	rplDV_EC		rplV_L22_CP009685.1:249925-250257 Escherichia coli str. K-12 substr. MG1655 complete genome
Ec015_swine_DK_2019_R1.fa	NODE_35_length_26639_cov_31.050996	23136	23741	-	rplD_L4_CP009685.1:247872-248477	1-606/606	===============	0/0	100	100	rplDV_EC		rplD_L4_CP009685.1:247872-248477 Escherichia coli str. K-12 substr. MG1655 complete genome
Ec151_cattle_DK_2019_R1.fa	NODE_20_length_26320_cov_43.974535	2896	3501	+	rplD_L4_CP009685.1:247872-248477	1-606/606	===============	0/0	100	100	rplDV_EC		rplD_L4_CP009685.1:247872-248477 Escherichia coli str. K-12 substr. MG1655 complete genome
Ec151_cattle_DK_2019_R1.fa	NODE_20_length_26320_cov_43.974535	4949	5281	+	rplV_L22_CP009685.1:249925-250257	1-333/333	===============	0/0	100	100	rplDV_EC		rplV_L22_CP009685.1:249925-250257 Escherichia coli str. K-12 substr. MG1655 complete genome
Ec602_cattle_DK_2019_R1.fa	NODE_38_length_41424_cov_43.578105	21035	21367	-	rplV_L22_CP009685.1:249925-250257	1-333/333	===============	0/0	100	100	rplDV_EC		rplV_L22_CP009685.1:249925-250257 Escherichia coli str. K-12 substr. MG1655 complete genome
Ec602_cattle_DK_2019_R1.fa	NODE_38_length_41424_cov_43.578105	22815	23420	-	rplD_L4_CP009685.1:247872-248477	1-606/606	===============	0/0	100	100	rplDV_EC		rplD_L4_CP009685.1:247872-248477 Escherichia coli str. K-12 substr. MG1655 complete genome
filtered.10_R1_001.fa	NODE_42_length_26372_cov_1.325814	2959	3564	+	rplD_L4_CP009685.1:247872-248477	1-606/606	===============	0/0	100	100	rplDV_EC		rplD_L4_CP009685.1:247872-248477 Escherichia coli str. K-12 substr. MG1655 complete genome
filtered.10_R1_001.fa	NODE_42_length_26372_cov_1.325814	5012	5344	+	rplV_L22_CP009685.1:249925-250257	1-333/333	===============	0/0	100	100	rplDV_EC		rplV_L22_CP009685.1:249925-250257 Escherichia coli str. K-12 substr. MG1655 complete genome
filtered.11_R1_001.fa	NODE_27_length_26454_cov_9.864892	21108	21440	-	rplV_L22_CP009685.1:249925-250257	1-333/333	===============	0/0	100	100	rplDV_EC		rplV_L22_CP009685.1:249925-250257 Escherichia coli str. K-12 substr. MG1655 complete genome
filtered.11_R1_001.fa	NODE_27_length_26454_cov_9.864892	22888	23493	-	rplD_L4_CP009685.1:247872-248477	1-606/606	===============	0/0	100	100	rplDV_EC		rplD_L4_CP009685.1:247872-248477 Escherichia coli str. K-12 substr. MG1655 complete genome
filtered.12_R1_001.fa	NODE_45_length_26352_cov_2.293422	2935	3540	+	rplD_L4_CP009685.1:247872-248477	1-606/606	===============	0/0	100	100	rplDV_EC		rplD_L4_CP009685.1:247872-248477 Escherichia coli str. K-12 substr. MG1655 complete genome
filtered.12_R1_001.fa	NODE_45_length_26352_cov_2.293422	4988	5320	+	rplV_L22_CP009685.1:249925-250257	1-333/333	===============	0/0	100	100	rplDV_EC		rplV_L22_CP009685.1:249925-250257 Escherichia coli str. K-12 substr. MG1655 complete genome
filtered.18011642_R1_001.fa	NODE_42_length_41423_cov_26.489805	21034	21366	-	rplV_L22_CP009685.1:249925-250257	1-333/333	===============	0/0	100	100	rplDV_EC		rplV_L22_CP009685.1:249925-250257 Escherichia coli str. K-12 substr. MG1655 complete genome
filtered.18011642_R1_001.fa	NODE_42_length_41423_cov_26.489805	22814	23419	-	rplD_L4_CP009685.1:247872-248477	1-606/606	===============	0/0	100	99.83	rplDV_EC		rplD_L4_CP009685.1:247872-248477 Escherichia coli str. K-12 substr. MG1655 complete genome
filtered.18014399_R1_001.fa	NODE_60_length_28504_cov_14.686260	21111	21443	-	rplV_L22_CP009685.1:249925-250257	1-333/333	===============	0/0	100	100	rplDV_EC		rplV_L22_CP009685.1:249925-250257 Escherichia coli str. K-12 substr. MG1655 complete genome
filtered.18014399_R1_001.fa	NODE_60_length_28504_cov_14.686260	22891	23496	-	rplD_L4_CP009685.1:247872-248477	1-606/606	===============	0/0	100	100	rplDV_EC		rplD_L4_CP009685.1:247872-248477 Escherichia coli str. K-12 substr. MG1655 complete genome
filtered.18020436EC_R1_001.fa	NODE_38_length_41500_cov_14.366978	18005	18610	+	rplD_L4_CP009685.1:247872-248477	1-606/606	===============	0/0	100	100	rplDV_EC		rplD_L4_CP009685.1:247872-248477 Escherichia coli str. K-12 substr. MG1655 complete genome
filtered.18020436EC_R1_001.fa	NODE_38_length_41500_cov_14.366978	20058	20390	+	rplV_L22_CP009685.1:249925-250257	1-333/333	===============	0/0	100	100	rplDV_EC		rplV_L22_CP009685.1:249925-250257 Escherichia coli str. K-12 substr. MG1655 complete genome
filtered.18031863_R1_001.fa	NODE_41_length_26332_cov_25.092005	21049	21381	-	rplV_L22_CP009685.1:249925-250257	1-333/333	===============	0/0	100	100	rplDV_EC		rplV_L22_CP009685.1:249925-250257 Escherichia coli str. K-12 substr. MG1655 complete genome
filtered.18031863_R1_001.fa	NODE_41_length_26332_cov_25.092005	22829	23434	-	rplD_L4_CP009685.1:247872-248477	1-606/606	===============	0/0	100	100	rplDV_EC		rplD_L4_CP009685.1:247872-248477 Escherichia coli str. K-12 substr. MG1655 complete genome
filtered.18031992_R1_001.fa	NODE_7_length_214811_cov_27.993521	191069	191674	+	rplD_L4_CP009685.1:247872-248477	1-606/606	===============	0/0	100	100	rplDV_EC		rplD_L4_CP009685.1:247872-248477 Escherichia coli str. K-12 substr. MG1655 complete genome
filtered.18031992_R1_001.fa	NODE_7_length_214811_cov_27.993521	193122	193454	+	rplV_L22_CP009685.1:249925-250257	1-333/333	===============	0/0	100	100	rplDV_EC		rplV_L22_CP009685.1:249925-250257 Escherichia coli str. K-12 substr. MG1655 complete genome
filtered.18032023_R1_001.fa	NODE_11_length_114781_cov_32.478719	21108	21440	-	rplV_L22_CP009685.1:249925-250257	1-333/333	===============	0/0	100	100	rplDV_EC		rplV_L22_CP009685.1:249925-250257 Escherichia coli str. K-12 substr. MG1655 complete genome
filtered.18032023_R1_001.fa	NODE_11_length_114781_cov_32.478719	22888	23493	-	rplD_L4_CP009685.1:247872-248477	1-606/606	===============	0/0	100	100	rplDV_EC		rplD_L4_CP009685.1:247872-248477 Escherichia coli str. K-12 substr. MG1655 complete genome
filtered.18042148_R1_001.fa	NODE_34_length_26395_cov_17.324958	2899	3504	+	rplD_L4_CP009685.1:247872-248477	1-606/606	===============	0/0	100	99.83	rplDV_EC		rplD_L4_CP009685.1:247872-248477 Escherichia coli str. K-12 substr. MG1655 complete genome
filtered.18042148_R1_001.fa	NODE_34_length_26395_cov_17.324958	4952	5284	+	rplV_L22_CP009685.1:249925-250257	1-333/333	===============	0/0	100	100	rplDV_EC		rplV_L22_CP009685.1:249925-250257 Escherichia coli str. K-12 substr. MG1655 complete genome
filtered.18052084_R1_001.fa	NODE_1_length_328206_cov_20.484902	21358	21690	-	rplV_L22_CP009685.1:249925-250257	1-333/333	===============	0/0	100	100	rplDV_EC		rplV_L22_CP009685.1:249925-250257 Escherichia coli str. K-12 substr. MG1655 complete genome
filtered.18052084_R1_001.fa	NODE_1_length_328206_cov_20.484902	23138	23743	-	rplD_L4_CP009685.1:247872-248477	1-606/606	===============	0/0	100	100	rplDV_EC		rplD_L4_CP009685.1:247872-248477 Escherichia coli str. K-12 substr. MG1655 complete genome
filtered.18057943Ecoli_R1_001.fa	NODE_55_length_26615_cov_11.473686	3181	3786	+	rplD_L4_CP009685.1:247872-248477	1-606/606	===============	0/0	100	99.83	rplDV_EC		rplD_L4_CP009685.1:247872-248477 Escherichia coli str. K-12 substr. MG1655 complete genome
filtered.18057943Ecoli_R1_001.fa	NODE_55_length_26615_cov_11.473686	5234	5566	+	rplV_L22_CP009685.1:249925-250257	1-333/333	===============	0/0	100	100	rplDV_EC		rplV_L22_CP009685.1:249925-250257 Escherichia coli str. K-12 substr. MG1655 complete genome
filtered.18066849_R1_001.fa	NODE_37_length_26394_cov_34.684090	21111	21443	-	rplV_L22_CP009685.1:249925-250257	1-333/333	===============	0/0	100	100	rplDV_EC		rplV_L22_CP009685.1:249925-250257 Escherichia coli str. K-12 substr. MG1655 complete genome
filtered.18066849_R1_001.fa	NODE_37_length_26394_cov_34.684090	22891	23496	-	rplD_L4_CP009685.1:247872-248477	1-606/606	===============	0/0	100	100	rplDV_EC		rplD_L4_CP009685.1:247872-248477 Escherichia coli str. K-12 substr. MG1655 complete genome
filtered.18072036_R1_001.fa	NODE_28_length_26395_cov_31.414421	2899	3504	+	rplD_L4_CP009685.1:247872-248477	1-606/606	===============	0/0	100	99.83	rplDV_EC		rplD_L4_CP009685.1:247872-248477 Escherichia coli str. K-12 substr. MG1655 complete genome
filtered.18072036_R1_001.fa	NODE_28_length_26395_cov_31.414421	4952	5284	+	rplV_L22_CP009685.1:249925-250257	1-333/333	===============	0/0	100	100	rplDV_EC		rplV_L22_CP009685.1:249925-250257 Escherichia coli str. K-12 substr. MG1655 complete genome
filtered.18081776_R1_001.fa	NODE_39_length_26313_cov_27.117849	2896	3501	+	rplD_L4_CP009685.1:247872-248477	1-606/606	===============	0/0	100	100	rplDV_EC		rplD_L4_CP009685.1:247872-248477 Escherichia coli str. K-12 substr. MG1655 complete genome
filtered.18081776_R1_001.fa	NODE_39_length_26313_cov_27.117849	4949	5281	+	rplV_L22_CP009685.1:249925-250257	1-333/333	===============	0/0	100	100	rplDV_EC		rplV_L22_CP009685.1:249925-250257 Escherichia coli str. K-12 substr. MG1655 complete genome
filtered.18090666_R1_001.fa	NODE_44_length_41423_cov_16.799303	21034	21366	-	rplV_L22_CP009685.1:249925-250257	1-333/333	===============	0/0	100	100	rplDV_EC		rplV_L22_CP009685.1:249925-250257 Escherichia coli str. K-12 substr. MG1655 complete genome
filtered.18090666_R1_001.fa	NODE_44_length_41423_cov_16.799303	22814	23419	-	rplD_L4_CP009685.1:247872-248477	1-606/606	===============	0/0	100	100	rplDV_EC		rplD_L4_CP009685.1:247872-248477 Escherichia coli str. K-12 substr. MG1655 complete genome
filtered.18090961_R1_001.fa	NODE_18_length_97308_cov_28.599737	21119	21451	-	rplV_L22_CP009685.1:249925-250257	1-333/333	===============	0/0	100	100	rplDV_EC		rplV_L22_CP009685.1:249925-250257 Escherichia coli str. K-12 substr. MG1655 complete genome
filtered.18090961_R1_001.fa	NODE_18_length_97308_cov_28.599737	22899	23504	-	rplD_L4_CP009685.1:247872-248477	1-606/606	===============	0/0	100	100	rplDV_EC		rplD_L4_CP009685.1:247872-248477 Escherichia coli str. K-12 substr. MG1655 complete genome
filtered.18092225_R1_001.fa	NODE_9_length_195916_cov_33.627099	171993	172598	+	rplD_L4_CP009685.1:247872-248477	1-606/606	===============	0/0	100	100	rplDV_EC		rplD_L4_CP009685.1:247872-248477 Escherichia coli str. K-12 substr. MG1655 complete genome
filtered.18092225_R1_001.fa	NODE_9_length_195916_cov_33.627099	174046	174378	+	rplV_L22_CP009685.1:249925-250257	1-333/333	===============	0/0	100	100	rplDV_EC		rplV_L22_CP009685.1:249925-250257 Escherichia coli str. K-12 substr. MG1655 complete genome
filtered.18092737_R1_001.fa	NODE_2_length_294953_cov_23.942586	271030	271635	+	rplD_L4_CP009685.1:247872-248477	1-606/606	===============	0/0	100	100	rplDV_EC		rplD_L4_CP009685.1:247872-248477 Escherichia coli str. K-12 substr. MG1655 complete genome
filtered.18092737_R1_001.fa	NODE_2_length_294953_cov_23.942586	273083	273415	+	rplV_L22_CP009685.1:249925-250257	1-333/333	===============	0/0	100	100	rplDV_EC		rplV_L22_CP009685.1:249925-250257 Escherichia coli str. K-12 substr. MG1655 complete genome
filtered.18093488_R1_001.fa	NODE_7_length_214636_cov_37.789627	21050	21382	-	rplV_L22_CP009685.1:249925-250257	1-333/333	===============	0/0	100	100	rplDV_EC		rplV_L22_CP009685.1:249925-250257 Escherichia coli str. K-12 substr. MG1655 complete genome
filtered.18093488_R1_001.fa	NODE_7_length_214636_cov_37.789627	22830	23435	-	rplD_L4_CP009685.1:247872-248477	1-606/606	===============	0/0	100	100	rplDV_EC		rplD_L4_CP009685.1:247872-248477 Escherichia coli str. K-12 substr. MG1655 complete genome
filtered.18094544_R1_001.fa	NODE_3_length_321866_cov_18.509435	22687	23019	-	rplV_L22_CP009685.1:249925-250257	1-333/333	===============	0/0	100	100	rplDV_EC		rplV_L22_CP009685.1:249925-250257 Escherichia coli str. K-12 substr. MG1655 complete genome
filtered.18094544_R1_001.fa	NODE_3_length_321866_cov_18.509435	24467	25072	-	rplD_L4_CP009685.1:247872-248477	1-606/606	===============	0/0	100	100	rplDV_EC		rplD_L4_CP009685.1:247872-248477 Escherichia coli str. K-12 substr. MG1655 complete genome
filtered.18099479_R1_001.fa	NODE_3_length_330873_cov_29.984423	21112	21444	-	rplV_L22_CP009685.1:249925-250257	1-333/333	===============	0/0	100	100	rplDV_EC		rplV_L22_CP009685.1:249925-250257 Escherichia coli str. K-12 substr. MG1655 complete genome
filtered.18099479_R1_001.fa	NODE_3_length_330873_cov_29.984423	22892	23497	-	rplD_L4_CP009685.1:247872-248477	1-606/606	===============	0/0	100	100	rplDV_EC		rplD_L4_CP009685.1:247872-248477 Escherichia coli str. K-12 substr. MG1655 complete genome
filtered.191127_1986_R1_001.fa	NODE_6_length_288550_cov_18.885103	265047	265652	+	rplD_L4_CP009685.1:247872-248477	1-606/606	===============	0/0	100	100	rplDV_EC		rplD_L4_CP009685.1:247872-248477 Escherichia coli str. K-12 substr. MG1655 complete genome
filtered.191127_1986_R1_001.fa	NODE_6_length_288550_cov_18.885103	267100	267432	+	rplV_L22_CP009685.1:249925-250257	1-333/333	===============	0/0	100	100	rplDV_EC		rplV_L22_CP009685.1:249925-250257 Escherichia coli str. K-12 substr. MG1655 complete genome
filtered.191203_1989_R1_001.fa	NODE_32_length_26381_cov_16.188276	21111	21443	-	rplV_L22_CP009685.1:249925-250257	1-333/333	===============	0/0	100	100	rplDV_EC		rplV_L22_CP009685.1:249925-250257 Escherichia coli str. K-12 substr. MG1655 complete genome
filtered.191203_1989_R1_001.fa	NODE_32_length_26381_cov_16.188276	22891	23496	-	rplD_L4_CP009685.1:247872-248477	1-606/606	===============	0/0	100	100	rplDV_EC		rplD_L4_CP009685.1:247872-248477 Escherichia coli str. K-12 substr. MG1655 complete genome
filtered.191203_1990_R1_001.fa	NODE_34_length_26400_cov_18.457466	2899	3504	+	rplD_L4_CP009685.1:247872-248477	1-606/606	===============	0/0	100	100	rplDV_EC		rplD_L4_CP009685.1:247872-248477 Escherichia coli str. K-12 substr. MG1655 complete genome
filtered.191203_1990_R1_001.fa	NODE_34_length_26400_cov_18.457466	4952	5284	+	rplV_L22_CP009685.1:249925-250257	1-333/333	===============	0/0	100	100	rplDV_EC		rplV_L22_CP009685.1:249925-250257 Escherichia coli str. K-12 substr. MG1655 complete genome
filtered.191203_1991_R1_001.fa	NODE_42_length_26391_cov_12.463677	21108	21440	-	rplV_L22_CP009685.1:249925-250257	1-333/333	===============	0/0	100	100	rplDV_EC		rplV_L22_CP009685.1:249925-250257 Escherichia coli str. K-12 substr. MG1655 complete genome
filtered.191203_1991_R1_001.fa	NODE_42_length_26391_cov_12.463677	22888	23493	-	rplD_L4_CP009685.1:247872-248477	1-606/606	===============	0/0	100	100	rplDV_EC		rplD_L4_CP009685.1:247872-248477 Escherichia coli str. K-12 substr. MG1655 complete genome
filtered.191203_1992_R1_001.fa	NODE_26_length_42088_cov_14.412454	18447	19052	+	rplD_L4_CP009685.1:247872-248477	1-606/606	===============	0/0	100	100	rplDV_EC		rplD_L4_CP009685.1:247872-248477 Escherichia coli str. K-12 substr. MG1655 complete genome
filtered.191203_1992_R1_001.fa	NODE_26_length_42088_cov_14.412454	20500	20832	+	rplV_L22_CP009685.1:249925-250257	1-333/333	===============	0/0	100	100	rplDV_EC		rplV_L22_CP009685.1:249925-250257 Escherichia coli str. K-12 substr. MG1655 complete genome
filtered.191203_1993_R1_001.fa	NODE_31_length_41562_cov_13.449161	21050	21382	-	rplV_L22_CP009685.1:249925-250257	1-333/333	===============	0/0	100	100	rplDV_EC		rplV_L22_CP009685.1:249925-250257 Escherichia coli str. K-12 substr. MG1655 complete genome
filtered.191203_1993_R1_001.fa	NODE_31_length_41562_cov_13.449161	22830	23435	-	rplD_L4_CP009685.1:247872-248477	1-606/606	===============	0/0	100	100	rplDV_EC		rplD_L4_CP009685.1:247872-248477 Escherichia coli str. K-12 substr. MG1655 complete genome
filtered.191203_1994_R1_001.fa	NODE_44_length_26394_cov_16.877375	2899	3504	+	rplD_L4_CP009685.1:247872-248477	1-606/606	===============	0/0	100	100	rplDV_EC		rplD_L4_CP009685.1:247872-248477 Escherichia coli str. K-12 substr. MG1655 complete genome
filtered.191203_1994_R1_001.fa	NODE_44_length_26394_cov_16.877375	4952	5284	+	rplV_L22_CP009685.1:249925-250257	1-333/333	===============	0/0	100	100	rplDV_EC		rplV_L22_CP009685.1:249925-250257 Escherichia coli str. K-12 substr. MG1655 complete genome
filtered.191203_1995_R1_001.fa	NODE_41_length_41423_cov_23.659773	21034	21366	-	rplV_L22_CP009685.1:249925-250257	1-333/333	===============	0/0	100	100	rplDV_EC		rplV_L22_CP009685.1:249925-250257 Escherichia coli str. K-12 substr. MG1655 complete genome
filtered.191203_1995_R1_001.fa	NODE_41_length_41423_cov_23.659773	22814	23419	-	rplD_L4_CP009685.1:247872-248477	1-606/606	===============	0/0	100	100	rplDV_EC		rplD_L4_CP009685.1:247872-248477 Escherichia coli str. K-12 substr. MG1655 complete genome
filtered.200819_3052_R1_001.fa	NODE_30_length_26454_cov_16.325255	21108	21440	-	rplV_L22_CP009685.1:249925-250257	1-333/333	===============	0/0	100	100	rplDV_EC		rplV_L22_CP009685.1:249925-250257 Escherichia coli str. K-12 substr. MG1655 complete genome
filtered.200819_3052_R1_001.fa	NODE_30_length_26454_cov_16.325255	22888	23493	-	rplD_L4_CP009685.1:247872-248477	1-606/606	===============	0/0	100	100	rplDV_EC		rplD_L4_CP009685.1:247872-248477 Escherichia coli str. K-12 substr. MG1655 complete genome
filtered.200819_3053_R1_001.fa	NODE_20_length_26379_cov_26.894256	2962	3567	+	rplD_L4_CP009685.1:247872-248477	1-606/606	===============	0/0	100	100	rplDV_EC		rplD_L4_CP009685.1:247872-248477 Escherichia coli str. K-12 substr. MG1655 complete genome
filtered.200819_3053_R1_001.fa	NODE_20_length_26379_cov_26.894256	5015	5347	+	rplV_L22_CP009685.1:249925-250257	1-333/333	===============	0/0	100	100	rplDV_EC		rplV_L22_CP009685.1:249925-250257 Escherichia coli str. K-12 substr. MG1655 complete genome
filtered.200819_3054_R1_001.fa	NODE_26_length_26394_cov_49.930940	2899	3504	+	rplD_L4_CP009685.1:247872-248477	1-606/606	===============	0/0	100	100	rplDV_EC		rplD_L4_CP009685.1:247872-248477 Escherichia coli str. K-12 substr. MG1655 complete genome
filtered.200819_3054_R1_001.fa	NODE_26_length_26394_cov_49.930940	4952	5284	+	rplV_L22_CP009685.1:249925-250257	1-333/333	===============	0/0	100	100	rplDV_EC		rplV_L22_CP009685.1:249925-250257 Escherichia coli str. K-12 substr. MG1655 complete genome
filtered.200819_3055_R1_001.fa	NODE_36_length_26381_cov_37.058239	21111	21443	-	rplV_L22_CP009685.1:249925-250257	1-333/333	===============	0/0	100	100	rplDV_EC		rplV_L22_CP009685.1:249925-250257 Escherichia coli str. K-12 substr. MG1655 complete genome
filtered.200819_3055_R1_001.fa	NODE_36_length_26381_cov_37.058239	22891	23496	-	rplD_L4_CP009685.1:247872-248477	1-606/606	===============	0/0	100	100	rplDV_EC		rplD_L4_CP009685.1:247872-248477 Escherichia coli str. K-12 substr. MG1655 complete genome
filtered.200819_3056_R1_001.fa	NODE_34_length_42079_cov_42.187119	21120	21452	-	rplV_L22_CP009685.1:249925-250257	1-333/333	===============	0/0	100	100	rplDV_EC		rplV_L22_CP009685.1:249925-250257 Escherichia coli str. K-12 substr. MG1655 complete genome
filtered.200819_3056_R1_001.fa	NODE_34_length_42079_cov_42.187119	22900	23505	-	rplD_L4_CP009685.1:247872-248477	1-606/606	===============	0/0	100	100	rplDV_EC		rplD_L4_CP009685.1:247872-248477 Escherichia coli str. K-12 substr. MG1655 complete genome
filtered.200819_3057_R1_001.fa	NODE_33_length_42069_cov_38.076320	18575	19180	+	rplD_L4_CP009685.1:247872-248477	1-606/606	===============	0/0	100	100	rplDV_EC		rplD_L4_CP009685.1:247872-248477 Escherichia coli str. K-12 substr. MG1655 complete genome
filtered.200819_3057_R1_001.fa	NODE_33_length_42069_cov_38.076320	20628	20960	+	rplV_L22_CP009685.1:249925-250257	1-333/333	===============	0/0	100	100	rplDV_EC		rplV_L22_CP009685.1:249925-250257 Escherichia coli str. K-12 substr. MG1655 complete genome
filtered.200819_3061_R1_001.fa	NODE_57_length_27029_cov_38.394469	21034	21366	-	rplV_L22_CP009685.1:249925-250257	1-333/333	===============	0/0	100	100	rplDV_EC		rplV_L22_CP009685.1:249925-250257 Escherichia coli str. K-12 substr. MG1655 complete genome
filtered.200819_3061_R1_001.fa	NODE_57_length_27029_cov_38.394469	22814	23419	-	rplD_L4_CP009685.1:247872-248477	1-606/606	===============	0/0	100	100	rplDV_EC		rplD_L4_CP009685.1:247872-248477 Escherichia coli str. K-12 substr. MG1655 complete genome
filtered.200819_3062_R1_001.fa	NODE_36_length_26375_cov_30.971464	21092	21424	-	rplV_L22_CP009685.1:249925-250257	1-333/333	===============	0/0	100	100	rplDV_EC		rplV_L22_CP009685.1:249925-250257 Escherichia coli str. K-12 substr. MG1655 complete genome
filtered.200819_3062_R1_001.fa	NODE_36_length_26375_cov_30.971464	22872	23477	-	rplD_L4_CP009685.1:247872-248477	1-606/606	===============	0/0	100	100	rplDV_EC		rplD_L4_CP009685.1:247872-248477 Escherichia coli str. K-12 substr. MG1655 complete genome
filtered.200819_3063_R1_001.fa	NODE_4_length_263113_cov_25.957652	239680	240285	+	rplD_L4_CP009685.1:247872-248477	1-606/606	===============	0/0	100	100	rplDV_EC		rplD_L4_CP009685.1:247872-248477 Escherichia coli str. K-12 substr. MG1655 complete genome
filtered.200819_3063_R1_001.fa	NODE_4_length_263113_cov_25.957652	241733	242065	+	rplV_L22_CP009685.1:249925-250257	1-333/333	===============	0/0	100	100	rplDV_EC		rplV_L22_CP009685.1:249925-250257 Escherichia coli str. K-12 substr. MG1655 complete genome
filtered.200819_3064_R1_001.fa	NODE_37_length_41423_cov_20.496997	18005	18610	+	rplD_L4_CP009685.1:247872-248477	1-606/606	===============	0/0	100	100	rplDV_EC		rplD_L4_CP009685.1:247872-248477 Escherichia coli str. K-12 substr. MG1655 complete genome
filtered.200819_3064_R1_001.fa	NODE_37_length_41423_cov_20.496997	20058	20390	+	rplV_L22_CP009685.1:249925-250257	1-333/333	===============	0/0	100	100	rplDV_EC		rplV_L22_CP009685.1:249925-250257 Escherichia coli str. K-12 substr. MG1655 complete genome
filtered.200819_3065_R1_001.fa	NODE_40_length_26400_cov_26.245195	21117	21449	-	rplV_L22_CP009685.1:249925-250257	1-333/333	===============	0/0	100	100	rplDV_EC		rplV_L22_CP009685.1:249925-250257 Escherichia coli str. K-12 substr. MG1655 complete genome
filtered.200819_3065_R1_001.fa	NODE_40_length_26400_cov_26.245195	22897	23502	-	rplD_L4_CP009685.1:247872-248477	1-606/606	===============	0/0	100	100	rplDV_EC		rplD_L4_CP009685.1:247872-248477 Escherichia coli str. K-12 substr. MG1655 complete genome
filtered.200819_3066_R1_001.fa	NODE_55_length_29893_cov_6.099778	6322	6927	+	rplD_L4_CP009685.1:247872-248477	1-606/606	===============	0/0	100	100	rplDV_EC		rplD_L4_CP009685.1:247872-248477 Escherichia coli str. K-12 substr. MG1655 complete genome
filtered.200819_3066_R1_001.fa	NODE_55_length_29893_cov_6.099778	8375	8707	+	rplV_L22_CP009685.1:249925-250257	1-333/333	===============	0/0	100	100	rplDV_EC		rplV_L22_CP009685.1:249925-250257 Escherichia coli str. K-12 substr. MG1655 complete genome
filtered.2_R1_001.fa	NODE_3_length_294944_cov_1.679065	21008	21340	-	rplV_L22_CP009685.1:249925-250257	1-333/333	===============	0/0	100	100	rplDV_EC		rplV_L22_CP009685.1:249925-250257 Escherichia coli str. K-12 substr. MG1655 complete genome
filtered.2_R1_001.fa	NODE_3_length_294944_cov_1.679065	22788	23393	-	rplD_L4_CP009685.1:247872-248477	1-606/606	===============	0/0	100	99.67	rplDV_EC		rplD_L4_CP009685.1:247872-248477 Escherichia coli str. K-12 substr. MG1655 complete genome
filtered.5_R1_001.fa	NODE_7_length_200177_cov_2.179810	176673	177278	+	rplD_L4_CP009685.1:247872-248477	1-606/606	===============	0/0	100	100	rplDV_EC		rplD_L4_CP009685.1:247872-248477 Escherichia coli str. K-12 substr. MG1655 complete genome
filtered.5_R1_001.fa	NODE_7_length_200177_cov_2.179810	178726	179058	+	rplV_L22_CP009685.1:249925-250257	1-333/333	===============	0/0	100	100	rplDV_EC		rplV_L22_CP009685.1:249925-250257 Escherichia coli str. K-12 substr. MG1655 complete genome
filtered.6_R1_001.fa	NODE_10_length_207780_cov_10.712174	21158	21490	-	rplV_L22_CP009685.1:249925-250257	1-333/333	===============	0/0	100	100	rplDV_EC		rplV_L22_CP009685.1:249925-250257 Escherichia coli str. K-12 substr. MG1655 complete genome
filtered.6_R1_001.fa	NODE_10_length_207780_cov_10.712174	22938	23543	-	rplD_L4_CP009685.1:247872-248477	1-606/606	===============	0/0	100	100	rplDV_EC		rplD_L4_CP009685.1:247872-248477 Escherichia coli str. K-12 substr. MG1655 complete genome
filtered.7_R1_001.fa	NODE_26_length_41562_cov_9.845541	18128	18733	+	rplD_L4_CP009685.1:247872-248477	1-606/606	===============	0/0	100	100	rplDV_EC		rplD_L4_CP009685.1:247872-248477 Escherichia coli str. K-12 substr. MG1655 complete genome
filtered.7_R1_001.fa	NODE_26_length_41562_cov_9.845541	20181	20513	+	rplV_L22_CP009685.1:249925-250257	1-333/333	===============	0/0	100	100	rplDV_EC		rplV_L22_CP009685.1:249925-250257 Escherichia coli str. K-12 substr. MG1655 complete genome
filtered.8_R1_001.fa	NODE_35_length_41418_cov_8.238769	21040	21372	-	rplV_L22_CP009685.1:249925-250257	1-333/333	===============	0/0	100	100	rplDV_EC		rplV_L22_CP009685.1:249925-250257 Escherichia coli str. K-12 substr. MG1655 complete genome
filtered.8_R1_001.fa	NODE_35_length_41418_cov_8.238769	22820	23425	-	rplD_L4_CP009685.1:247872-248477	1-606/606	===============	0/0	100	100	rplDV_EC		rplD_L4_CP009685.1:247872-248477 Escherichia coli str. K-12 substr. MG1655 complete genome
filtered.9_R1_001.fa	NODE_45_length_25051_cov_10.595651	1617	2222	+	rplD_L4_CP009685.1:247872-248477	1-606/606	===============	0/0	100	100	rplDV_EC		rplD_L4_CP009685.1:247872-248477 Escherichia coli str. K-12 substr. MG1655 complete genome
filtered.9_R1_001.fa	NODE_45_length_25051_cov_10.595651	3670	4002	+	rplV_L22_CP009685.1:249925-250257	1-333/333	===============	0/0	100	100	rplDV_EC		rplV_L22_CP009685.1:249925-250257 Escherichia coli str. K-12 substr. MG1655 complete genome
filtered.DTU2017-1256-PRJ1121-Escherichia-coli-U1606697-001_R1_001.fa	NODE_46_length_26394_cov_6.234895	21111	21443	-	rplV_L22_CP009685.1:249925-250257	1-333/333	===============	0/0	100	100	rplDV_EC		rplV_L22_CP009685.1:249925-250257 Escherichia coli str. K-12 substr. MG1655 complete genome
filtered.DTU2017-1256-PRJ1121-Escherichia-coli-U1606697-001_R1_001.fa	NODE_46_length_26394_cov_6.234895	22891	23496	-	rplD_L4_CP009685.1:247872-248477	1-606/606	===============	0/0	100	100	rplDV_EC		rplD_L4_CP009685.1:247872-248477 Escherichia coli str. K-12 substr. MG1655 complete genome
filtered.DTU2017-1258-PRJ1121-Escherichia-coli-BA-5292-16_R1_001.fa	NODE_59_length_26606_cov_5.009102	21119	21451	-	rplV_L22_CP009685.1:249925-250257	1-333/333	===============	0/0	100	100	rplDV_EC		rplV_L22_CP009685.1:249925-250257 Escherichia coli str. K-12 substr. MG1655 complete genome
filtered.DTU2017-1258-PRJ1121-Escherichia-coli-BA-5292-16_R1_001.fa	NODE_59_length_26606_cov_5.009102	22899	23504	-	rplD_L4_CP009685.1:247872-248477	1-606/606	===============	0/0	100	100	rplDV_EC		rplD_L4_CP009685.1:247872-248477 Escherichia coli str. K-12 substr. MG1655 complete genome
filtered.DTU2017-1259-PRJ1121-Escherichia-coli-BA-1402-16_R1_001.fa	NODE_44_length_26316_cov_6.269770	2899	3504	+	rplD_L4_CP009685.1:247872-248477	1-606/606	===============	0/0	100	100	rplDV_EC		rplD_L4_CP009685.1:247872-248477 Escherichia coli str. K-12 substr. MG1655 complete genome
filtered.DTU2017-1259-PRJ1121-Escherichia-coli-BA-1402-16_R1_001.fa	NODE_44_length_26316_cov_6.269770	4952	5284	+	rplV_L22_CP009685.1:249925-250257	1-333/333	===============	0/0	100	100	rplDV_EC		rplV_L22_CP009685.1:249925-250257 Escherichia coli str. K-12 substr. MG1655 complete genome
filtered.DTU2017-1260-PRJ1121-Escherichia-coli-BA-647-16_R1_001.fa	NODE_71_length_24058_cov_3.601939	20994	21326	-	rplV_L22_CP009685.1:249925-250257	1-333/333	===============	0/0	100	100	rplDV_EC		rplV_L22_CP009685.1:249925-250257 Escherichia coli str. K-12 substr. MG1655 complete genome
filtered.DTU2017-1260-PRJ1121-Escherichia-coli-BA-647-16_R1_001.fa	NODE_71_length_24058_cov_3.601939	22774	23379	-	rplD_L4_CP009685.1:247872-248477	1-606/606	===============	0/0	100	100	rplDV_EC		rplD_L4_CP009685.1:247872-248477 Escherichia coli str. K-12 substr. MG1655 complete genome
filtered.DTU2017-1263-PRJ1121-Escherichia-coli-BA-6603-16_R1_001.fa	NODE_38_length_41417_cov_3.826156	21028	21360	-	rplV_L22_CP009685.1:249925-250257	1-333/333	===============	0/0	100	100	rplDV_EC		rplV_L22_CP009685.1:249925-250257 Escherichia coli str. K-12 substr. MG1655 complete genome
filtered.DTU2017-1263-PRJ1121-Escherichia-coli-BA-6603-16_R1_001.fa	NODE_38_length_41417_cov_3.826156	22808	23413	-	rplD_L4_CP009685.1:247872-248477	1-606/606	===============	0/0	100	100	rplDV_EC		rplD_L4_CP009685.1:247872-248477 Escherichia coli str. K-12 substr. MG1655 complete genome
filtered.DTU2017-1269-PRJ1121-Escherichia-coli-17F003331_R1_001.fa	NODE_67_length_26844_cov_4.357862	3341	3946	+	rplD_L4_CP009685.1:247872-248477	1-606/606	===============	0/0	100	100	rplDV_EC		rplD_L4_CP009685.1:247872-248477 Escherichia coli str. K-12 substr. MG1655 complete genome
filtered.DTU2017-1269-PRJ1121-Escherichia-coli-17F003331_R1_001.fa	NODE_67_length_26844_cov_4.357862	5394	5726	+	rplV_L22_CP009685.1:249925-250257	1-333/333	===============	0/0	100	100	rplDV_EC		rplV_L22_CP009685.1:249925-250257 Escherichia coli str. K-12 substr. MG1655 complete genome
filtered.DTU2017-1271-PRJ1121-Escherichia-coli-17A000205_R1_001.fa	NODE_50_length_26316_cov_18.933025	21033	21365	-	rplV_L22_CP009685.1:249925-250257	1-333/333	===============	0/0	100	100	rplDV_EC		rplV_L22_CP009685.1:249925-250257 Escherichia coli str. K-12 substr. MG1655 complete genome
filtered.DTU2017-1271-PRJ1121-Escherichia-coli-17A000205_R1_001.fa	NODE_50_length_26316_cov_18.933025	22813	23418	-	rplD_L4_CP009685.1:247872-248477	1-606/606	===============	0/0	100	100	rplDV_EC		rplD_L4_CP009685.1:247872-248477 Escherichia coli str. K-12 substr. MG1655 complete genome
filtered.DTU2017-1272-PRJ1121-Escherichia-coli-17A000347_R1_001.fa	NODE_27_length_42186_cov_15.979505	18447	19052	+	rplD_L4_CP009685.1:247872-248477	1-606/606	===============	0/0	100	100	rplDV_EC		rplD_L4_CP009685.1:247872-248477 Escherichia coli str. K-12 substr. MG1655 complete genome
filtered.DTU2017-1272-PRJ1121-Escherichia-coli-17A000347_R1_001.fa	NODE_27_length_42186_cov_15.979505	20500	20832	+	rplV_L22_CP009685.1:249925-250257	1-333/333	===============	0/0	100	100	rplDV_EC		rplV_L22_CP009685.1:249925-250257 Escherichia coli str. K-12 substr. MG1655 complete genome
filtered.DTU2018-105-PRJ1121-Escherichia-coli-ESBL-16-0119_R1_001.fa	NODE_36_length_26316_cov_12.513231	2899	3504	+	rplD_L4_CP009685.1:247872-248477	1-606/606	===============	0/0	100	100	rplDV_EC		rplD_L4_CP009685.1:247872-248477 Escherichia coli str. K-12 substr. MG1655 complete genome
filtered.DTU2018-105-PRJ1121-Escherichia-coli-ESBL-16-0119_R1_001.fa	NODE_36_length_26316_cov_12.513231	4952	5284	+	rplV_L22_CP009685.1:249925-250257	1-333/333	===============	0/0	100	100	rplDV_EC		rplV_L22_CP009685.1:249925-250257 Escherichia coli str. K-12 substr. MG1655 complete genome
filtered.DTU2018-106-PRJ1121-Escherichia-coli-ESBL-16-0165.fa	NODE_39_length_26292_cov_38.458418	2887	3492	+	rplD_L4_CP009685.1:247872-248477	1-606/606	===============	0/0	100	100	rplDV_EC		rplD_L4_CP009685.1:247872-248477 Escherichia coli str. K-12 substr. MG1655 complete genome
filtered.DTU2018-106-PRJ1121-Escherichia-coli-ESBL-16-0165.fa	NODE_39_length_26292_cov_38.458418	4940	5272	+	rplV_L22_CP009685.1:249925-250257	1-333/333	===============	0/0	100	100	rplDV_EC		rplV_L22_CP009685.1:249925-250257 Escherichia coli str. K-12 substr. MG1655 complete genome
filtered.DTU2018-107-PRJ1121-Escherichia-coli-ESBL-16-0275.fa	NODE_34_length_41475_cov_25.720237	17993	18598	+	rplD_L4_CP009685.1:247872-248477	1-606/606	===============	0/0	100	100	rplDV_EC		rplD_L4_CP009685.1:247872-248477 Escherichia coli str. K-12 substr. MG1655 complete genome
filtered.DTU2018-107-PRJ1121-Escherichia-coli-ESBL-16-0275.fa	NODE_34_length_41475_cov_25.720237	20046	20378	+	rplV_L22_CP009685.1:249925-250257	1-333/333	===============	0/0	100	100	rplDV_EC		rplV_L22_CP009685.1:249925-250257 Escherichia coli str. K-12 substr. MG1655 complete genome
filtered.DTU2018-108-PRJ1121-Escherichia-coli-ESBL-16-0324-1.fa	NODE_35_length_26289_cov_22.071063	2884	3489	+	rplD_L4_CP009685.1:247872-248477	1-606/606	===============	0/0	100	100	rplDV_EC		rplD_L4_CP009685.1:247872-248477 Escherichia coli str. K-12 substr. MG1655 complete genome
filtered.DTU2018-108-PRJ1121-Escherichia-coli-ESBL-16-0324-1.fa	NODE_35_length_26289_cov_22.071063	4937	5269	+	rplV_L22_CP009685.1:249925-250257	1-333/333	===============	0/0	100	100	rplDV_EC		rplV_L22_CP009685.1:249925-250257 Escherichia coli str. K-12 substr. MG1655 complete genome
filtered.DTU2018-109-PRJ1121-Escherichia-coli-ESBL-16-0383-WH_R1_001.fa	NODE_39_length_41562_cov_14.272161	21050	21382	-	rplV_L22_CP009685.1:249925-250257	1-333/333	===============	0/0	100	100	rplDV_EC		rplV_L22_CP009685.1:249925-250257 Escherichia coli str. K-12 substr. MG1655 complete genome
filtered.DTU2018-109-PRJ1121-Escherichia-coli-ESBL-16-0383-WH_R1_001.fa	NODE_39_length_41562_cov_14.272161	22830	23435	-	rplD_L4_CP009685.1:247872-248477	1-606/606	===============	0/0	100	100	rplDV_EC		rplD_L4_CP009685.1:247872-248477 Escherichia coli str. K-12 substr. MG1655 complete genome
filtered.DTU2018-110-PRJ1121-Escherichia-coli-ESBL-16-0481_R1_001.fa	NODE_37_length_26316_cov_14.199053	21033	21365	-	rplV_L22_CP009685.1:249925-250257	1-333/333	===============	0/0	100	100	rplDV_EC		rplV_L22_CP009685.1:249925-250257 Escherichia coli str. K-12 substr. MG1655 complete genome
filtered.DTU2018-110-PRJ1121-Escherichia-coli-ESBL-16-0481_R1_001.fa	NODE_37_length_26316_cov_14.199053	22813	23418	-	rplD_L4_CP009685.1:247872-248477	1-606/606	===============	0/0	100	100	rplDV_EC		rplD_L4_CP009685.1:247872-248477 Escherichia coli str. K-12 substr. MG1655 complete genome
filtered.DTU2018-111-PRJ1121-Escherichia-coli-ESBL-16-0625.fa	NODE_42_length_26371_cov_19.497791	2887	3492	+	rplD_L4_CP009685.1:247872-248477	1-606/606	===============	0/0	100	99.83	rplDV_EC		rplD_L4_CP009685.1:247872-248477 Escherichia coli str. K-12 substr. MG1655 complete genome
filtered.DTU2018-111-PRJ1121-Escherichia-coli-ESBL-16-0625.fa	NODE_42_length_26371_cov_19.497791	4940	5272	+	rplV_L22_CP009685.1:249925-250257	1-333/333	===============	0/0	100	100	rplDV_EC		rplV_L22_CP009685.1:249925-250257 Escherichia coli str. K-12 substr. MG1655 complete genome
filtered.DTU2018-117-PRJ1121-Escherichia-coli-HRECCTX231P-16_R1_001.fa	NODE_36_length_26394_cov_16.496212	2899	3504	+	rplD_L4_CP009685.1:247872-248477	1-606/606	===============	0/0	100	100	rplDV_EC		rplD_L4_CP009685.1:247872-248477 Escherichia coli str. K-12 substr. MG1655 complete genome
filtered.DTU2018-117-PRJ1121-Escherichia-coli-HRECCTX231P-16_R1_001.fa	NODE_36_length_26394_cov_16.496212	4952	5284	+	rplV_L22_CP009685.1:249925-250257	1-333/333	===============	0/0	100	100	rplDV_EC		rplV_L22_CP009685.1:249925-250257 Escherichia coli str. K-12 substr. MG1655 complete genome
filtered.DTU2018-118-PRJ1121-Escherichia-coli-HRECCTX218P-16_R1_001.fa	NODE_29_length_41565_cov_19.892418	21042	21374	-	rplV_L22_CP009685.1:249925-250257	1-333/333	===============	0/0	100	100	rplDV_EC		rplV_L22_CP009685.1:249925-250257 Escherichia coli str. K-12 substr. MG1655 complete genome
filtered.DTU2018-118-PRJ1121-Escherichia-coli-HRECCTX218P-16_R1_001.fa	NODE_29_length_41565_cov_19.892418	22822	23427	-	rplD_L4_CP009685.1:247872-248477	1-606/606	===============	0/0	100	99.83	rplDV_EC		rplD_L4_CP009685.1:247872-248477 Escherichia coli str. K-12 substr. MG1655 complete genome
filtered.DTU2018-119-PRJ1121-Escherichia-coli-HRECCTX248P-16_R1_001.fa	NODE_37_length_41500_cov_20.753656	18005	18610	+	rplD_L4_CP009685.1:247872-248477	1-606/606	===============	0/0	100	100	rplDV_EC		rplD_L4_CP009685.1:247872-248477 Escherichia coli str. K-12 substr. MG1655 complete genome
filtered.DTU2018-119-PRJ1121-Escherichia-coli-HRECCTX248P-16_R1_001.fa	NODE_37_length_41500_cov_20.753656	20058	20390	+	rplV_L22_CP009685.1:249925-250257	1-333/333	===============	0/0	100	100	rplDV_EC		rplV_L22_CP009685.1:249925-250257 Escherichia coli str. K-12 substr. MG1655 complete genome
filtered.DTU2018-121-PRJ1121-Escherichia-coli-HRECCTX242P-16_R1_001.fa	NODE_11_length_26454_cov_17.618529	21108	21440	-	rplV_L22_CP009685.1:249925-250257	1-333/333	===============	0/0	100	100	rplDV_EC		rplV_L22_CP009685.1:249925-250257 Escherichia coli str. K-12 substr. MG1655 complete genome
filtered.DTU2018-121-PRJ1121-Escherichia-coli-HRECCTX242P-16_R1_001.fa	NODE_11_length_26454_cov_17.618529	22888	23493	-	rplD_L4_CP009685.1:247872-248477	1-606/606	===============	0/0	100	100	rplDV_EC		rplD_L4_CP009685.1:247872-248477 Escherichia coli str. K-12 substr. MG1655 complete genome
filtered.DTU2018-122-PRJ1121-Escherichia-coli-HRECCTX234P-16_R1_001.fa	NODE_28_length_26391_cov_21.352498	2899	3504	+	rplD_L4_CP009685.1:247872-248477	1-606/606	===============	0/0	100	100	rplDV_EC		rplD_L4_CP009685.1:247872-248477 Escherichia coli str. K-12 substr. MG1655 complete genome
filtered.DTU2018-122-PRJ1121-Escherichia-coli-HRECCTX234P-16_R1_001.fa	NODE_28_length_26391_cov_21.352498	4952	5284	+	rplV_L22_CP009685.1:249925-250257	1-333/333	===============	0/0	100	100	rplDV_EC		rplV_L22_CP009685.1:249925-250257 Escherichia coli str. K-12 substr. MG1655 complete genome
filtered.DTU2018-123-PRJ1121-Escherichia-coli-HRECCTX213P-16_R1_001.fa	NODE_27_length_41565_cov_14.175636	21042	21374	-	rplV_L22_CP009685.1:249925-250257	1-333/333	===============	0/0	100	100	rplDV_EC		rplV_L22_CP009685.1:249925-250257 Escherichia coli str. K-12 substr. MG1655 complete genome
filtered.DTU2018-123-PRJ1121-Escherichia-coli-HRECCTX213P-16_R1_001.fa	NODE_27_length_41565_cov_14.175636	22822	23427	-	rplD_L4_CP009685.1:247872-248477	1-606/606	===============	0/0	100	99.83	rplDV_EC		rplD_L4_CP009685.1:247872-248477 Escherichia coli str. K-12 substr. MG1655 complete genome
filtered.DTU2018-128-PRJ1121-Escerichia-coli-649-16_R1_001.fa	NODE_59_length_25252_cov_3.636776	1834	2439	+	rplD_L4_CP009685.1:247872-248477	1-606/606	===============	0/0	100	100	rplDV_EC		rplD_L4_CP009685.1:247872-248477 Escherichia coli str. K-12 substr. MG1655 complete genome
filtered.DTU2018-128-PRJ1121-Escerichia-coli-649-16_R1_001.fa	NODE_59_length_25252_cov_3.636776	3887	4219	+	rplV_L22_CP009685.1:249925-250257	1-333/333	===============	0/0	100	100	rplDV_EC		rplV_L22_CP009685.1:249925-250257 Escherichia coli str. K-12 substr. MG1655 complete genome
filtered.DTU2018-1324-PRJ1121-Escherichia-coli-58392-16019726.fa	NODE_46_length_26482_cov_22.982440	21023	21355	-	rplV_L22_CP009685.1:249925-250257	1-333/333	===============	0/0	100	100	rplDV_EC		rplV_L22_CP009685.1:249925-250257 Escherichia coli str. K-12 substr. MG1655 complete genome
filtered.DTU2018-1324-PRJ1121-Escherichia-coli-58392-16019726.fa	NODE_46_length_26482_cov_22.982440	22803	23408	-	rplD_L4_CP009685.1:247872-248477	1-606/606	===============	0/0	100	100	rplDV_EC		rplD_L4_CP009685.1:247872-248477 Escherichia coli str. K-12 substr. MG1655 complete genome
filtered.DTU2018-1325-PRJ1121-Escherichia-coli-59497-16062144.fa	NODE_47_length_26289_cov_21.657485	2884	3489	+	rplD_L4_CP009685.1:247872-248477	1-606/606	===============	0/0	100	100	rplDV_EC		rplD_L4_CP009685.1:247872-248477 Escherichia coli str. K-12 substr. MG1655 complete genome
filtered.DTU2018-1325-PRJ1121-Escherichia-coli-59497-16062144.fa	NODE_47_length_26289_cov_21.657485	4937	5269	+	rplV_L22_CP009685.1:249925-250257	1-333/333	===============	0/0	100	100	rplDV_EC		rplV_L22_CP009685.1:249925-250257 Escherichia coli str. K-12 substr. MG1655 complete genome
filtered.DTU2018-1326-PRJ1121-Escherichia-coli-CE73.fa	NODE_2_length_219669_cov_25.895065	21099	21431	-	rplV_L22_CP009685.1:249925-250257	1-333/333	===============	0/0	100	100	rplDV_EC		rplV_L22_CP009685.1:249925-250257 Escherichia coli str. K-12 substr. MG1655 complete genome
filtered.DTU2018-1326-PRJ1121-Escherichia-coli-CE73.fa	NODE_2_length_219669_cov_25.895065	22879	23484	-	rplD_L4_CP009685.1:247872-248477	1-606/606	===============	0/0	100	100	rplDV_EC		rplD_L4_CP009685.1:247872-248477 Escherichia coli str. K-12 substr. MG1655 complete genome
filtered.DTU2018-1327-PRJ1121-Escherichia-coli-PYXSCM85.fa	NODE_32_length_41475_cov_33.593617	17993	18598	+	rplD_L4_CP009685.1:247872-248477	1-606/606	===============	0/0	100	100	rplDV_EC		rplD_L4_CP009685.1:247872-248477 Escherichia coli str. K-12 substr. MG1655 complete genome
filtered.DTU2018-1327-PRJ1121-Escherichia-coli-PYXSCM85.fa	NODE_32_length_41475_cov_33.593617	20046	20378	+	rplV_L22_CP009685.1:249925-250257	1-333/333	===============	0/0	100	100	rplDV_EC		rplV_L22_CP009685.1:249925-250257 Escherichia coli str. K-12 substr. MG1655 complete genome
filtered.DTU2018-1330-PRJ1121-Escherichia-coli-GB16-001023.fa	NODE_44_length_26308_cov_22.306265	2887	3492	+	rplD_L4_CP009685.1:247872-248477	1-606/606	===============	0/0	100	100	rplDV_EC		rplD_L4_CP009685.1:247872-248477 Escherichia coli str. K-12 substr. MG1655 complete genome
filtered.DTU2018-1330-PRJ1121-Escherichia-coli-GB16-001023.fa	NODE_44_length_26308_cov_22.306265	4940	5272	+	rplV_L22_CP009685.1:249925-250257	1-333/333	===============	0/0	100	100	rplDV_EC		rplV_L22_CP009685.1:249925-250257 Escherichia coli str. K-12 substr. MG1655 complete genome
filtered.DTU2018-1333-PRJ1121-Escherichia-coli-16Ec1493.fa	NODE_28_length_41538_cov_34.469039	18116	18721	+	rplD_L4_CP009685.1:247872-248477	1-606/606	===============	0/0	100	100	rplDV_EC		rplD_L4_CP009685.1:247872-248477 Escherichia coli str. K-12 substr. MG1655 complete genome
filtered.DTU2018-1333-PRJ1121-Escherichia-coli-16Ec1493.fa	NODE_28_length_41538_cov_34.469039	20169	20501	+	rplV_L22_CP009685.1:249925-250257	1-333/333	===============	0/0	100	100	rplDV_EC		rplV_L22_CP009685.1:249925-250257 Escherichia coli str. K-12 substr. MG1655 complete genome
filtered.DTU2018-1334-PRJ1121-Escherichia-coli-16Ec1692.fa	NODE_24_length_26355_cov_24.444703	21021	21353	-	rplV_L22_CP009685.1:249925-250257	1-333/333	===============	0/0	100	100	rplDV_EC		rplV_L22_CP009685.1:249925-250257 Escherichia coli str. K-12 substr. MG1655 complete genome
filtered.DTU2018-1334-PRJ1121-Escherichia-coli-16Ec1692.fa	NODE_24_length_26355_cov_24.444703	22801	23406	-	rplD_L4_CP009685.1:247872-248477	1-606/606	===============	0/0	100	100	rplDV_EC		rplD_L4_CP009685.1:247872-248477 Escherichia coli str. K-12 substr. MG1655 complete genome
filtered.DTU2018-1337-PRJ1121-Escherichia-coli-PR-IISPV-23690-2.fa	NODE_42_length_41399_cov_20.275991	21022	21354	-	rplV_L22_CP009685.1:249925-250257	1-333/333	===============	0/0	100	100	rplDV_EC		rplV_L22_CP009685.1:249925-250257 Escherichia coli str. K-12 substr. MG1655 complete genome
filtered.DTU2018-1337-PRJ1121-Escherichia-coli-PR-IISPV-23690-2.fa	NODE_42_length_41399_cov_20.275991	22802	23407	-	rplD_L4_CP009685.1:247872-248477	1-606/606	===============	0/0	100	100	rplDV_EC		rplD_L4_CP009685.1:247872-248477 Escherichia coli str. K-12 substr. MG1655 complete genome
filtered.DTU2018-1340-PRJ1121-Escherichia-coli-CCL-CTX232.fa	NODE_10_length_170904_cov_19.321549	147499	148104	+	rplD_L4_CP009685.1:247872-248477	1-606/606	===============	0/0	100	100	rplDV_EC		rplD_L4_CP009685.1:247872-248477 Escherichia coli str. K-12 substr. MG1655 complete genome
filtered.DTU2018-1340-PRJ1121-Escherichia-coli-CCL-CTX232.fa	NODE_10_length_170904_cov_19.321549	149552	149884	+	rplV_L22_CP009685.1:249925-250257	1-333/333	===============	0/0	100	100	rplDV_EC		rplV_L22_CP009685.1:249925-250257 Escherichia coli str. K-12 substr. MG1655 complete genome
filtered.DTU2018-134-PRJ1121-Escherichia-coli-10025540-6-E.fa	NODE_4_length_295932_cov_9.257301	272449	273054	+	rplD_L4_CP009685.1:247872-248477	1-606/606	===============	0/0	100	100	rplDV_EC		rplD_L4_CP009685.1:247872-248477 Escherichia coli str. K-12 substr. MG1655 complete genome
filtered.DTU2018-134-PRJ1121-Escherichia-coli-10025540-6-E.fa	NODE_4_length_295932_cov_9.257301	274502	274834	+	rplV_L22_CP009685.1:249925-250257	1-333/333	===============	0/0	100	100	rplDV_EC		rplV_L22_CP009685.1:249925-250257 Escherichia coli str. K-12 substr. MG1655 complete genome
filtered.DTU2018-135-PRJ1121-Escherichia-coli-10040140-E_R1_001.fa	NODE_48_length_26392_cov_4.127470	21112	21444	-	rplV_L22_CP009685.1:249925-250257	1-333/333	===============	0/0	100	100	rplDV_EC		rplV_L22_CP009685.1:249925-250257 Escherichia coli str. K-12 substr. MG1655 complete genome
filtered.DTU2018-135-PRJ1121-Escherichia-coli-10040140-E_R1_001.fa	NODE_48_length_26392_cov_4.127470	22892	23497	-	rplD_L4_CP009685.1:247872-248477	1-606/606	===============	0/0	100	99.83	rplDV_EC		rplD_L4_CP009685.1:247872-248477 Escherichia coli str. K-12 substr. MG1655 complete genome
filtered.DTU2018-136-PRJ1121-Escherichia-coli-10025540-1-E_R1_001.fa	NODE_3_length_134920_cov_2.234456	111350	111955	+	rplD_L4_CP009685.1:247872-248477	1-606/606	===============	0/0	100	100	rplDV_EC		rplD_L4_CP009685.1:247872-248477 Escherichia coli str. K-12 substr. MG1655 complete genome
filtered.DTU2018-136-PRJ1121-Escherichia-coli-10025540-1-E_R1_001.fa	NODE_3_length_134920_cov_2.234456	113403	113735	+	rplV_L22_CP009685.1:249925-250257	1-333/333	===============	0/0	100	100	rplDV_EC		rplV_L22_CP009685.1:249925-250257 Escherichia coli str. K-12 substr. MG1655 complete genome
filtered.DTU2018-1374-PRJ1121-Escherichia-coli-CE-219_S25_L001.fa	NODE_56_length_26308_cov_8.951247	21037	21369	-	rplV_L22_CP009685.1:249925-250257	1-333/333	===============	0/0	100	100	rplDV_EC		rplV_L22_CP009685.1:249925-250257 Escherichia coli str. K-12 substr. MG1655 complete genome
filtered.DTU2018-1374-PRJ1121-Escherichia-coli-CE-219_S25_L001.fa	NODE_56_length_26308_cov_8.951247	22817	23422	-	rplD_L4_CP009685.1:247872-248477	1-606/606	===============	0/0	100	100	rplDV_EC		rplD_L4_CP009685.1:247872-248477 Escherichia coli str. K-12 substr. MG1655 complete genome
filtered.DTU2018-1375-PRJ1121-Escherichia-coli-16Ec1485_S26_L001.fa	NODE_34_length_41434_cov_7.769767	21057	21389	-	rplV_L22_CP009685.1:249925-250257	1-333/333	===============	0/0	100	100	rplDV_EC		rplV_L22_CP009685.1:249925-250257 Escherichia coli str. K-12 substr. MG1655 complete genome
filtered.DTU2018-1375-PRJ1121-Escherichia-coli-16Ec1485_S26_L001.fa	NODE_34_length_41434_cov_7.769767	22837	23442	-	rplD_L4_CP009685.1:247872-248477	1-606/606	===============	0/0	100	99.83	rplDV_EC		rplD_L4_CP009685.1:247872-248477 Escherichia coli str. K-12 substr. MG1655 complete genome
filtered.DTU2018-1376-PRJ1121-Escherichia-coli-16Ec1337_S27_L001.fa	NODE_47_length_26370_cov_14.094001	2887	3492	+	rplD_L4_CP009685.1:247872-248477	1-606/606	===============	0/0	100	100	rplDV_EC		rplD_L4_CP009685.1:247872-248477 Escherichia coli str. K-12 substr. MG1655 complete genome
filtered.DTU2018-1376-PRJ1121-Escherichia-coli-16Ec1337_S27_L001.fa	NODE_47_length_26370_cov_14.094001	4940	5272	+	rplV_L22_CP009685.1:249925-250257	1-333/333	===============	0/0	100	100	rplDV_EC		rplV_L22_CP009685.1:249925-250257 Escherichia coli str. K-12 substr. MG1655 complete genome
filtered.DTU2018-1377-PRJ1121-Escherichia-coli-16Ec1619_S28_L001.fa	NODE_45_length_36932_cov_8.321781	16555	16887	-	rplV_L22_CP009685.1:249925-250257	1-333/333	===============	0/0	100	100	rplDV_EC		rplV_L22_CP009685.1:249925-250257 Escherichia coli str. K-12 substr. MG1655 complete genome
filtered.DTU2018-1377-PRJ1121-Escherichia-coli-16Ec1619_S28_L001.fa	NODE_45_length_36932_cov_8.321781	18335	18940	-	rplD_L4_CP009685.1:247872-248477	1-606/606	===============	0/0	100	100	rplDV_EC		rplD_L4_CP009685.1:247872-248477 Escherichia coli str. K-12 substr. MG1655 complete genome
filtered.DTU2018-1378-PRJ1121-Escherichia-coli-16Ec1408_S29_L001.fa	NODE_39_length_41399_cov_11.888964	17993	18598	+	rplD_L4_CP009685.1:247872-248477	1-606/606	===============	0/0	100	100	rplDV_EC		rplD_L4_CP009685.1:247872-248477 Escherichia coli str. K-12 substr. MG1655 complete genome
filtered.DTU2018-1378-PRJ1121-Escherichia-coli-16Ec1408_S29_L001.fa	NODE_39_length_41399_cov_11.888964	20046	20378	+	rplV_L22_CP009685.1:249925-250257	1-333/333	===============	0/0	100	100	rplDV_EC		rplV_L22_CP009685.1:249925-250257 Escherichia coli str. K-12 substr. MG1655 complete genome
filtered.DTU2018-1379-PRJ1121-Escherichia-coli-ESBL-11-57_S30_L001.fa	NODE_73_length_16243_cov_11.198475	12036	12368	-	rplV_L22_CP009685.1:249925-250257	1-333/333	===============	0/0	100	100	rplDV_EC		rplV_L22_CP009685.1:249925-250257 Escherichia coli str. K-12 substr. MG1655 complete genome
filtered.DTU2018-1379-PRJ1121-Escherichia-coli-ESBL-11-57_S30_L001.fa	NODE_73_length_16243_cov_11.198475	13816	14421	-	rplD_L4_CP009685.1:247872-248477	1-606/606	===============	0/0	100	100	rplDV_EC		rplD_L4_CP009685.1:247872-248477 Escherichia coli str. K-12 substr. MG1655 complete genome
filtered.DTU2018-137-PRJ1121-Escherichia-coli-10042816-3-E_R1_001.fa	NODE_68_length_24928_cov_2.596226	1353	1958	+	rplD_L4_CP009685.1:247872-248477	1-606/606	===============	0/0	100	100	rplDV_EC		rplD_L4_CP009685.1:247872-248477 Escherichia coli str. K-12 substr. MG1655 complete genome
filtered.DTU2018-137-PRJ1121-Escherichia-coli-10042816-3-E_R1_001.fa	NODE_68_length_24928_cov_2.596226	3406	3738	+	rplV_L22_CP009685.1:249925-250257	1-333/333	===============	0/0	100	100	rplDV_EC		rplV_L22_CP009685.1:249925-250257 Escherichia coli str. K-12 substr. MG1655 complete genome
filtered.DTU2018-1380-PRJ1121-Escherichia-coli-11824-2BR_S31_L001.fa	NODE_49_length_26355_cov_10.562500	21021	21353	-	rplV_L22_CP009685.1:249925-250257	1-333/333	===============	0/0	100	100	rplDV_EC		rplV_L22_CP009685.1:249925-250257 Escherichia coli str. K-12 substr. MG1655 complete genome
filtered.DTU2018-1380-PRJ1121-Escherichia-coli-11824-2BR_S31_L001.fa	NODE_49_length_26355_cov_10.562500	22801	23406	-	rplD_L4_CP009685.1:247872-248477	1-606/606	===============	0/0	100	100	rplDV_EC		rplD_L4_CP009685.1:247872-248477 Escherichia coli str. K-12 substr. MG1655 complete genome
filtered.DTU2018-138-PRJ1121-Escherichia-coli-10053018-E.fa	NODE_61_length_26371_cov_5.986936	21100	21432	-	rplV_L22_CP009685.1:249925-250257	1-333/333	===============	0/0	100	100	rplDV_EC		rplV_L22_CP009685.1:249925-250257 Escherichia coli str. K-12 substr. MG1655 complete genome
filtered.DTU2018-138-PRJ1121-Escherichia-coli-10053018-E.fa	NODE_61_length_26371_cov_5.986936	22880	23485	-	rplD_L4_CP009685.1:247872-248477	1-606/606	===============	0/0	100	99.83	rplDV_EC		rplD_L4_CP009685.1:247872-248477 Escherichia coli str. K-12 substr. MG1655 complete genome
filtered.DTU2018-145-PRJ1121-Escherichia-coli-GB16-000410_R1_001.fa	NODE_40_length_46562_cov_4.690815	21029	21361	-	rplV_L22_CP009685.1:249925-250257	1-333/333	===============	0/0	100	100	rplDV_EC		rplV_L22_CP009685.1:249925-250257 Escherichia coli str. K-12 substr. MG1655 complete genome
filtered.DTU2018-145-PRJ1121-Escherichia-coli-GB16-000410_R1_001.fa	NODE_40_length_46562_cov_4.690815	22809	23414	-	rplD_L4_CP009685.1:247872-248477	1-606/606	===============	0/0	100	100	rplDV_EC		rplD_L4_CP009685.1:247872-248477 Escherichia coli str. K-12 substr. MG1655 complete genome
filtered.DTU2018-147-PRJ1121-Escherichia-coli-GB16-001050_R1_001.fa	NODE_83_length_19268_cov_2.033697	13470	13802	-	rplV_L22_CP009685.1:249925-250257	1-333/333	===============	0/0	100	100	rplDV_EC		rplV_L22_CP009685.1:249925-250257 Escherichia coli str. K-12 substr. MG1655 complete genome
filtered.DTU2018-147-PRJ1121-Escherichia-coli-GB16-001050_R1_001.fa	NODE_83_length_19268_cov_2.033697	15250	15855	-	rplD_L4_CP009685.1:247872-248477	1-606/606	===============	0/0	100	100	rplDV_EC		rplD_L4_CP009685.1:247872-248477 Escherichia coli str. K-12 substr. MG1655 complete genome
filtered.DTU2018-148-PRJ1121-Escherichia-coli-GB16-002728_R1_001.fa	NODE_9_length_143046_cov_4.106130	119622	120227	+	rplD_L4_CP009685.1:247872-248477	1-606/606	===============	0/0	100	100	rplDV_EC		rplD_L4_CP009685.1:247872-248477 Escherichia coli str. K-12 substr. MG1655 complete genome
filtered.DTU2018-148-PRJ1121-Escherichia-coli-GB16-002728_R1_001.fa	NODE_9_length_143046_cov_4.106130	121675	122007	+	rplV_L22_CP009685.1:249925-250257	1-333/333	===============	0/0	100	100	rplDV_EC		rplV_L22_CP009685.1:249925-250257 Escherichia coli str. K-12 substr. MG1655 complete genome
filtered.DTU2018-149-PRJ1121-Escherichia-coli-GB16-002119_R1_001.fa	NODE_39_length_41464_cov_7.096330	21075	21407	-	rplV_L22_CP009685.1:249925-250257	1-333/333	===============	0/0	100	100	rplDV_EC		rplV_L22_CP009685.1:249925-250257 Escherichia coli str. K-12 substr. MG1655 complete genome
filtered.DTU2018-149-PRJ1121-Escherichia-coli-GB16-002119_R1_001.fa	NODE_39_length_41464_cov_7.096330	22855	23460	-	rplD_L4_CP009685.1:247872-248477	1-606/606	===============	0/0	100	100	rplDV_EC		rplD_L4_CP009685.1:247872-248477 Escherichia coli str. K-12 substr. MG1655 complete genome
filtered.DTU2018-151-PRJ1121-Escherichia-coli-GB16-000936_R1_001.fa	NODE_44_length_41456_cov_2.670232	21075	21407	-	rplV_L22_CP009685.1:249925-250257	1-333/333	===============	0/0	100	100	rplDV_EC		rplV_L22_CP009685.1:249925-250257 Escherichia coli str. K-12 substr. MG1655 complete genome
filtered.DTU2018-151-PRJ1121-Escherichia-coli-GB16-000936_R1_001.fa	NODE_44_length_41456_cov_2.670232	22855	23460	-	rplD_L4_CP009685.1:247872-248477	1-606/606	===============	0/0	100	100	rplDV_EC		rplD_L4_CP009685.1:247872-248477 Escherichia coli str. K-12 substr. MG1655 complete genome
filtered.DTU2018-159-PRJ1121-Escherichia-coli-16050802I111X5_R1_001.fa	NODE_1_length_517632_cov_3.144988	494137	494742	+	rplD_L4_CP009685.1:247872-248477	1-606/606	===============	0/0	100	100	rplDV_EC		rplD_L4_CP009685.1:247872-248477 Escherichia coli str. K-12 substr. MG1655 complete genome
filtered.DTU2018-159-PRJ1121-Escherichia-coli-16050802I111X5_R1_001.fa	NODE_1_length_517632_cov_3.144988	496190	496522	+	rplV_L22_CP009685.1:249925-250257	1-333/333	===============	0/0	100	100	rplDV_EC		rplV_L22_CP009685.1:249925-250257 Escherichia coli str. K-12 substr. MG1655 complete genome
filtered.DTU2018-160-PRJ1121-Escherichia-coli-16037780A201X5.fa	NODE_60_length_26336_cov_4.960185	2887	3492	+	rplD_L4_CP009685.1:247872-248477	1-606/606	===============	0/0	100	100	rplDV_EC		rplD_L4_CP009685.1:247872-248477 Escherichia coli str. K-12 substr. MG1655 complete genome
filtered.DTU2018-160-PRJ1121-Escherichia-coli-16037780A201X5.fa	NODE_60_length_26336_cov_4.960185	4940	5272	+	rplV_L22_CP009685.1:249925-250257	1-333/333	===============	0/0	100	100	rplDV_EC		rplV_L22_CP009685.1:249925-250257 Escherichia coli str. K-12 substr. MG1655 complete genome
filtered.DTU2018-161-PRJ1121-Escherichia-coli-16044784C321X5_R1_001.fa	NODE_40_length_41541_cov_4.058966	17998	18603	+	rplD_L4_CP009685.1:247872-248477	1-606/606	===============	0/0	100	100	rplDV_EC		rplD_L4_CP009685.1:247872-248477 Escherichia coli str. K-12 substr. MG1655 complete genome
filtered.DTU2018-161-PRJ1121-Escherichia-coli-16044784C321X5_R1_001.fa	NODE_40_length_41541_cov_4.058966	20051	20383	+	rplV_L22_CP009685.1:249925-250257	1-333/333	===============	0/0	100	100	rplDV_EC		rplV_L22_CP009685.1:249925-250257 Escherichia coli str. K-12 substr. MG1655 complete genome
filtered.DTU2018-162-PRJ1121-Escherichia-coli-16056600F120X5_R1_001.fa	NODE_36_length_41109_cov_2.433410	21050	21382	-	rplV_L22_CP009685.1:249925-250257	1-333/333	===============	0/0	100	100	rplDV_EC		rplV_L22_CP009685.1:249925-250257 Escherichia coli str. K-12 substr. MG1655 complete genome
filtered.DTU2018-162-PRJ1121-Escherichia-coli-16056600F120X5_R1_001.fa	NODE_36_length_41109_cov_2.433410	22830	23435	-	rplD_L4_CP009685.1:247872-248477	1-606/606	===============	0/0	100	100	rplDV_EC		rplD_L4_CP009685.1:247872-248477 Escherichia coli str. K-12 substr. MG1655 complete genome
filtered.DTU2018-163-PRJ1121-Escherichia-coli-16060621I112X5.fa	NODE_38_length_46543_cov_4.599703	23137	23742	+	rplD_L4_CP009685.1:247872-248477	1-606/606	===============	0/0	100	100	rplDV_EC		rplD_L4_CP009685.1:247872-248477 Escherichia coli str. K-12 substr. MG1655 complete genome
filtered.DTU2018-163-PRJ1121-Escherichia-coli-16060621I112X5.fa	NODE_38_length_46543_cov_4.599703	25190	25522	+	rplV_L22_CP009685.1:249925-250257	1-333/333	===============	0/0	100	100	rplDV_EC		rplV_L22_CP009685.1:249925-250257 Escherichia coli str. K-12 substr. MG1655 complete genome
filtered.DTU2018-164-PRJ1121-Escherichia-coli-16078495C323X5_R1_001.fa	NODE_2_length_247302_cov_2.970616	223799	224404	+	rplD_L4_CP009685.1:247872-248477	1-606/606	===============	0/0	100	100	rplDV_EC		rplD_L4_CP009685.1:247872-248477 Escherichia coli str. K-12 substr. MG1655 complete genome
filtered.DTU2018-164-PRJ1121-Escherichia-coli-16078495C323X5_R1_001.fa	NODE_2_length_247302_cov_2.970616	225852	226184	+	rplV_L22_CP009685.1:249925-250257	1-333/333	===============	0/0	100	100	rplDV_EC		rplV_L22_CP009685.1:249925-250257 Escherichia coli str. K-12 substr. MG1655 complete genome
filtered.DTU2018-171-PRJ1121-Escherichia-coli-18456-2016-EC_R1_001.fa	NODE_38_length_26316_cov_5.654206	2899	3504	+	rplD_L4_CP009685.1:247872-248477	1-606/606	===============	0/0	100	100	rplDV_EC		rplD_L4_CP009685.1:247872-248477 Escherichia coli str. K-12 substr. MG1655 complete genome
filtered.DTU2018-171-PRJ1121-Escherichia-coli-18456-2016-EC_R1_001.fa	NODE_38_length_26316_cov_5.654206	4952	5284	+	rplV_L22_CP009685.1:249925-250257	1-333/333	===============	0/0	100	100	rplDV_EC		rplV_L22_CP009685.1:249925-250257 Escherichia coli str. K-12 substr. MG1655 complete genome
filtered.DTU2018-172-PRJ1121-Escherichia-coli-81761-5-2016-EC_R1_001.fa	NODE_34_length_26316_cov_27.306655	21033	21365	-	rplV_L22_CP009685.1:249925-250257	1-333/333	===============	0/0	100	100	rplDV_EC		rplV_L22_CP009685.1:249925-250257 Escherichia coli str. K-12 substr. MG1655 complete genome
filtered.DTU2018-172-PRJ1121-Escherichia-coli-81761-5-2016-EC_R1_001.fa	NODE_34_length_26316_cov_27.306655	22813	23418	-	rplD_L4_CP009685.1:247872-248477	1-606/606	===============	0/0	100	100	rplDV_EC		rplD_L4_CP009685.1:247872-248477 Escherichia coli str. K-12 substr. MG1655 complete genome
filtered.DTU2018-173-PRJ1121-Escherichia-coli-81761-1-2016-EC_R1_001.fa	NODE_36_length_26316_cov_16.995609	2899	3504	+	rplD_L4_CP009685.1:247872-248477	1-606/606	===============	0/0	100	100	rplDV_EC		rplD_L4_CP009685.1:247872-248477 Escherichia coli str. K-12 substr. MG1655 complete genome
filtered.DTU2018-173-PRJ1121-Escherichia-coli-81761-1-2016-EC_R1_001.fa	NODE_36_length_26316_cov_16.995609	4952	5284	+	rplV_L22_CP009685.1:249925-250257	1-333/333	===============	0/0	100	100	rplDV_EC		rplV_L22_CP009685.1:249925-250257 Escherichia coli str. K-12 substr. MG1655 complete genome
filtered.DTU2018-176-PRJ1121-Escherichia-coli-16Ec1335_R1_001.fa	NODE_38_length_41508_cov_3.769894	21120	21452	-	rplV_L22_CP009685.1:249925-250257	1-333/333	===============	0/0	100	100	rplDV_EC		rplV_L22_CP009685.1:249925-250257 Escherichia coli str. K-12 substr. MG1655 complete genome
filtered.DTU2018-176-PRJ1121-Escherichia-coli-16Ec1335_R1_001.fa	NODE_38_length_41508_cov_3.769894	22900	23505	-	rplD_L4_CP009685.1:247872-248477	1-606/606	===============	0/0	100	100	rplDV_EC		rplD_L4_CP009685.1:247872-248477 Escherichia coli str. K-12 substr. MG1655 complete genome
filtered.DTU2018-177-PRJ1121-Escherichia-coli-16Ec1693.fa	NODE_159_length_10691_cov_2.788862	5323	5655	-	rplV_L22_CP009685.1:249925-250257	1-333/333	===============	0/0	100	100	rplDV_EC		rplV_L22_CP009685.1:249925-250257 Escherichia coli str. K-12 substr. MG1655 complete genome
filtered.DTU2018-177-PRJ1121-Escherichia-coli-16Ec1693.fa	NODE_159_length_10691_cov_2.788862	7103	7708	-	rplD_L4_CP009685.1:247872-248477	1-606/606	===============	0/0	100	100	rplDV_EC		rplD_L4_CP009685.1:247872-248477 Escherichia coli str. K-12 substr. MG1655 complete genome
filtered.DTU2018-179-PRJ1121-Escherichia-coli-16Ec1603_R1_001.fa	NODE_46_length_41817_cov_2.602567	21429	21761	-	rplV_L22_CP009685.1:249925-250257	1-333/333	===============	0/0	100	100	rplDV_EC		rplV_L22_CP009685.1:249925-250257 Escherichia coli str. K-12 substr. MG1655 complete genome
filtered.DTU2018-179-PRJ1121-Escherichia-coli-16Ec1603_R1_001.fa	NODE_46_length_41817_cov_2.602567	23209	23814	-	rplD_L4_CP009685.1:247872-248477	1-606/606	===============	0/0	100	100	rplDV_EC		rplD_L4_CP009685.1:247872-248477 Escherichia coli str. K-12 substr. MG1655 complete genome
filtered.DTU2018-184-PRJ1121-Escherichia-coli-16Ec1358.fa	NODE_189_length_8622_cov_3.023157	3354	3686	-	rplV_L22_CP009685.1:249925-250257	1-333/333	===============	0/0	100	100	rplDV_EC		rplV_L22_CP009685.1:249925-250257 Escherichia coli str. K-12 substr. MG1655 complete genome
filtered.DTU2018-184-PRJ1121-Escherichia-coli-16Ec1358.fa	NODE_189_length_8622_cov_3.023157	5134	5739	-	rplD_L4_CP009685.1:247872-248477	1-606/606	===============	0/0	100	100	rplDV_EC		rplD_L4_CP009685.1:247872-248477 Escherichia coli str. K-12 substr. MG1655 complete genome
filtered.DTU2018-186-PRJ1121-Escherichia-coli-16Ec1359.fa	NODE_38_length_41399_cov_5.143567	17993	18598	+	rplD_L4_CP009685.1:247872-248477	1-606/606	===============	0/0	100	100	rplDV_EC		rplD_L4_CP009685.1:247872-248477 Escherichia coli str. K-12 substr. MG1655 complete genome
filtered.DTU2018-186-PRJ1121-Escherichia-coli-16Ec1359.fa	NODE_38_length_41399_cov_5.143567	20046	20378	+	rplV_L22_CP009685.1:249925-250257	1-333/333	===============	0/0	100	100	rplDV_EC		rplV_L22_CP009685.1:249925-250257 Escherichia coli str. K-12 substr. MG1655 complete genome
filtered.DTU2018-187-PRJ1121-Escherichia-coli-16Ec1669.fa	NODE_65_length_21135_cov_2.519696	15864	16196	-	rplV_L22_CP009685.1:249925-250257	1-333/333	===============	0/0	100	100	rplDV_EC		rplV_L22_CP009685.1:249925-250257 Escherichia coli str. K-12 substr. MG1655 complete genome
filtered.DTU2018-187-PRJ1121-Escherichia-coli-16Ec1669.fa	NODE_65_length_21135_cov_2.519696	17644	18249	-	rplD_L4_CP009685.1:247872-248477	1-606/606	===============	0/0	100	100	rplDV_EC		rplD_L4_CP009685.1:247872-248477 Escherichia coli str. K-12 substr. MG1655 complete genome
filtered.DTU2018-188-PRJ1121-Escherichia-coli-17Ec1745.fa	NODE_64_length_26393_cov_3.543535	2911	3516	+	rplD_L4_CP009685.1:247872-248477	1-606/606	===============	0/0	100	100	rplDV_EC		rplD_L4_CP009685.1:247872-248477 Escherichia coli str. K-12 substr. MG1655 complete genome
filtered.DTU2018-188-PRJ1121-Escherichia-coli-17Ec1745.fa	NODE_64_length_26393_cov_3.543535	4964	5296	+	rplV_L22_CP009685.1:249925-250257	1-333/333	===============	0/0	100	99.7	rplDV_EC		rplV_L22_CP009685.1:249925-250257 Escherichia coli str. K-12 substr. MG1655 complete genome
filtered.DTU2018-189-PRJ1121-Escherichia-coli-16Ec1333_R1_001.fa	NODE_64_length_26352_cov_1.988370	21033	21365	-	rplV_L22_CP009685.1:249925-250257	1-333/333	===============	0/0	100	100	rplDV_EC		rplV_L22_CP009685.1:249925-250257 Escherichia coli str. K-12 substr. MG1655 complete genome
filtered.DTU2018-189-PRJ1121-Escherichia-coli-16Ec1333_R1_001.fa	NODE_64_length_26352_cov_1.988370	22813	23418	-	rplD_L4_CP009685.1:247872-248477	1-606/606	===============	0/0	100	100	rplDV_EC		rplD_L4_CP009685.1:247872-248477 Escherichia coli str. K-12 substr. MG1655 complete genome
filtered.DTU2018-190-PRJ1121-Escherichia-coli-17Ec1752_R1_001.fa	NODE_62_length_26350_cov_2.196850	2871	3476	+	rplD_L4_CP009685.1:247872-248477	1-606/606	===============	0/0	100	100	rplDV_EC		rplD_L4_CP009685.1:247872-248477 Escherichia coli str. K-12 substr. MG1655 complete genome
filtered.DTU2018-190-PRJ1121-Escherichia-coli-17Ec1752_R1_001.fa	NODE_62_length_26350_cov_2.196850	4924	5256	+	rplV_L22_CP009685.1:249925-250257	1-333/333	===============	0/0	100	100	rplDV_EC		rplV_L22_CP009685.1:249925-250257 Escherichia coli str. K-12 substr. MG1655 complete genome
filtered.DTU2018-191-PRJ1121-Escherichia-coli-16Ec1665.fa	NODE_37_length_41399_cov_8.091900	17993	18598	+	rplD_L4_CP009685.1:247872-248477	1-606/606	===============	0/0	100	100	rplDV_EC		rplD_L4_CP009685.1:247872-248477 Escherichia coli str. K-12 substr. MG1655 complete genome
filtered.DTU2018-191-PRJ1121-Escherichia-coli-16Ec1665.fa	NODE_37_length_41399_cov_8.091900	20046	20378	+	rplV_L22_CP009685.1:249925-250257	1-333/333	===============	0/0	100	100	rplDV_EC		rplV_L22_CP009685.1:249925-250257 Escherichia coli str. K-12 substr. MG1655 complete genome
filtered.DTU2018-194-PRJ1121-Escherichia-coli-2016-01-1863-1-1-2-1.fa	NODE_6_length_242363_cov_26.018378	21021	21353	-	rplV_L22_CP009685.1:249925-250257	1-333/333	===============	0/0	100	100	rplDV_EC		rplV_L22_CP009685.1:249925-250257 Escherichia coli str. K-12 substr. MG1655 complete genome
filtered.DTU2018-194-PRJ1121-Escherichia-coli-2016-01-1863-1-1-2-1.fa	NODE_6_length_242363_cov_26.018378	22801	23406	-	rplD_L4_CP009685.1:247872-248477	1-606/606	===============	0/0	100	99.83	rplDV_EC		rplD_L4_CP009685.1:247872-248477 Escherichia coli str. K-12 substr. MG1655 complete genome
filtered.DTU2018-195-PRJ1121-Escherichia-coli-2016-01-39-1-1-1-1_R1_001.fa	NODE_32_length_26332_cov_19.276741	2899	3504	+	rplD_L4_CP009685.1:247872-248477	1-606/606	===============	0/0	100	100	rplDV_EC		rplD_L4_CP009685.1:247872-248477 Escherichia coli str. K-12 substr. MG1655 complete genome
filtered.DTU2018-195-PRJ1121-Escherichia-coli-2016-01-39-1-1-1-1_R1_001.fa	NODE_32_length_26332_cov_19.276741	4952	5284	+	rplV_L22_CP009685.1:249925-250257	1-333/333	===============	0/0	100	100	rplDV_EC		rplV_L22_CP009685.1:249925-250257 Escherichia coli str. K-12 substr. MG1655 complete genome
filtered.DTU2018-200-PRJ1121-Escherichia-coli-ESBL16G79_R1_001.fa	NODE_36_length_26316_cov_51.128413	2899	3504	+	rplD_L4_CP009685.1:247872-248477	1-606/606	===============	0/0	100	100	rplDV_EC		rplD_L4_CP009685.1:247872-248477 Escherichia coli str. K-12 substr. MG1655 complete genome
filtered.DTU2018-200-PRJ1121-Escherichia-coli-ESBL16G79_R1_001.fa	NODE_36_length_26316_cov_51.128413	4952	5284	+	rplV_L22_CP009685.1:249925-250257	1-333/333	===============	0/0	100	100	rplDV_EC		rplV_L22_CP009685.1:249925-250257 Escherichia coli str. K-12 substr. MG1655 complete genome
filtered.DTU2018-201-PRJ1121-Salmonella-infantis-ESBL16G62_R1_001.fa	NODE_37_length_26316_cov_41.020619	21033	21365	-	rplV_L22_CP009685.1:249925-250257	1-333/333	===============	0/0	100	100	rplDV_EC		rplV_L22_CP009685.1:249925-250257 Escherichia coli str. K-12 substr. MG1655 complete genome
filtered.DTU2018-201-PRJ1121-Salmonella-infantis-ESBL16G62_R1_001.fa	NODE_37_length_26316_cov_41.020619	22813	23418	-	rplD_L4_CP009685.1:247872-248477	1-606/606	===============	0/0	100	100	rplDV_EC		rplD_L4_CP009685.1:247872-248477 Escherichia coli str. K-12 substr. MG1655 complete genome
filtered.DTU2018-202-PRJ1121-Salmonella-infantis-ESBL16C85_R1_001.fa	NODE_34_length_26404_cov_33.119116	21124	21456	-	rplV_L22_CP009685.1:249925-250257	1-333/333	===============	0/0	100	100	rplDV_EC		rplV_L22_CP009685.1:249925-250257 Escherichia coli str. K-12 substr. MG1655 complete genome
filtered.DTU2018-202-PRJ1121-Salmonella-infantis-ESBL16C85_R1_001.fa	NODE_34_length_26404_cov_33.119116	22904	23509	-	rplD_L4_CP009685.1:247872-248477	1-606/606	===============	0/0	100	100	rplDV_EC		rplD_L4_CP009685.1:247872-248477 Escherichia coli str. K-12 substr. MG1655 complete genome
filtered.DTU2018-204-PRJ1121-Escherichia-coli-16-Mbl0113_R1_001.fa	NODE_31_length_41562_cov_48.718885	21050	21382	-	rplV_L22_CP009685.1:249925-250257	1-333/333	===============	0/0	100	100	rplDV_EC		rplV_L22_CP009685.1:249925-250257 Escherichia coli str. K-12 substr. MG1655 complete genome
filtered.DTU2018-204-PRJ1121-Escherichia-coli-16-Mbl0113_R1_001.fa	NODE_31_length_41562_cov_48.718885	22830	23435	-	rplD_L4_CP009685.1:247872-248477	1-606/606	===============	0/0	100	100	rplDV_EC		rplD_L4_CP009685.1:247872-248477 Escherichia coli str. K-12 substr. MG1655 complete genome
filtered.DTU2018-205-PRJ1121-Escherichia-coli-16-Mbl0580_R1_001.fa	NODE_2_length_201395_cov_43.463909	177655	178260	+	rplD_L4_CP009685.1:247872-248477	1-606/606	===============	0/0	100	100	rplDV_EC		rplD_L4_CP009685.1:247872-248477 Escherichia coli str. K-12 substr. MG1655 complete genome
filtered.DTU2018-205-PRJ1121-Escherichia-coli-16-Mbl0580_R1_001.fa	NODE_2_length_201395_cov_43.463909	179708	180040	+	rplV_L22_CP009685.1:249925-250257	1-333/333	===============	0/0	100	100	rplDV_EC		rplV_L22_CP009685.1:249925-250257 Escherichia coli str. K-12 substr. MG1655 complete genome
filtered.DTU2018-272-PRJ1121-Escherichia-coli-iso-1220-186E_R1_001.fa	NODE_40_length_26394_cov_15.501047	2899	3504	+	rplD_L4_CP009685.1:247872-248477	1-606/606	===============	0/0	100	100	rplDV_EC		rplD_L4_CP009685.1:247872-248477 Escherichia coli str. K-12 substr. MG1655 complete genome
filtered.DTU2018-272-PRJ1121-Escherichia-coli-iso-1220-186E_R1_001.fa	NODE_40_length_26394_cov_15.501047	4952	5284	+	rplV_L22_CP009685.1:249925-250257	1-333/333	===============	0/0	100	100	rplDV_EC		rplV_L22_CP009685.1:249925-250257 Escherichia coli str. K-12 substr. MG1655 complete genome
filtered.DTU2018-274-PRJ1121-Escherichia-coli-iso-857-108E_R1_001.fa	NODE_47_length_26309_cov_15.146818	21026	21358	-	rplV_L22_CP009685.1:249925-250257	1-333/333	===============	0/0	100	100	rplDV_EC		rplV_L22_CP009685.1:249925-250257 Escherichia coli str. K-12 substr. MG1655 complete genome
filtered.DTU2018-274-PRJ1121-Escherichia-coli-iso-857-108E_R1_001.fa	NODE_47_length_26309_cov_15.146818	22806	23411	-	rplD_L4_CP009685.1:247872-248477	1-606/606	===============	0/0	100	100	rplDV_EC		rplD_L4_CP009685.1:247872-248477 Escherichia coli str. K-12 substr. MG1655 complete genome
filtered.DTU2018-275-PRJ1121-Escherichia-coli-iso-1216E_R1_001.fa	NODE_34_length_26379_cov_14.459013	2962	3567	+	rplD_L4_CP009685.1:247872-248477	1-606/606	===============	0/0	100	100	rplDV_EC		rplD_L4_CP009685.1:247872-248477 Escherichia coli str. K-12 substr. MG1655 complete genome
filtered.DTU2018-275-PRJ1121-Escherichia-coli-iso-1216E_R1_001.fa	NODE_34_length_26379_cov_14.459013	5015	5347	+	rplV_L22_CP009685.1:249925-250257	1-333/333	===============	0/0	100	100	rplDV_EC		rplV_L22_CP009685.1:249925-250257 Escherichia coli str. K-12 substr. MG1655 complete genome
[truncated: 1,758 more rows]

## Sheet: Table S6 rplDV screening Sal
#FILE	SEQUENCE	START	END	STRAND	GENE	COVERAGE	COVERAGE_MAP	GAPS	%COVERAGE	%IDENTITY	DATABASE	ACCESSION	PRODUCT	RESISTANCE
[truncated: 538 more rows]

[truncated: 1 more sheets: Summary ]
